# Supplementary material for: Transformation of mouse T cells requires MYC and AKT activity in conjunction with inhibition of intrinsic apoptosis
Source: Oncotarget. 2018 Apr 20;9(30):21396–410. doi: 10.18632/oncotarget.25113 (PMC5940390; doi:10.18632/oncotarget.25113)
Supplement: Supplementary file 2 [file oncotarget-09-21396-s002.xlsx]

## Sheet: B6 spleen (unstimulated)
B6 spleen	productive_frequency (%)	# of productive templates	v_resolved	d_resolved	j_resolved	amino_acid	rearrangement
	0.64019	113	TCRBV02-01*01	TCRBD01-01*01	TCRBJ01-04*01	CASSQDTNERLFF	TTAGACCTTCAGATCACAGCTCTAAAGCCTGATGACTCGGCCACATACTTCTGTGCCAGCAGCCAAGACACCAACGAAAGATTATTT
	0.158631	28	TCRBV19-01*01	TCRBD01-01*01	TCRBJ02-05*01	CASSIDRGDTQYF	TTTTCTCTCACTGTGACATCTGCCCAGAAGAACGAGATGGCCGTTTTTCTCTGTGCCAGCAGTATAGACAGGGGAGACACCCAGTAC
	0.0906464	16	TCRBV03-01*01	TCRBD01-01*01	TCRBJ02-07*01	CASSTDSYEQYF	TATTTCACTCTGAAAATCCAACCCACAGCACTGGAGGACTCAGCTGTGTACTTCTGTGCCAGCAGCACAGACTCCTATGAACAGTAC
	0.0623194	11	TCRBV13-02*01	TCRBD02-01*01	TCRBJ02-01*01	CASGDWGAYAEQFF	TCCCTCATTCTGGAGTTGGCTACCCCCTCTCAGACATCAGTGTACTTCTGTGCCAGCGGTGACTGGGGGGCGTATGCTGAGCAGTTC
	0.056654	10	TCRBV19-01*01	TCRBD01-01*01	TCRBJ01-03*01	CASSATSSGNTLYF	TCTCTCACTGTGACATCTGCCCAGAAGAACGAGATGGCCGTTTTTCTCTGTGCCAGCAGTGCCACAAGTTCTGGAAATACGCTCTAT
	0.0509886	9	TCRBV31-01*01	TCRBD01-01*01	TCRBJ01-05*01	CAWSLRTGGQAPLF	ATCCTAAGCACGGAGAAGCTGCTTCTCAGCCACTCTGGCTTCTACCTCTGTGCCTGGAGTCTTCGGACAGGGGGCCAGGCTCCGCTT
	0.0509886	9	TCRBV05-01*01	TCRBD01-01*01	TCRBJ01-04*01	CASSQDTISNERLFF	TTACATATATCTGCCGTGGATCCAGAAGACTCAGCTGTCTATTTTTGTGCCAGCAGCCAAGACACAATTTCCAACGAAAGATTATTT
	0.0453232	8	TCRBV01-01*01	TCRBD01-01*01	TCRBJ02-07*01	CTCSAPDKYEQYF	ACGGAGCTGAGGCTGCAAGTGGCCAACATGAGCCAGGGCAGAACCTTGTACTGCACCTGCAGTGCGCCAGACAAGTATGAACAGTAC
	0.0396578	7	TCRBV01-01*01		TCRBJ02-07*01	CTCSAGGSSYEQYF	GAGCTGAGGCTGCAAGTGGCCAACATGAGCCAGGGCAGAACCTTGTACTGCACCTGCAGTGCAGGGGGGTCCTCCTATGAACAGTAC
	0.0396578	7	TCRBV20-01*01	TCRBD02-01*01	TCRBJ02-07*01	CGAREPGYEQYF	TTTTCATCTATGACAGTTTTAAATGCATATCTTGAAGACAGAGGCTTATATCTCTGTGGTGCTAGGGAACCTGGCTATGAACAGTAC
	0.0396578	7	TCRBV05-01*01	TCRBD01-01*01	TCRBJ02-07*01	CASSRDTYEQYF	AAGCTACTTTTACATATATCTGCCGTGGATCCAGAAGACTCAGCTGTCTATTTTTGTGCCAGCAGCCGGGACACCTATGAACAGTAC
	0.0396578	7	TCRBV29-01*01	TCRBD01-01*01	TCRBJ02-03*01	CASSLSDRSETLYF	TCCCTGATTCTGGATTCTGCTAAAACAAACCAGACATCTGTGTACTTCTGTGCTAGCAGTTTATCGGACAGGTCAGAAACGCTGTAT
	0.0396578	7	TCRBV13-02*01	TCRBD01-01*01	TCRBJ01-04*01	CASGDAGGDERLFF	TCCCTCATTCTGGAGTTGGCTACCCCCTCTCAGACATCAGTGTACTTCTGTGCCAGCGGTGATGCAGGGGGCGACGAAAGATTATTT
	0.0339924	6	TCRBV03-01*01	TCRBD02-01*01	TCRBJ02-07*01	CASSSGTGGYEQYF	ACTCTGAAAATCCAACCCACAGCACTGGAGGACTCAGCTGTGTACTTCTGTGCCAGCAGCTCCGGGACTGGGGGCTATGAACAGTAC
	0.0339924	6	TCRBV13-03*01	TCRBD01-01*01	TCRBJ02-07*01	CASRDNYEQYF	GAGAATTTCTCTCTCATTCTGGAGTTGGCTTCCCTTTCTCAGACAGCTGTATATTTCTGTGCCAGCAGGGACAACTATGAACAGTAC
	0.0339924	6	TCRBV13-03*01	TCRBD02-01*01	TCRBJ02-07*01	CASSDAGGSYEQYF	TCTCTCATTCTGGAGTTGGCTTCCCTTTCTCAGACAGCTGTATATTTCTGTGCCAGCAGTGATGCTGGGGGCTCCTATGAACAGTAC
	0.0339924	6	TCRBV13-02*01	TCRBD02-01*01	TCRBJ02-03*01	CASGDPGTSAETLYF	CTCATTCTGGAGTTGGCTACCCCCTCTCAGACATCAGTGTACTTCTGTGCCAGCGGTGATCCTGGGACTAGTGCAGAAACGCTGTAT
	0.0339924	6	TCRBV13-03*01	TCRBD01-01*01	TCRBJ02-07*01	CASKQSSYEQYF	AATTTCTCTCTCATTCTGGAGTTGGCTTCCCTTTCTCAGACAGCTGTATATTTCTGTGCCAGCAAACAAAGCTCCTATGAACAGTAC
	0.0339924	6	TCRBV16-01*01	TCRBD01-01*01	TCRBJ02-07*01	CASSLGQGEQYF	CACTCAACTCTGAAGATCCAGAGCACGCAACCCCAGGACTCAGCGGTGTATCTTTGTGCAAGCAGCTTAGGACAGGGTGAACAGTAC
	0.0339924	6	TCRBV03-01*01	TCRBD01-01*01	TCRBJ02-07*01	CASSLTDEQYF	TCATATTTCACTCTGAAAATCCAACCCACAGCACTGGAGGACTCAGCTGTGTACTTCTGTGCCAGCAGCTTAACAGATGAACAGTAC
	0.0339924	6	TCRBV13-02*01	TCRBD02-01*01	TCRBJ01-03*01	CASGEWGGGNTLYF	TCCCTCATTCTGGAGTTGGCTACCCCCTCTCAGACATCAGTGTACTTCTGTGCCAGCGGGGAGTGGGGGGGTGGAAATACGCTCTAT
	0.0339924	6	TCRBV20-01*01	TCRBD02-01*01	TCRBJ02-07*01	CGARDPGHSSYEQYF	ATGACAGTTTTAAATGCATATCTTGAAGACAGAGGCTTATATCTCTGTGGTGCTAGGGATCCTGGGCATAGCTCCTATGAACAGTAC
	0.0339924	6	TCRBV31-01*01	TCRBD01-01*01	TCRBJ01-03*01	CAWRDSSGNTLYF	TTCATCCTAAGCACGGAGAAGCTGCTTCTCAGCCACTCTGGCTTCTACCTCTGTGCCTGGAGGGACAGTTCTGGAAATACGCTCTAT
	0.0339924	6	TCRBV13-02*01	TCRBD01-01*01	TCRBJ01-03*01	CASGWTGNSGNTLYF	CTCATTCTGGAGTTGGCTACCCCCTCTCAGACATCAGTGTACTTCTGTGCCAGCGGTTGGACAGGGAATTCTGGAAATACGCTCTAT
	0.0339924	6	TCRBV13-02*01	TCRBD01-01*01	TCRBJ02-02*01	CANRANTGQLYF	AACTTCTCCCTCATTCTGGAGTTGGCTACCCCCTCTCAGACATCAGTGTACTTCTGTGCCAACAGGGCAAACACCGGGCAGCTCTAC
	0.0339924	6	TCRBV31-01*01	TCRBD02-01*01	TCRBJ02-07*01	CASTFWGYEQYF	CAATTCATCCTAAGCACGGAGAAGCTGCTTCTCAGCCACTCTGGCTTCTACCTCTGTGCCTCTACCTTCTGGGGATATGAACAGTAC
	0.028327	5	TCRBV15-01*01		TCRBJ02-07*01	CASSLGDEQYF	TCCTTCTCCACTCTGAAGATTCAACCTACAGAACCCAAGGACTCAGCTGTGTATCTGTGTGCCAGCAGTTTAGGAGATGAACAGTAC
	0.028327	5	TCRBV15-01*01	TCRBD01-01*01	TCRBJ01-03*01	CASSLGHSGNTLYF	ACTCTGAAGATTCAACCTACAGAACCCAAGGACTCAGCTGTGTATCTGTGTGCCAGCAGTTTAGGACATTCTGGAAATACGCTCTAT
	0.028327	5	TCRBV13-03*01	TCRBD01-01*01	TCRBJ01-04*01	CASSDGDISNERLFF	CTCATTCTGGAGTTGGCTTCCCTTTCTCAGACAGCTGTATATTTCTGTGCCAGCAGTGATGGGGACATTTCCAACGAAAGATTATTT
	0.028327	5	TCRBV20-01*01	TCRBD01-01*01	TCRBJ02-07*01	CGARDGDRGYEQYF	TCTATGACAGTTTTAAATGCATATCTTGAAGACAGAGGCTTATATCTCTGTGGTGCTAGGGATGGGGACAGGGGTTATGAACAGTAC
	0.028327	5	TCRBV03-01*01	TCRBD01-01*01	TCRBJ02-07*01	CASSSHYEQYF	TCATATTTCACTCTGAAAATCCAACCCACAGCACTGGAGGACTCAGCTGTGTACTTCTGTGCCAGCAGCTCCCACTATGAACAGTAC
	0.028327	5	TCRBV31-01*01	TCRBD01-01*01	TCRBJ01-04*01	CAWSLGRGSERLFF	ATCCTAAGCACGGAGAAGCTGCTTCTCAGCCACTCTGGCTTCTACCTCTGTGCCTGGAGTCTAGGCAGGGGAAGCGAAAGATTATTT
	0.028327	5	TCRBV02-01*01	TCRBD02-01*01	TCRBJ02-07*01	CASSQEGTGGWEQYF	CTTCAGATCACAGCTCTAAAGCCTGATGACTCGGCCACATACTTCTGTGCCAGCAGCCAAGAGGGGACTGGGGGTTGGGAACAGTAC
	0.028327	5	TCRBV13-02*01	TCRBD01-01*01	TCRBJ01-04*01	CASGDASGTGPNERLFF	CTGGAGTTGGCTACCCCCTCTCAGACATCAGTGTACTTCTGTGCCAGCGGTGATGCCTCCGGGACAGGGCCCAACGAAAGATTATTT
	0.0226616	4	TCRBV16-01*01		TCRBJ02-07*01	CASSYSYEQYF	TCGCACTCAACTCTGAAGATCCAGAGCACGCAACCCCAGGACTCAGCGGTGTATCTTTGTGCAAGCAGCTACTCCTATGAACAGTAC
	0.0226616	4	TCRBV05-01*01	TCRBD02-01*01	TCRBJ02-07*01	CASSQEGLGDYEQYF	TTACATATATCTGCCGTGGATCCAGAAGACTCAGCTGTCTATTTTTGTGCCAGCAGCCAAGAGGGACTGGGGGACTATGAACAGTAC
	0.0226616	4	TCRBV20-01*01	TCRBD01-01*01	TCRBJ01-02*01	CGARDRSNSDYTF	TCATCTATGACAGTTTTAAATGCATATCTTGAAGACAGAGGCTTATATCTCTGTGGTGCTAGGGACAGGTCAAACTCCGACTACACC
	0.0226616	4	TCRBV19-01*01	TCRBD01-01*01	TCRBJ02-07*01	CASSIHRHSYEQYF	TCTCTCACTGTGACATCTGCCCAGAAGAACGAGATGGCCGTTTTTCTCTGTGCCAGCAGTATACACAGGCACTCCTATGAACAGTAC
	0.0226616	4	TCRBV20-01*01	TCRBD02-01*01	TCRBJ02-02*01	CGARDWGNTGQLYF	TCTATGACAGTTTTAAATGCATATCTTGAAGACAGAGGCTTATATCTCTGTGGTGCTAGGGACTGGGGGAACACCGGGCAGCTCTAC
	0.0226616	4	TCRBV05-01*01	TCRBD01-01*01	TCRBJ01-04*01	CASSQEGQGGNERLFF	CATATATCTGCCGTGGATCCAGAAGACTCAGCTGTCTATTTTTGTGCCAGCAGCCAAGAAGGTCAGGGAGGCAACGAAAGATTATTT
	0.0226616	4	TCRBV16-01*01	TCRBD02-01*01	TCRBJ02-03*01	CASSLGTGGSAETLYF	AAGATCCAGAGCACGCAACCCCAGGACTCAGCGGTGTATCTTTGTGCAAGCAGCTTAGGGACTGGGGGTAGTGCAGAAACGCTGTAT
	0.0226616	4	TCRBV13-03*01	TCRBD02-01*01	TCRBJ02-07*01	CASSDWGSSYEQYF	TCTCTCATTCTGGAGTTGGCTTCCCTTTCTCAGACAGCTGTATATTTCTGTGCCAGCAGTGACTGGGGGAGCTCCTATGAACAGTAC
	0.0226616	4	TCRBV24-01*01	TCRBD02-01*01	TCRBJ02-07*01	CASSPLTGGEQYF	TGCATCCTGGAAATCCTATCCTCTGAAGAAGACGACTCAGCACTGTAGCTCTGTGCCAGCAGTCCCCTAACTGGGGGGGAACAGTAC
	0.0226616	4	TCRBV03-01*01	TCRBD02-01*01	TCRBJ02-07*01	CASSFGTGGREQYF	ACTCTGAAAATCCAACCCACAGCACTGGAGGACTCAGCTGTGTACTTCTGTGCCAGCAGCTTTGGGACTGGGGGGAGGGAACAGTAC
	0.0226616	4	TCRBV19-01*01	TCRBD01-01*01	TCRBJ02-03*01	CASRTPGTYAETLYF	CTCACTGTGACATCTGCCCAGAAGAACGAGATGGCCGTTTTTCTCTGTGCCAGCAGGACCCCCGGGACATATGCAGAAACGCTGTAT
	0.0226616	4	TCRBV19-01*01	TCRBD01-01*01	TCRBJ02-02*01	CASSIVGGNTGQLYF	CTCACTGTGACATCTGCCCAGAAGAACGAGATGGCCGTTTTTCTCTGTGCCAGCAGTATAGTAGGGGGCAACACCGGGCAGCTCTAC
	0.0226616	4	TCRBV03-01*01		TCRBJ02-07*01	CASSPSSYEQYF	TATTTCACTCTGAAAATCCAACCCACAGCACTGGAGGACTCAGCTGTGTACTTCTGTGCCAGCAGCCCTAGCTCCTATGAACAGTAC
	0.0226616	4	TCRBV13-02*01		TCRBJ01-03*01	CASGPTDSGNTLYF	TCCCTCATTCTGGAGTTGGCTACCCCCTCTCAGACATCAGTGTACTTCTGTGCCAGCGGTCCGACGGATTCTGGAAATACGCTCTAT
	0.0226616	4	TCRBV29-01*01	TCRBD01-01*01	TCRBJ02-07*01	CASSFRSSYEQYF	TTCTCCCTGATTCTGGATTCTGCTAAAACAAACCAGACATCTGTGTACTTCTGTGCTAGCAGTTTCAGGAGCTCCTATGAACAGTAC
	0.0226616	4	TCRBV13-02*01	TCRBD01-01*01	TCRBJ02-02*01	CASGSTPTGQLYF	TTCTCCCTCATTCTGGAGTTGGCTACCCCCTCTCAGACATCAGTGTACTTCTGTGCCAGCGGATCGACACCCACCGGGCAGCTCTAC
	0.0226616	4	TCRBV29-01*01	TCRBD01-01*01	TCRBJ01-06*01	CASSLDRYNSPLYF	TCCCTGATTCTGGATTCTGCTAAAACAAACCAGACATCTGTGTACTTCTGTGCTAGCAGTTTAGACAGATATAATTCGCCCCTCTAC
	0.0226616	4	TCRBV21-01*01		TCRBJ02-01*01	CASSGLNYAEQFF	TGTACCATAGAGATCCAGTCCAGCAAGCTAACAGATTCAGCTGTGTACTTCTGTGCTAGCAGTGGGCTTAACTATGCTGAGCAGTTC
	0.0226616	4	TCRBV13-01*01	TCRBD01-01*01	TCRBJ01-02*01	CASSVQGNSDYTF	TTCTTCCTCCTGCTGGAATTGGCTTCTCCCTCTCAGACATCTTTGTACTTCTGTGCCAGCAGTGTACAGGGTAACTCCGACTACACC
	0.0226616	4	TCRBV31-01*01		TCRBJ01-03*01	CAWSLGRTSGNTLYF	CTAAGCACGGAGAAGCTGCTTCTCAGCCACTCTGGCTTCTACCTCTGTGCCTGGAGTCTAGGCAGGACTTCTGGAAATACGCTCTAT
	0.0226616	4	TCRBV13-01*01	TCRBD01-01*01	TCRBJ01-04*01	CASSYRNERLFF	GACTTCTTCCTCCTGCTGGAATTGGCTTCTCCCTCTCAGACATCTTTGTACTTCTGTGCCAGCAGTTACAGGAACGAAAGATTATTT
	0.0226616	4	TCRBV20-01*01	TCRBD02-01*01	TCRBJ02-02*01	CGAADWGNTGQLYF	TCTATGACAGTTTTAAATGCATATCTTGAAGACAGAGGCTTATATCTCTGTGGTGCCGCGGACTGGGGGAACACCGGGCAGCTCTAC
	0.0226616	4	TCRBV31-01*01	TCRBD02-01*01	TCRBJ02-05*01	CAWSLGGVQDTQYF	ATCCTAAGCACGGAGAAGCTGCTTCTCAGCCACTCTGGCTTCTACCTCTGTGCCTGGAGTCTGGGGGGAGTCCAAGACACCCAGTAC
	0.0226616	4	TCRBV20-01*01	TCRBD01-01*01	TCRBJ02-03*01	CGASGTGNAETLYF	TCTATGACAGTTTTAAATGCATATCTTGAAGACAGAGGCTTATATCTCTGTGGTGCTTCCGGGACAGGGAATGCAGAAACGCTGTAT
	0.0226616	4	TCRBV31-01*01		TCRBJ02-05*01	CAWSLEDPQDTQYF	ATCCTAAGCACGGAGAAGCTGCTTCTCAGCCACTCTGGCTTCTACCTCTGTGCCTGGAGTCTAGAGGACCCCCAAGACACCCAGTAC
	0.0226616	4	TCRBV31-01*01	TCRBD01-01*01	TCRBJ02-07*01	CAWRSGIYEQYF	CAATTCATCCTAAGCACGGAGAAGCTGCTTCTCAGCCACTCTGGCTTCTACCTCTGTGCCTGGAGGTCAGGGATCTATGAACAGTAC
	0.0226616	4	TCRBV13-03*01	TCRBD01-01*01	TCRBJ02-04*01	CASSLTGSQNTLYF	TCTCTCATTCTGGAGTTGGCTTCCCTTTCTCAGACAGCTGTATATTTCTGTGCCAGCAGCCTGACAGGGAGTCAAAACACCTTGTAC
	0.0226616	4	TCRBV13-01*01	TCRBD02-01*01	TCRBJ02-07*01	CASSDWGNYEQYF	TTCTTCCTCCTGCTGGAATTGGCTTCTCCCTCTCAGACATCTTTGTACTTCTGTGCCAGCAGTGACTGGGGGAACTATGAACAGTAC
	0.0226616	4	TCRBV31-01*01		TCRBJ01-03*01	CAWSLGNSGNTLYF	ATCCTAAGCACGGAGAAGCTGCTTCTCAGCCACTCTGGCTTCTACCTCTGTGCCTGGAGTCTAGGCAATTCTGGAAATACGCTCTAT
	0.0226616	4	TCRBV31-01*01	TCRBD01-01*01	TCRBJ01-03*01	CAWGQGGNTLYF	CAATTCATCCTAAGCACGGAGAAGCTGCTTCTCAGCCACTCTGGCTTCTACCTCTGTGCCTGGGGACAGGGGGGAAATACGCTCTAT
	0.0226616	4	TCRBV20-01*01	TCRBD02-01*01	TCRBJ02-05*01	CGAREWGNQDTQYF	TCTATGACAGTTTTAAATGCATATCTTGAAGACAGAGGCTTATATCTCTGTGGTGCTAGGGAATGGGGTAACCAAGACACCCAGTAC
	0.0226616	4	TCRBV13-03*01		TCRBJ02-07*01	CASSDGEQYF	CAAGAGAATTTCTCTCTCATTCTGGAGTTGGCTTCCCTTTCTCAGACAGCTGTATATTTCTGTGCCAGCAGTGATGGGGAACAGTAC
	0.0169962	3	TCRBV13-03*01	TCRBD02-01*01	TCRBJ02-07*01	CASSDLGGSSYEQYF	CTCATTCTGGAGTTGGCTTCCCTTTCTCAGACAGCTGTATATTTCTGTGCCAGCAGTGATTTGGGGGGGAGCTCCTATGAACAGTAC
	0.0169962	3	TCRBV13-02*01		TCRBJ02-07*01	CASGDDEQYF	CAAGAGAACTTCTCCCTCATTCTGGAGTTGGCTACCCCCTCTCAGACATCAGTGTACTTCTGTGCCAGCGGTGATGATGAACAGTAC
	0.0169962	3	TCRBV24-01*01	TCRBD01-01*01	TCRBJ02-07*01	CASSLSPGQGCEQYF	CTGGAAATCCTATCCTCTGAAGAAGACGACTCAGCACTGTAGCTCTGTGCCAGCAGTCTGTCCCCGGGACAGGGCTGTGAACAGTAC
	0.0169962	3	TCRBV19-01*01	TCRBD02-01*01	TCRBJ01-03*01	CASSILADSGNTLYF	CTCACTGTGACATCTGCCCAGAAGAACGAGATGGCCGTTTTTCTCTGTGCCAGCAGTATACTGGCAGATTCTGGAAATACGCTCTAT
	0.0169962	3	TCRBV03-01*01	TCRBD02-01*01	TCRBJ02-07*01	CASSRTGAHYEQYF	ACTCTGAAAATCCAACCCACAGCACTGGAGGACTCAGCTGTGTACTTCTGTGCCAGCAGCCGGACTGGGGCCCATTATGAACAGTAC
	0.0169962	3	TCRBV05-01*01	TCRBD02-01*01	TCRBJ02-07*01	CASSQDPWGGFSYEQYF	ATATCTGCCGTGGATCCAGAAGACTCAGCTGTCTATTTTTGTGCCAGCAGCCAAGATCCCTGGGGGGGTTTCTCCTATGAACAGTAC
	0.0169962	3	TCRBV05-01*01	TCRBD02-01*01	TCRBJ02-07*01	CASSPGTGGAREQYF	TTACATATATCTGCCGTGGATCCAGAAGACTCAGCTGTCTATTTTTGTGCCAGCAGCCCAGGGACTGGGGGGGCGCGGGAACAGTAC
	0.0169962	3	TCRBV19-01*01	TCRBD01-01*01	TCRBJ01-04*01	CASSVDSNERLFF	TTTTCTCTCACTGTGACATCTGCCCAGAAGAACGAGATGGCCGTTTTTCTCTGTGCCAGCAGTGTGGACAGCAACGAAAGATTATTT
	0.0169962	3	TCRBV01-01*01		TCRBJ01-04*01	CTCSGRDGISNERLFF	AGGCTGCAAGTGGCCAACATGAGCCAGGGCAGAACCTTGTACTGCACCTGCAGTGGCCGGGACGGTATTTCCAACGAAAGATTATTT
	0.0169962	3	TCRBV05-01*01	TCRBD02-01*01	TCRBJ02-07*01	CASSQDEGWTYEQYF	TTACATATATCTGCCGTGGATCCAGAAGACTCAGCTGTCTATTTTTGTGCCAGCAGCCAAGATGAGGGCTGGACTTATGAACAGTAC
	0.0169962	3	TCRBV17-01*01	TCRBD02-01*01	TCRBJ02-01*01	CASSRGRTGGARNYAEQFF	TCTGCAGGCCTAGAGTATTCTGCCATGTACCTCTGTGCTAGCAGTAGAGGCCGGACTGGGGGGGCGCGAAACTATGCTGAGCAGTTC
	0.0169962	3	TCRBV13-01*01	TCRBD01-01*01	TCRBJ01-03*01	CASSEQGARGSGNTLYF	CTGGAATTGGCTTCTCCCTCTCAGACATCTTTGTACTTCTGTGCCAGCAGTGAACAGGGGGCGAGGGGTTCTGGAAATACGCTCTAT
	0.0169962	3	TCRBV16-01*01	TCRBD01-01*01	TCRBJ02-07*01	CASSLIQYEQYF	CACTCAACTCTGAAGATCCAGAGCACGCAACCCCAGGACTCAGCGGTGTATCTTTGTGCAAGCAGCTTAATACAATATGAACAGTAC
	0.0169962	3	TCRBV12-02*01	TCRBD02-01*01	TCRBJ02-07*01	CASSLDGGAHEQYF	GAGATGAACATGAGTGCCTTGGAGCTAGAGGACTCTGCCGTGTACTTCTGTGCCAGCTCTCTCGATGGGGGGGCTCATGAACAGTAC
	0.0169962	3	TCRBV01-01*01	TCRBD01-01*01	TCRBJ01-04*01	CTCSAARGISNERLFF	AGGCTGCAAGTGGCCAACATGAGCCAGGGCAGAACCTTGTACTGCACCTGCAGTGCAGCCAGGGGGATTTCCAACGAAAGATTATTT
	0.0169962	3	TCRBV04-01*01	TCRBD01-01*01	TCRBJ01-04*01	CASSYRGTNERLFF	AATCTTCGAATCAAGTCTGTAGAGCCGGAGGACTCTGCTGTGTATCTCTGTGCCAGCAGCTACAGGGGAACCAACGAAAGATTATTT
	0.0169962	3	TCRBV29-01*01		TCRBJ02-07*01	CASSWGRSSYEQYF	TCCCTGATTCTGGATTCTGCTAAAACAAACCAGACATCTGTGTACTTCTGTGCTAGCAGTTGGGGGAGGAGCTCCTATGAACAGTAC
	0.0169962	3	TCRBV02-01*01	TCRBD01-01*01	TCRBJ01-02*01	CASSQTGVANSDYTF	CTTCAGATCACAGCTCTAAAGCCTGATGACTCGGCCACATACTTCTGTGCCAGCAGCCAAACAGGGGTTGCAAACTCCGACTACACC
	0.0169962	3	TCRBV13-02*01	TCRBD01-01*01	TCRBJ01-02*01	CASGGRQGGSDYTF	TCCCTCATTCTGGAGTTGGCTACCCCCTCTCAGACATCAGTGTACTTCTGTGCCAGCGGTGGAAGACAGGGAGGGTCCGACTACACC
	0.0169962	3	TCRBV03-01*01	TCRBD02-01*01	TCRBJ01-02*01	CASSLVGNSDYTF	TTCACTCTGAAAATCCAACCCACAGCACTGGAGGACTCAGCTGTGTACTTCTGTGCCAGCAGCTTAGTGGGGAACTCCGACTACACC
	0.0169962	3	TCRBV04-01*01	TCRBD01-01*01	TCRBJ02-05*01	CASSYDRGRDTQYF	AATCTTCGAATCAAGTCTGTAGAGCCGGAGGACTCTGCTGTGTATCTCTGTGCCAGCAGCTACGACAGGGGGCGGGACACCCAGTAC
	0.0169962	3	TCRBV02-01*01	TCRBD02-01*01	TCRBJ02-03*01	CASKDWGVGAETLYF	CTTCAGATCACAGCTCTAAAGCCTGATGACTCGGCCACATACTTCTGTGCCAGCAAGGACTGGGGGGTAGGTGCAGAAACGCTGTAT
	0.0169962	3	TCRBV13-03*01	TCRBD01-01*01	TCRBJ01-04*01	CASSDTGTTNERLFF	CTCATTCTGGAGTTGGCTTCCCTTTCTCAGACAGCTGTATATTTCTGTGCCAGCAGTGATACCGGGACAACCAACGAAAGATTATTT
	0.0169962	3	TCRBV19-01*01	TCRBD01-01*01	TCRBJ01-04*01	CASSTGTINERLFF	TCTCTCACTGTGACATCTGCCCAGAAGAACGAGATGGCCGTTTTTCTCTGTGCCAGCAGCACCGGGACAATCAACGAAAGATTATTT
	0.0169962	3	TCRBV04-01*01	TCRBD02-01*01	TCRBJ02-04*01	CASSRRLASQNTLYF	CTTCGAATCAAGTCTGTAGAGCCGGAGGACTCTGCTGTGTATCTCTGTGCCAGCAGCCGAAGACTGGCTAGTCAAAACACCTTGTAC
	0.0169962	3	TCRBV04-01*01	TCRBD01-01*01	TCRBJ02-02*01	CASSHRDRDTGQLYF	CTTCGAATCAAGTCTGTAGAGCCGGAGGACTCTGCTGTGTATCTCTGTGCCAGCAGCCACCGGGACAGGGACACCGGGCAGCTCTAC
	0.0169962	3	TCRBV13-02*01	TCRBD02-01*01	TCRBJ02-01*01	CASGDPTGGYAEQFF	CTCATTCTGGAGTTGGCTACCCCCTCTCAGACATCAGTGTACTTCTGTGCCAGCGGTGACCCGACTGGGGGCTATGCTGAGCAGTTC
	0.0169962	3	TCRBV05-01*01	TCRBD01-01*01	TCRBJ01-03*01	CASSQDRGSGNTLYF	TTACATATATCTGCCGTGGATCCAGAAGACTCAGCTGTCTATTTTTGTGCCAGCAGCCAAGACAGGGGGTCTGGAAATACGCTCTAT
	0.0169962	3	TCRBV02-01*01	TCRBD01-01*01	TCRBJ02-02*01	CASSQDTGNTGQLYF	CTTCAGATCACAGCTCTAAAGCCTGATGACTCGGCCACATACTTCTGTGCCAGCAGCCAAGACACAGGGAACACCGGGCAGCTCTAC
	0.0169962	3	TCRBV15-01*01	TCRBD01-01*01	TCRBJ02-03*01	CASRRQGTETLYF	TCCACTCTGAAGATTCAACCTACAGAACCCAAGGACTCAGCTGTGTATCTGTGTGCCAGCAGGCGACAGGGAACAGAAACGCTGTAT
	0.0169962	3	TCRBV05-01*01	TCRBD01-01*01	TCRBJ02-03*01	CASSQEGREAETLYF	TTACATATATCTGCCGTGGATCCAGAAGACTCAGCTGTCTATTTTTGTGCCAGCAGCCAAGAAGGCAGGGAGGCAGAAACGCTGTAT
	0.0169962	3	TCRBV13-02*01	TCRBD01-01*01	TCRBJ01-02*01	CASGGTANSDYTF	TTCTCCCTCATTCTGGAGTTGGCTACCCCCTCTCAGACATCAGTGTACTTCTGTGCCAGCGGGGGGACAGCAAACTCCGACTACACC
	0.0169962	3	TCRBV03-01*01	TCRBD01-01*01	TCRBJ01-05*01	CASSVTGGNQAPLF	ACTCTGAAAATCCAACCCACAGCACTGGAGGACTCAGCTGTGTACTTCTGTGCCAGCAGCGTGACAGGGGGCAACCAGGCTCCGCTT
	0.0169962	3	TCRBV13-02*01	TCRBD01-01*01	TCRBJ01-03*01	CASGDAGDSGNTLYF	CTCATTCTGGAGTTGGCTACCCCCTCTCAGACATCAGTGTACTTCTGTGCCAGCGGTGATGCAGGGGATTCTGGAAATACGCTCTAT
	0.0169962	3	TCRBV13-01*01		TCRBJ02-05*01	CASSEKDTQYF	GAAGACTTCTTCCTCCTGCTGGAATTGGCTTCTCCCTCTCAGACATCTTTGTACTTCTGTGCCAGCAGTGAGAAAGACACCCAGTAC
	0.0169962	3	TCRBV20-01*01	TCRBD01-01*01	TCRBJ02-05*01	CGARDRGQDTQYF	TCATCTATGACAGTTTTAAATGCATATCTTGAAGACAGAGGCTTATATCTCTGTGGTGCTAGGGACAGGGGGCAAGACACCCAGTAC
	0.0169962	3	TCRBV19-01*01	TCRBD02-01*01	TCRBJ02-03*01	CASSRTGGPGETLYF	CTCACTGTGACATCTGCCCAGAAGAACGAGATGGCCGTTTTTCTCTGTGCCAGCAGTCGGACTGGGGGTCCTGGAGAAACGCTGTAT
	0.0169962	3	TCRBV20-01*01	TCRBD02-01*01	TCRBJ02-02*01	CGARSWGDTGQLYF	TCTATGACAGTTTTAAATGCATATCTTGAAGACAGAGGCTTATATCTCTGTGGTGCTAGGAGCTGGGGGGACACCGGGCAGCTCTAC
	0.0169962	3	TCRBV16-01*01		TCRBJ02-05*01	CASSLDSGTDTQYF	ACTCTGAAGATCCAGAGCACGCAACCCCAGGACTCAGCGGTGTATCTTTGTGCAAGCAGCTTAGATTCAGGGACAGACACCCAGTAC
	0.0169962	3	TCRBV31-01*01	TCRBD01-01*01	TCRBJ01-02*01	CAWSTGQGNSDYTF	ATCCTAAGCACGGAGAAGCTGCTTCTCAGCCACTCTGGCTTCTACCTCTGTGCCTGGAGTACGGGACAGGGGAACTCCGACTACACC
	0.0169962	3	TCRBV02-01*01	TCRBD02-01*01	TCRBJ02-03*01	CASSQDWGASAETLYF	CAGATCACAGCTCTAAAGCCTGATGACTCGGCCACATACTTCTGTGCCAGCAGCCAAGACTGGGGGGCTAGTGCAGAAACGCTGTAT
	0.0169962	3	TCRBV12-01*01		TCRBJ02-05*01	CASSPDQDTQYF	CACTCTGAAATGAACATGAGTGCCTTGGAACTGGAGGACTCTGCTATGTACTTCTGTGCCAGCTCTCCGGACCAAGACACCCAGTAC
	0.0169962	3	TCRBV31-01*01		TCRBJ02-01*01	CAWSLRQNYAEQFF	ATCCTAAGCACGGAGAAGCTGCTTCTCAGCCACTCTGGCTTCTACCTCTGTGCCTGGAGTCTGCGGCAAAACTATGCTGAGCAGTTC
	0.0169962	3	TCRBV13-02*01	TCRBD01-01*01	TCRBJ02-01*01	CASGVDRGYAEQFF	TCCCTCATTCTGGAGTTGGCTACCCCCTCTCAGACATCAGTGTACTTCTGTGCCAGCGGTGTCGACAGGGGCTATGCTGAGCAGTTC
	0.0169962	3	TCRBV13-02*01	TCRBD01-01*01	TCRBJ01-02*01	CASGDGTANSDYTF	TCCCTCATTCTGGAGTTGGCTACCCCCTCTCAGACATCAGTGTACTTCTGTGCCAGCGGTGATGGGACAGCAAACTCCGACTACACC
	0.0169962	3	TCRBV13-01*01	TCRBD02-01*01	TCRBJ02-04*01	CASSDWGSQNTLYF	TTCCTCCTGCTGGAATTGGCTTCTCCCTCTCAGACATCTTTGTACTTCTGTGCCAGCAGTGACTGGGGGAGTCAAAACACCTTGTAC
	0.0169962	3	TCRBV31-01*01	TCRBD01-01*01	TCRBJ02-03*01	CAWSLRGSAETLYF	ATCCTAAGCACGGAGAAGCTGCTTCTCAGCCACTCTGGCTTCTACCTCTGTGCCTGGAGTCTAAGGGGTAGTGCAGAAACGCTGTAT
	0.0169962	3	TCRBV19-01*01	TCRBD01-01*01	TCRBJ01-01*01	CASSIYRHANTEVFF	CTCACTGTGACATCTGCCCAGAAGAACGAGATGGCCGTTTTTCTCTGTGCCAGCAGTATTTACCGACATGCAAACACAGAAGTCTTC
	0.0169962	3	TCRBV03-01*01		TCRBJ01-04*01	CASSLGNERLFF	TATTTCACTCTGAAAATCCAACCCACAGCACTGGAGGACTCAGCTGTGTACTTCTGTGCCAGCAGCTTGGGCAACGAAAGATTATTT
	0.0169962	3	TCRBV31-01*01	TCRBD01-01*01	TCRBJ01-04*01	CAWSLGISNERLFF	ATCCTAAGCACGGAGAAGCTGCTTCTCAGCCACTCTGGCTTCTACCTCTGTGCCTGGAGTCTAGGTATTTCCAACGAAAGATTATTT
	0.0169962	3	TCRBV05-01*01	TCRBD01-01*01	TCRBJ01-01*01	CASSQDRNTEVFF	CTACTTTTACATATATCTGCCGTGGATCCAGAAGACTCAGCTGTCTATTTTTGTGCCAGCAGCCAAGACAGAAACACAGAAGTCTTC
	0.0169962	3	TCRBV04-01*01	TCRBD01-01*01	TCRBJ01-01*01	CASSFTGEGTEVFF	AATCTTCGAATCAAGTCTGTAGAGCCGGAGGACTCTGCTGTGTATCTCTGTGCCAGCAGCTTCACAGGGGAGGGCACAGAAGTCTTC
	0.0169962	3	TCRBV13-02*01	TCRBD02-01*01	TCRBJ01-01*01	CASAGGFTEVFF	AACTTCTCCCTCATTCTGGAGTTGGCTACCCCCTCTCAGACATCAGTGTACTTCTGTGCCAGCGCGGGGGGGTTCACAGAAGTCTTC
	0.0169962	3	TCRBV13-03*01	TCRBD01-01*01	TCRBJ02-07*01	CASSDTGGYEQYF	TTCTCTCTCATTCTGGAGTTGGCTTCCCTTTCTCAGACAGCTGTATATTTCTGTGCCAGCAGTGATACAGGGGGGTATGAACAGTAC
	0.0169962	3	TCRBV13-01*01	TCRBD01-01*01	TCRBJ01-03*01	CASSGTDSGNTLYF	TTCCTCCTGCTGGAATTGGCTTCTCCCTCTCAGACATCTTTGTACTTCTGTGCCAGCAGTGGGACAGATTCTGGAAATACGCTCTAT
	0.0169962	3	TCRBV24-01*01	TCRBD02-01*01	TCRBJ02-07*01	CASSLFRDWGYEQYF	CTGGAAATCCTATCCTCTGAAGAAGACGACTCAGCACTGTAGCTCTGTGCCAGCAGTCTATTCCGGGACTGGGGATATGAACAGTAC
	0.0169962	3	TCRBV04-01*01	TCRBD02-01*01	TCRBJ02-07*01	CASSLGLGYEQYF	TTGAATCTTCGAATCAAGTCTGTAGAGCCGGAGGACTCTGCTGTGTATCTCTGTGCCAGCAGCTTGGGACTGGGGTATGAACAGTAC
	0.0169962	3	TCRBV13-02*01		TCRBJ02-07*01	CASGDGGYEQYF	AACTTCTCCCTCATTCTGGAGTTGGCTACCCCCTCTCAGACATCAGTGTACTTCTGTGCCAGCGGTGATGGGGGTTATGAACAGTAC
	0.0169962	3	TCRBV04-01*01	TCRBD02-01*01	TCRBJ02-07*01	CASSPGTGGYEQYF	AATCTTCGAATCAAGTCTGTAGAGCCGGAGGACTCTGCTGTGTATCTCTGTGCCAGCAGCCCCGGGACTGGGGGTTATGAACAGTAC
	0.0169962	3	TCRBV31-01*01	TCRBD01-01*01	TCRBJ02-07*01	CAWSLVQGPSSYEQYF	AGCACGGAGAAGCTGCTTCTCAGCCACTCTGGCTTCTACCTCTGTGCCTGGAGTCTAGTCCAGGGCCCCAGCTCCTATGAACAGTAC
	0.0169962	3	TCRBV31-01*01	TCRBD01-01*01	TCRBJ02-07*01	CAWSQAGGEQYF	CAATTCATCCTAAGCACGGAGAAGCTGCTTCTCAGCCACTCTGGCTTCTACCTCTGTGCCTGGAGTCAGGCAGGAGGTGAACAGTAC
	0.0169962	3	TCRBV31-01*01	TCRBD01-01*01	TCRBJ02-07*01	CAWGDSYEQYF	GACCAATTCATCCTAAGCACGGAGAAGCTGCTTCTCAGCCACTCTGGCTTCTACCTCTGTGCCTGGGGGGACAGCTATGAACAGTAC
	0.0113308	2	TCRBV29-01*01	TCRBD01-01*01	TCRBJ02-07*01	CASSLPRGRDEQYF	TCCCTGATTCTGGATTCTGCTAAAACAAACCAGACATCTGTGTACTTCTGTGCTAGCAGTTTGCCCAGGGGGCGAGATGAACAGTAC
	0.0113308	2	TCRBV15-01*01		TCRBJ02-07*01	CASRSSYEQYF	TCCTTCTCCACTCTGAAGATTCAACCTACAGAACCCAAGGACTCAGCTGTGTATCTGTGTGCCAGCAGGAGCTCCTATGAACAGTAC
	0.0113308	2	TCRBV19-01*01	TCRBD01-01*01	TCRBJ02-07*01	CASSIKGQSSYEQYF	CTCACTGTGACATCTGCCCAGAAGAACGAGATGGCCGTTTTTCTCTGTGCCAGCAGTATAAAGGGACAAAGCTCCTATGAACAGTAC
	0.0113308	2	TCRBV14-01*01	TCRBD01-01*01	TCRBJ02-07*01	CASRRQGADEQYF	TCCACTCTCAAGATCCAGTCTGCAAAGCAGGGCGACACAGCCACCTATCTCTGTGCCAGCAGACGACAGGGGGCGGATGAACAGTAC
	0.0113308	2	TCRBV14-01*01	TCRBD01-01*01	TCRBJ02-07*01	CASSNDRDSYEQYF	ACTCTCAAGATCCAGTCTGCAAAGCAGGGCGACACAGCCACCTATCTCTGTGCCAGCAGTAATGACAGGGACTCCTATGAACAGTAC
	0.0113308	2	TCRBV03-01*01		TCRBJ02-07*01	CASSLGGSYEQYF	TTCACTCTGAAAATCCAACCCACAGCACTGGAGGACTCAGCTGTGTACTTCTGTGCCAGCAGCTTGGGTGGGAGCTATGAACAGTAC
	0.0113308	2	TCRBV13-03*01	TCRBD01-01*01	TCRBJ02-07*01	CASSDGQGYEQYF	TTCTCTCTCATTCTGGAGTTGGCTTCCCTTTCTCAGACAGCTGTATATTTCTGTGCCAGCAGTGATGGACAGGGGTATGAACAGTAC
	0.0113308	2	TCRBV14-01*01	TCRBD01-01*01	TCRBJ02-07*01	CASSFQGGEQYF	AACTCCACTCTCAAGATCCAGTCTGCAAAGCAGGGCGACACAGCCACCTATCTCTGTGCCAGCAGTTTCCAGGGAGGGGAACAGTAC
	0.0113308	2	TCRBV19-01*01	TCRBD02-01*01	TCRBJ02-07*01	CASSDRDWVYEQYF	TCTCTCACTGTGACATCTGCCCAGAAGAACGAGATGGCCGTTTTTCTCTGTGCCAGCAGTGATCGGGACTGGGTCTATGAACAGTAC
	0.0113308	2	TCRBV19-01*01	TCRBD02-01*01	TCRBJ02-07*01	CASSRLGALSSYEQYF	ACTGTGACATCTGCCCAGAAGAACGAGATGGCCGTTTTTCTCTGTGCCAGCAGTAGACTGGGGGCCCTGAGCTCCTATGAACAGTAC
	0.0113308	2	TCRBV19-01*01		TCRBJ02-07*01	CASSRDFEQYF	TCATCTTTTTCTCTCACTGTGACATCTGCCCAGAAGAACGAGATGGCCGTTTTTCTCTGTGCCAGCAGTCGGGATTTTGAACAGTAC
	0.0113308	2	TCRBV13-03*01	TCRBD02-01*01	TCRBJ02-07*01	CASSDGTGGEYEQYF	CTCATTCTGGAGTTGGCTTCCCTTTCTCAGACAGCTGTATATTTCTGTGCCAGCAGTGATGGGACTGGGGGGGAGTATGAACAGTAC
	0.0113308	2	TCRBV13-03*01	TCRBD01-01*01	TCRBJ02-07*01	CASSDATGSSYEQYF	CTCATTCTGGAGTTGGCTTCCCTTTCTCAGACAGCTGTATATTTCTGTGCCAGCAGTGATGCGACAGGAAGCTCCTATGAACAGTAC
	0.0113308	2	TCRBV23-01*01	TCRBD01-01*01	TCRBJ02-07*01	CSSSHQVSYEQYF	TGCAGCCTGGGAATCAGAACGTGCGAAGCAGAAGACTCAGCACTGTACTTGTGCTCCAGCAGTCACCAGGTCTCCTATGAACAGTAC
	0.0113308	2	TCRBV19-01*01	TCRBD01-01*01	TCRBJ02-07*01	CASGGQDSYEQYF	TTTTCTCTCACTGTGACATCTGCCCAGAAGAACGAGATGGCCGTTTTTCTCTGTGCCAGCGGAGGACAGGACTCCTATGAACAGTAC
	0.0113308	2	TCRBV14-01*01	TCRBD01-01*01	TCRBJ02-07*01	CASSRRQGAVEQYF	ACTCTCAAGATCCAGTCTGCAAAGCAGGGCGACACAGCCACCTATCTCTGTGCCAGCAGTCGTAGACAGGGGGCTGTTGAACAGTAC
	0.0113308	2	TCRBV19-01*01	TCRBD02-01*01	TCRBJ02-07*01	CASSIGTGGYEQYF	TCTCTCACTGTGACATCTGCCCAGAAGAACGAGATGGCCGTTTTTCTCTGTGCCAGCAGTATAGGGACTGGGGGCTATGAACAGTAC
	0.0113308	2	TCRBV13-03*01	TCRBD02-01*01	TCRBJ02-07*01	CASSDRLGSSYEQYF	CTCATTCTGGAGTTGGCTTCCCTTTCTCAGACAGCTGTATATTTCTGTGCCAGCAGTGATCGGCTGGGGAGCTCCTATGAACAGTAC
	0.0113308	2	TCRBV19-01*01	TCRBD02-01*01	TCRBJ02-07*01	CASSPGLGSSYEQYF	CTCACTGTGACATCTGCCCAGAAGAACGAGATGGCCGTTTTTCTCTGTGCCAGCAGTCCGGGACTGGGAAGCTCCTATGAACAGTAC
	0.0113308	2	TCRBV17-01*01	TCRBD02-01*01	TCRBJ02-07*01	CASSRDLGTGGYEQYF	TACATTGGCTCTGCAGGCCTAGAGTATTCTGCCATGTACCTCTGTGCTAGCAGTAGAGATCTCGGGACTGGGGGTTATGAACAGTAC
	0.0113308	2	TCRBV29-01*01	TCRBD01-01*01	TCRBJ02-07*01	CASSSSGRSSYEQYF	CTGATTCTGGATTCTGCTAAAACAAACCAGACATCTGTGTACTTCTGTGCTAGCAGTTCCTCAGGGAGGAGCTCCTATGAACAGTAC
	0.0113308	2	TCRBV19-01*01	TCRBD01-01*01	TCRBJ02-07*01	CASSIGTAYEQYF	TTTTCTCTCACTGTGACATCTGCCCAGAAGAACGAGATGGCCGTTTTTCTCTGTGCCAGCAGTATCGGGACAGCCTATGAACAGTAC
	0.0113308	2	TCRBV23-01*01	TCRBD02-01*01	TCRBJ02-07*01	CSSSQGTGGAGEQYF	CTGGGAATCAGAACGTGCGAAGCAGAAGACTCAGCACTGTACTTGTGCTCCAGCAGTCAAGGGACTGGGGGGGCTGGGGAACAGTAC
	0.0113308	2	TCRBV14-01*01		TCRBJ02-07*01	CASSSRISYEQYF	TCCACTCTCAAGATCCAGTCTGCAAAGCAGGGCGACACAGCCACCTATCTCTGTGCCAGCAGTTCACGCATCTCCTATGAACAGTAC
	0.0113308	2	TCRBV19-01*01		TCRBJ02-07*01	CASSIGQSSYEQYF	TCTCTCACTGTGACATCTGCCCAGAAGAACGAGATGGCCGTTTTTCTCTGTGCCAGCAGTATCGGGCAAAGCTCCTATGAACAGTAC
	0.0113308	2	TCRBV14-01*01	TCRBD01-01*01	TCRBJ02-07*01	CASSLGYEQYF	ACTAACTCCACTCTCAAGATCCAGTCTGCAAAGCAGGGCGACACAGCCACCTATCTCTGTGCCAGCAGTTTAGGGTATGAACAGTAC
	0.0113308	2	TCRBV13-03*01	TCRBD01-01*01	TCRBJ02-07*01	CASRDRASSYEQYF	TCTCTCATTCTGGAGTTGGCTTCCCTTTCTCAGACAGCTGTATATTTCTGTGCCAGCAGGGACAGGGCAAGCTCCTATGAACAGTAC
	0.0113308	2	TCRBV29-01*01	TCRBD02-01*01	TCRBJ02-07*01	CASSPPDWGGAGEQYF	ATTCTGGATTCTGCTAAAACAAACCAGACATCTGTGTACTTCTGTGCTAGCAGTCCACCCGACTGGGGGGGCGCTGGGGAACAGTAC
	0.0113308	2	TCRBV19-01*01	TCRBD01-01*01	TCRBJ02-07*01	CASSIARRDEQYF	TTTTCTCTCACTGTGACATCTGCCCAGAAGAACGAGATGGCCGTTTTTCTCTGTGCCAGCAGTATAGCTCGCAGGGATGAACAGTAC
	0.0113308	2	TCRBV17-01*01	TCRBD01-01*01	TCRBJ02-07*01	CASSRGQGPYEQYF	TCTCTCTACATTGGCTCTGCAGGCCTAGAGTATTCTGCCATGTACCTCTGTGCTAGCAGTAGAGGACAGGGGCCTTATGAACAGTAC
	0.0113308	2	TCRBV23-01*01	TCRBD02-01*01	TCRBJ02-07*01	CSSSRRGGASYEQYF	CTGGGAATCAGAACGTGCGAAGCAGAAGACTCAGCACTGTACTTGTGCTCCAGCAGTCGCCGGGGGGGCGCGTCCTATGAACAGTAC
	0.0113308	2	TCRBV23-01*01	TCRBD02-01*01	TCRBJ02-07*01	CSSSQSSAGGALYEQYF	ATCAGAACGTGCGAAGCAGAAGACTCAGCACTGTACTTGTGCTCCAGCAGTCAATCGTCGGCTGGGGGGGCACTCTATGAACAGTAC
	0.0113308	2	TCRBV01-01*01	TCRBD02-01*01	TCRBJ02-07*01	CTCSADRGGSYEQYF	CTGAGGCTGCAAGTGGCCAACATGAGCCAGGGCAGAACCTTGTACTGCACCTGCAGTGCAGATCGGGGGGGCTCCTATGAACAGTAC
	0.0113308	2	TCRBV13-03*01	TCRBD01-01*01	TCRBJ01-02*01	CASSDQANSDYTF	TTCTCTCTCATTCTGGAGTTGGCTTCCCTTTCTCAGACAGCTGTATATTTCTGTGCCAGCAGTGATCAAGCAAACTCCGACTACACC
	0.0113308	2	TCRBV19-01*01	TCRBD01-01*01	TCRBJ02-07*01	CASSTGTGVEQYF	TTTTCTCTCACTGTGACATCTGCCCAGAAGAACGAGATGGCCGTTTTTCTCTGTGCCAGCAGTACCGGGACAGGGGTTGAACAGTAC
	0.0113308	2	TCRBV13-03*01	TCRBD01-01*01	TCRBJ02-07*01	CASSTGTGGLEQYF	TCTCTCATTCTGGAGTTGGCTTCCCTTTCTCAGACAGCTGTATATTTCTGTGCCAGCAGCACCGGGACAGGGGGCCTTGAACAGTAC
	0.0113308	2	TCRBV01-01*01	TCRBD02-01*01	TCRBJ02-07*01	CTCSPGLGGYEQYF	GAGCTGAGGCTGCAAGTGGCCAACATGAGCCAGGGCAGAACCTTGTACTGCACCTGCAGTCCGGGACTGGGGGGTTATGAACAGTAC
	0.0113308	2	TCRBV17-01*01	TCRBD02-01*01	TCRBJ02-07*01	CASSKGTGGYEQYF	TCTCTCTACATTGGCTCTGCAGGCCTAGAGTATTCTGCCATGTACCTCTGTGCTAGCAGCAAGGGGACTGGGGGGTATGAACAGTAC
	0.0113308	2	TCRBV13-03*01	TCRBD01-01*01	TCRBJ02-07*01	CASSGQPSYEQYF	TTCTCTCTCATTCTGGAGTTGGCTTCCCTTTCTCAGACAGCTGTATATTTCTGTGCCAGCAGTGGACAACCCTCCTATGAACAGTAC
	0.0113308	2	TCRBV14-01*01	TCRBD01-01*01	TCRBJ01-04*01	CASRDNNERLFF	AACTCCACTCTCAAGATCCAGTCTGCAAAGCAGGGCGACACAGCCACCTATCTCTGTGCCAGCAGGGACAACAACGAAAGATTATTT
	0.0113308	2	TCRBV19-01*01	TCRBD02-01*01	TCRBJ02-07*01	CASPPGLDYEQYF	TTTTCTCTCACTGTGACATCTGCCCAGAAGAACGAGATGGCCGTTTTTCTCTGTGCCAGCCCTCCGGGACTGGACTATGAACAGTAC
	0.0113308	2	TCRBV13-03*01	TCRBD01-01*01	TCRBJ01-03*01	CASRAGTPNTLYF	TTCTCTCTCATTCTGGAGTTGGCTTCCCTTTCTCAGACAGCTGTATATTTCTGTGCCAGCAGGGCCGGGACACCTAATACGCTCTAT
	0.0113308	2	TCRBV19-01*01	TCRBD02-01*01	TCRBJ02-07*01	CASSPGTGGYEQYF	TCTCTCACTGTGACATCTGCCCAGAAGAACGAGATGGCCGTTTTTCTCTGTGCCAGCAGTCCCGGGACTGGGGGCTATGAACAGTAC
	0.0113308	2	TCRBV01-01*01		TCRBJ02-07*01	CTCSGGRSSYEQYF	GAGCTGAGGCTGCAAGTGGCCAACATGAGCCAGGGCAGAACCTTGTACTGCACCTGCAGTGGGGGACGGAGCTCCTATGAACAGTAC
	0.0113308	2	TCRBV19-01*01	TCRBD01-01*01	TCRBJ02-07*01	CASSIGDNSYEQYF	TCTCTCACTGTGACATCTGCCCAGAAGAACGAGATGGCCGTTTTTCTCTGTGCCAGCAGTATTGGGGACAACTCCTATGAACAGTAC
	0.0113308	2	TCRBV23-01*01		TCRBJ02-07*01	CSSSQWHEQYF	TCACTCTGCAGCCTGGGAATCAGAACGTGCGAAGCAGAAGACTCAGCACTGTACTTGTGCTCCAGCAGTCAATGGCATGAACAGTAC
	0.0113308	2	TCRBV24-01*01	TCRBD02-01*01	TCRBJ02-07*01	CASSLLPAGGVYEQYF	GAAATCCTATCCTCTGAAGAAGACGACTCAGCACTGTAGCTCTGTGCCAGCAGCCTCCTTCCGGCTGGGGGGGTTTATGAACAGTAC
	0.0113308	2	TCRBV17-01*01	TCRBD02-01*01	TCRBJ02-07*01	CASSPYWGAYEQYF	TCTCTCTACATTGGCTCTGCAGGCCTAGAGTATTCTGCCATGTACCTCTGTGCTAGCAGTCCCTACTGGGGGGCCTATGAACAGTAC
	0.0113308	2	TCRBV13-03*01	TCRBD01-01*01	TCRBJ02-07*01	CASSGTEQYF	CAAGAGAATTTCTCTCTCATTCTGGAGTTGGCTTCCCTTTCTCAGACAGCTGTATATTTCTGTGCCAGCAGTGGGACAGAACAGTAC
	0.0113308	2	TCRBV15-01*01	TCRBD01-01*01	TCRBJ02-07*01	CASSTGTSYEQYF	TCCACTCTGAAGATTCAACCTACAGAACCCAAGGACTCAGCTGTGTATCTGTGTGCCAGCAGTACCGGGACATCTTATGAACAGTAC
	0.0113308	2	TCRBV19-01*01	TCRBD01-01*01	TCRBJ02-07*01	CASSIGTGGYEQYF	TCTCTCACTGTGACATCTGCCCAGAAGAACGAGATGGCCGTTTTTCTCTGTGCCAGCAGTATAGGAACAGGGGGCTATGAACAGTAC
	0.0113308	2	TCRBV13-03*01	TCRBD01-01*01	TCRBJ02-07*01	CASSVRGSSYEQYF	TCTCTCATTCTGGAGTTGGCTTCCCTTTCTCAGACAGCTGTATATTTCTGTGCCAGCAGTGTAAGGGGAAGCTCCTATGAACAGTAC
	0.0113308	2	TCRBV23-01*01	TCRBD01-01*01	TCRBJ02-07*01	CSSSPGDEQYF	TCACTCTGCAGCCTGGGAATCAGAACGTGCGAAGCAGAAGACTCAGCACTGTACTTGTGCTCCAGCAGCCCAGGGGATGAACAGTAC
	0.0113308	2	TCRBV17-01*01		TCRBJ02-07*01	CASSRAAGWEQYF	TGCTCTCTCTACATTGGCTCTGCAGGCCTAGAGTATTCTGCCATGTACCTCTGTGCTAGCAGTAGAGCCGCGGGGTGGGAACAGTAC
	0.0113308	2	TCRBV14-01*01		TCRBJ02-07*01	CASSPGEQYF	GGAACTAACTCCACTCTCAAGATCCAGTCTGCAAAGCAGGGCGACACAGCCACCTATCTCTGTGCCAGCAGCCCCGGGGAACAGTAC
	0.0113308	2	TCRBV17-01*01		TCRBJ02-07*01	CASSSPGQQYF	TCTTTCTGCTCTCTCTACATTGGCTCTGCAGGCCTAGAGTATTCTGCCATGTACCTCTGTGCTAGCAGTTCTCCGGGACAACAGTAC
	0.0113308	2	TCRBV19-01*01	TCRBD02-01*01	TCRBJ02-07*01	CASSTAPRDWGYEQYF	ACTGTGACATCTGCCCAGAAGAACGAGATGGCCGTTTTTCTCTGTGCCAGCAGTACAGCCCCTCGGGACTGGGGGTATGAACAGTAC
	0.0113308	2	TCRBV14-01*01		TCRBJ02-07*01	CASSFGRSYEQYF	TCCACTCTCAAGATCCAGTCTGCAAAGCAGGGCGACACAGCCACCTATCTCTGTGCCAGCAGTTTCGGGCGCTCCTATGAACAGTAC
	0.0113308	2	TCRBV20-01*01	TCRBD02-01*01	TCRBJ01-04*01	CGARDWGISNERLFF	ATGACAGTTTTAAATGCATATCTTGAAGACAGAGGCTTATATCTCTGTGGTGCTAGGGATTGGGGAATTTCCAACGAAAGATTATTT
	0.0113308	2	TCRBV19-01*01	TCRBD01-01*01	TCRBJ01-04*01	CASSITISNERLFF	TCTCTCACTGTGACATCTGCCCAGAAGAACGAGATGGCCGTTTTTCTCTGTGCCAGCAGTATAACAATTTCCAACGAAAGATTATTT
	0.0113308	2	TCRBV01-01*01		TCRBJ02-07*01	CTCSAGSYEQYF	GATACGGAGCTGAGGCTGCAAGTGGCCAACATGAGCCAGGGCAGAACCTTGTACTGCACCTGCAGTGCTGGCAGTTATGAACAGTAC
	0.0113308	2	TCRBV19-01*01		TCRBJ02-07*01	CASSPGMNEQYF	TCTTTTTCTCTCACTGTGACATCTGCCCAGAAGAACGAGATGGCCGTTTTTCTCTGTGCCAGCAGTCCGGGAATGAATGAACAGTAC
	0.0113308	2	TCRBV19-01*01		TCRBJ01-04*01	CASSIGERLFF	TCATCTTTTTCTCTCACTGTGACATCTGCCCAGAAGAACGAGATGGCCGTTTTTCTCTGTGCCAGCAGTATCGGCGAAAGATTATTT
	0.0113308	2	TCRBV13-03*01	TCRBD02-01*01	TCRBJ02-07*01	CASSALLTGGIEQYF	CTCATTCTGGAGTTGGCTTCCCTTTCTCAGACAGCTGTATATTTCTGTGCCAGCAGTGCCCTCTTGACTGGGGGGATTGAACAGTAC
	0.0113308	2	TCRBV19-01*01	TCRBD01-01*01	TCRBJ02-07*01	CASSIGRGSYEQYF	TCTCTCACTGTGACATCTGCCCAGAAGAACGAGATGGCCGTTTTTCTCTGTGCCAGCAGTATAGGAAGGGGCTCCTATGAACAGTAC
	0.0113308	2	TCRBV13-03*01	TCRBD02-01*01	TCRBJ02-07*01	CASSAGLGAYEQYF	TCTCTCATTCTGGAGTTGGCTTCCCTTTCTCAGACAGCTGTATATTTCTGTGCCAGCAGTGCCGGACTGGGGGCCTATGAACAGTAC
	0.0113308	2	TCRBV13-03*01	TCRBD02-01*01	TCRBJ02-07*01	CASSAGLGEGEQYF	TCTCTCATTCTGGAGTTGGCTTCCCTTTCTCAGACAGCTGTATATTTCTGTGCCAGCAGTGCGGGACTGGGGGAAGGGGAACAGTAC
	0.0113308	2	TCRBV02-01*01		TCRBJ02-07*01	CASSQDPGYEQYF	TTAGACCTTCAGATCACAGCTCTAAAGCCTGATGACTCGGCCACATACTTCTGTGCCAGCAGCCAAGATCCCGGATATGAACAGTAC
	0.0113308	2	TCRBV03-01*01	TCRBD01-01*01	TCRBJ01-03*01	CASSLANSGNTLYF	ACTCTGAAAATCCAACCCACAGCACTGGAGGACTCAGCTGTGTACTTCTGTGCCAGCAGCTTAGCCAATTCTGGAAATACGCTCTAT
	0.0113308	2	TCRBV13-03*01	TCRBD02-01*01	TCRBJ02-07*01	CASEWGYEQYF	GAGAATTTCTCTCTCATTCTGGAGTTGGCTTCCCTTTCTCAGACAGCTGTATATTTCTGTGCCAGTGAATGGGGGTATGAACAGTAC
	0.0113308	2	TCRBV23-01*01		TCRBJ02-07*01	CSSSPANYEQYF	CTCTGCAGCCTGGGAATCAGAACGTGCGAAGCAGAAGACTCAGCACTGTACTTGTGCTCCAGCAGTCCGGCCAACTATGAACAGTAC
	0.0113308	2	TCRBV01-01*01		TCRBJ02-07*01	CTCSARRDDEQYF	ACGGAGCTGAGGCTGCAAGTGGCCAACATGAGCCAGGGCAGAACCTTGTACTGCACCTGCAGTGCACGGAGGGACGATGAACAGTAC
	0.0113308	2	TCRBV13-03*01	TCRBD02-01*01	TCRBJ02-07*01	CASSGLGAYEQYF	TTCTCTCTCATTCTGGAGTTGGCTTCCCTTTCTCAGACAGCTGTATATTTCTGTGCCAGCAGTGGACTGGGGGCTTATGAACAGTAC
	0.0113308	2	TCRBV14-01*01	TCRBD02-01*01	TCRBJ02-07*01	CASSFLGGYEQYF	TCCACTCTCAAGATCCAGTCTGCAAAGCAGGGCGACACAGCCACCTATCTCTGTGCCAGCAGTTTTCTGGGGGGCTATGAACAGTAC
	0.0113308	2	TCRBV19-01*01	TCRBD01-01*01	TCRBJ02-07*01	CASRTGGSYEQYF	TTTTCTCTCACTGTGACATCTGCCCAGAAGAACGAGATGGCCGTTTTTCTCTGTGCCAGCAGGACAGGGGGCTCCTATGAACAGTAC
	0.0113308	2	TCRBV19-01*01	TCRBD01-01*01	TCRBJ02-07*01	CASSLHSSYEQYF	TTTTCTCTCACTGTGACATCTGCCCAGAAGAACGAGATGGCCGTTTTTCTCTGTGCCAGCAGTCTACACAGCTCCTATGAACAGTAC
	0.0113308	2	TCRBV17-01*01	TCRBD02-01*01	TCRBJ02-07*01	CASSRTGDSYEQYF	TCTCTCTACATTGGCTCTGCAGGCCTAGAGTATTCTGCCATGTACCTCTGTGCTAGCAGTAGAACTGGGGACTCCTATGAACAGTAC
	0.0113308	2	TCRBV19-01*01	TCRBD01-01*01	TCRBJ02-07*01	CASSIKAGSYEQYF	TCTCTCACTGTGACATCTGCCCAGAAGAACGAGATGGCCGTTTTTCTCTGTGCCAGCAGTATAAAGGCAGGATCCTATGAACAGTAC
	0.0113308	2	TCRBV19-01*01	TCRBD01-01*01	TCRBJ02-07*01	CASSVRDTLEQYF	TTTTCTCTCACTGTGACATCTGCCCAGAAGAACGAGATGGCCGTTTTTCTCTGTGCCAGCAGTGTCCGGGACACCCTCGAACAGTAC
	0.0113308	2	TCRBV01-01*01	TCRBD02-01*01	TCRBJ02-07*01	CTCSADLLGEYEQYF	CTGAGGCTGCAAGTGGCCAACATGAGCCAGGGCAGAACCTTGTACTGCACCTGCAGTGCAGATCTACTGGGGGAGTATGAACAGTAC
	0.0113308	2	TCRBV13-02*01	TCRBD02-01*01	TCRBJ02-07*01	CASGEPGTGSYEQYF	CTCATTCTGGAGTTGGCTACCCCCTCTCAGACATCAGTGTACTTCTGTGCCAGCGGTGAACCGGGGACTGGGTCCTATGAACAGTAC
	0.0113308	2	TCRBV13-03*01	TCRBD02-01*01	TCRBJ02-07*01	CASSDVGSYEQYF	TTCTCTCTCATTCTGGAGTTGGCTTCCCTTTCTCAGACAGCTGTATATTTCTGTGCCAGCAGTGATGTGGGCTCCTATGAACAGTAC
	0.0113308	2	TCRBV29-01*01	TCRBD01-01*01	TCRBJ02-07*01	CASSLQIYEQYF	CATTTCTCCCTGATTCTGGATTCTGCTAAAACAAACCAGACATCTGTGTACTTCTGTGCTAGCAGTTTGCAGATATATGAACAGTAC
	0.0113308	2	TCRBV13-01*01	TCRBD02-01*01	TCRBJ02-07*01	CASSATGVYEQYF	TTCTTCCTCCTGCTGGAATTGGCTTCTCCCTCTCAGACATCTTTGTACTTCTGTGCCAGCAGTGCGACTGGGGTCTATGAACAGTAC
	0.0113308	2	TCRBV13-02*01	TCRBD01-01*01	TCRBJ02-07*01	CASGDADTSSYEQYF	CTCATTCTGGAGTTGGCTACCCCCTCTCAGACATCAGTGTACTTCTGTGCCAGCGGTGATGCAGACACGAGCTCCTATGAACAGTAC
	0.0113308	2	TCRBV23-01*01		TCRBJ02-07*01	CSSSQAGYEQYF	CTCTGCAGCCTGGGAATCAGAACGTGCGAAGCAGAAGACTCAGCACTGTACTTGTGCTCCAGCAGTCAAGCCGGATATGAACAGTAC
	0.0113308	2	TCRBV29-01*01	TCRBD01-01*01	TCRBJ02-07*01	CASSLIWDREGEQYF	CTGATTCTGGATTCTGCTAAAACAAACCAGACATCTGTGTACTTCTGTGCTAGCAGTTTAATCTGGGACAGGGAGGGGGAACAGTAC
	0.0113308	2	TCRBV01-01*01	TCRBD02-01*01	TCRBJ02-07*01	CTCSADNWGVYEQYF	CTGAGGCTGCAAGTGGCCAACATGAGCCAGGGCAGAACCTTGTACTGCACCTGCAGTGCAGATAACTGGGGGGTCTATGAACAGTAC
	0.0113308	2	TCRBV29-01*01	TCRBD01-01*01	TCRBJ02-07*01	CASSLSRSLYEQYF	TCCCTGATTCTGGATTCTGCTAAAACAAACCAGACATCTGTGTACTTCTGTGCTAGCAGTTTATCTCGCAGCCTCTATGAACAGTAC
	0.0113308	2	TCRBV13-02*01	TCRBD02-01*01	TCRBJ02-07*01	CASGDATGLGGYEQYF	ATTCTGGAGTTGGCTACCCCCTCTCAGACATCAGTGTACTTCTGTGCCAGCGGTGATGCAACGGGACTGGGGGGCTATGAACAGTAC
	0.0113308	2	TCRBV13-01*01	TCRBD01-01*01	TCRBJ02-07*01	CASSDGRDRDGEQYF	CTCCTGCTGGAATTGGCTTCTCCCTCTCAGACATCTTTGTACTTCTGTGCCAGCAGTGATGGGCGGGACAGGGACGGAGAACAGTAC
	0.0113308	2	TCRBV13-03*01	TCRBD02-01*01	TCRBJ02-07*01	CASSDITGGYEQYF	TCTCTCATTCTGGAGTTGGCTTCCCTTTCTCAGACAGCTGTATATTTCTGTGCCAGCAGTGATATAACTGGGGGCTATGAACAGTAC
	0.0113308	2	TCRBV13-03*01	TCRBD01-01*01	TCRBJ02-07*01	CASTQGYEQYF	GAGAATTTCTCTCTCATTCTGGAGTTGGCTTCCCTTTCTCAGACAGCTGTATATTTCTGTGCCAGCACACAGGGCTATGAACAGTAC
	0.0113308	2	TCRBV29-01*01	TCRBD01-01*01	TCRBJ02-07*01	CASSLNRGHEQYF	TTCTCCCTGATTCTGGATTCTGCTAAAACAAACCAGACATCTGTGTACTTCTGTGCTAGCAGTTTAAACAGGGGGCATGAACAGTAC
	0.0113308	2	TCRBV17-01*01	TCRBD01-01*01	TCRBJ02-07*01	CASSRVQGEQYF	TTCTGCTCTCTCTACATTGGCTCTGCAGGCCTAGAGTATTCTGCCATGTACCTCTGTGCTAGCAGTAGAGTCCAGGGGGAACAGTAC
	0.0113308	2	TCRBV24-01*01		TCRBJ02-07*01	CASSLYRGGEQYF	TGCATCCTGGAAATCCTATCCTCTGAAGAAGACGACTCAGCACTGTAGCTCTGTGCCAGCAGTCTGTATCGGGGAGGGGAACAGTAC
	0.0113308	2	TCRBV19-01*01	TCRBD01-01*01	TCRBJ01-02*01	CASRWTGNSDYTF	TTTTCTCTCACTGTGACATCTGCCCAGAAGAACGAGATGGCCGTTTTTCTCTGTGCCAGCAGGTGGACAGGAAACTCCGACTACACC
	0.0113308	2	TCRBV13-03*01	TCRBD02-01*01	TCRBJ02-07*01	CASSDAGYYEQYF	TTCTCTCTCATTCTGGAGTTGGCTTCCCTTTCTCAGACAGCTGTATATTTCTGTGCCAGCAGTGACGCTGGGTACTATGAACAGTAC
	0.0113308	2	TCRBV13-03*01		TCRBJ02-07*01	CASSDGNYEQYF	AATTTCTCTCTCATTCTGGAGTTGGCTTCCCTTTCTCAGACAGCTGTATATTTCTGTGCCAGCAGTGATGGCAACTATGAACAGTAC
	0.0113308	2	TCRBV19-01*01	TCRBD01-01*01	TCRBJ02-07*01	CASSPQGNHEQYF	TTTTCTCTCACTGTGACATCTGCCCAGAAGAACGAGATGGCCGTTTTTCTCTGTGCCAGCAGCCCTCAGGGTAACCATGAACAGTAC
	0.0113308	2	TCRBV01-01*01	TCRBD02-01*01	TCRBJ02-07*01	CTCSGGLGYEQYF	ACGGAGCTGAGGCTGCAAGTGGCCAACATGAGCCAGGGCAGAACCTTGTACTGCACCTGCAGTGGGGGACTGGGGTATGAACAGTAC
	0.0113308	2	TCRBV14-01*01	TCRBD02-01*01	TCRBJ02-07*01	CASSFLGVSYEQYF	ACTCTCAAGATCCAGTCTGCAAAGCAGGGCGACACAGCCACCTATCTCTGTGCCAGCAGTTTTCTGGGGGTCTCCTATGAACAGTAC
	0.0113308	2	TCRBV19-01*01	TCRBD01-01*01	TCRBJ02-07*01	CASSISATSYEQYF	TCTCTCACTGTGACATCTGCCCAGAAGAACGAGATGGCCGTTTTTCTCTGTGCCAGCAGTATAAGTGCGACATCCTATGAACAGTAC
	0.0113308	2	TCRBV04-01*01	TCRBD02-01*01	TCRBJ02-07*01	CASSWDWGTYEQYF	AATCTTCGAATCAAGTCTGTAGAGCCGGAGGACTCTGCTGTGTATCTCTGTGCCAGCAGCTGGGACTGGGGTACCTATGAACAGTAC
	0.0113308	2	TCRBV19-01*01	TCRBD01-01*01	TCRBJ02-07*01	CASSIMGHYEQYF	TTTTCTCTCACTGTGACATCTGCCCAGAAGAACGAGATGGCCGTTTTTCTCTGTGCCAGCAGTATAATGGGACACTATGAACAGTAC
	0.0113308	2	TCRBV13-03*01	TCRBD02-01*01	TCRBJ02-07*01	CASSEGRGVCEQYF	TCTCTCATTCTGGAGTTGGCTTCCCTTTCTCAGACAGCTGTATATTTCTGTGCCAGCAGTGAAGGGCGGGGGGTTTGCGAACAGTAC
	0.0113308	2	TCRBV19-01*01	TCRBD02-01*01	TCRBJ02-07*01	CASSIDWGYEQYF	TTTTCTCTCACTGTGACATCTGCCCAGAAGAACGAGATGGCCGTTTTTCTCTGTGCCAGCAGTATTGACTGGGGGTATGAACAGTAC
	0.0113308	2	TCRBV19-01*01	TCRBD02-01*01	TCRBJ02-07*01	CASSPPDWGLYEQYF	CTCACTGTGACATCTGCCCAGAAGAACGAGATGGCCGTTTTTCTCTGTGCCAGCAGTCCCCCCGACTGGGGGCTCTATGAACAGTAC
	0.0113308	2	TCRBV17-01*01	TCRBD02-01*01	TCRBJ02-07*01	CASSTRGGSYEQYF	TCTCTCTACATTGGCTCTGCAGGCCTAGAGTATTCTGCCATGTACCTCTGTGCTAGCAGTACCCGGGGGGGCTCCTATGAACAGTAC
	0.0113308	2	TCRBV15-01*01	TCRBD02-01*01	TCRBJ02-07*01	CASSFPWGDEQYF	TCCACTCTGAAGATTCAACCTACAGAACCCAAGGACTCAGCTGTGTATCTGTGTGCCAGCAGTTTTCCCTGGGGGGATGAACAGTAC
	0.0113308	2	TCRBV01-01*01	TCRBD01-01*01	TCRBJ02-07*01	CTCSADSEQYF	ACTGATACGGAGCTGAGGCTGCAAGTGGCCAACATGAGCCAGGGCAGAACCTTGTACTGCACCTGCAGTGCAGATAGTGAACAGTAC
	0.0113308	2	TCRBV13-03*01	TCRBD01-01*01	TCRBJ02-07*01	CASSGTTYEQYF	AATTTCTCTCTCATTCTGGAGTTGGCTTCCCTTTCTCAGACAGCTGTATATTTCTGTGCCAGCAGTGGGACAACTTATGAACAGTAC
	0.0113308	2	TCRBV01-01*01	TCRBD01-01*01	TCRBJ02-07*01	CTCSADRGRNEQYF	GAGCTGAGGCTGCAAGTGGCCAACATGAGCCAGGGCAGAACCTTGTACTGCACCTGCAGTGCAGACAGGGGGCGCAATGAACAGTAC
	0.0113308	2	TCRBV13-03*01		TCRBJ02-07*01	CASSDGDYEQYF	AATTTCTCTCTCATTCTGGAGTTGGCTTCCCTTTCTCAGACAGCTGTATATTTCTGTGCCAGCTCTGATGGGGATTATGAACAGTAC
	0.0113308	2	TCRBV14-01*01	TCRBD02-01*01	TCRBJ02-07*01	CASSLRGAYEQYF	TCCACTCTCAAGATCCAGTCTGCAAAGCAGGGCGACACAGCCACCTATCTCTGTGCCAGCAGTTTGAGGGGGGCGTATGAACAGTAC
	0.0113308	2	TCRBV12-02*01	TCRBD01-01*01	TCRBJ02-07*01	CASSLEPVYEQYF	TCTGAGATGAACATGAGTGCCTTGGAGCTAGAGGACTCTGCCGTGTACTTCTGTGCCAGCTCTCTCGAACCAGTCTATGAACAGTAC
	0.0113308	2	TCRBV15-01*01	TCRBD02-01*01	TCRBJ02-07*01	CASSSWGDEQYF	TTCTCCACTCTGAAGATTCAACCTACAGAACCCAAGGACTCAGCTGTGTATCTGTGTGCCAGCAGTTCCTGGGGGGATGAACAGTAC
	0.0113308	2	TCRBV13-02*01		TCRBJ02-07*01	CASGDARVREQYF	TTCTCCCTCATTCTGGAGTTGGCTACCCCCTCTCAGACATCAGTGTACTTCTGTGCCAGCGGTGATGCACGGGTACGGGAACAGTAC
	0.0113308	2	TCRBV19-01*01	TCRBD01-01*01	TCRBJ01-03*01	CASSTDRGPGNTLYF	CTCACTGTGACATCTGCCCAGAAGAACGAGATGGCCGTTTTTCTCTGTGCCAGCAGTACAGACAGGGGACCTGGAAATACGCTCTAT
	0.0113308	2	TCRBV24-01*01	TCRBD01-01*01	TCRBJ02-07*01	CASSGSSYEQYF	CAGTGCATCCTGGAAATCCTATCCTCTGAAGAAGACGACTCAGCACTGTAGCTCTGTGCCAGCTCAGGGAGCTCCTATGAACAGTAC
	0.0113308	2	TCRBV17-01*01	TCRBD02-01*01	TCRBJ02-07*01	CASSRRLGSSYEQYF	CTCTACATTGGCTCTGCAGGCCTAGAGTATTCTGCCATGTACCTCTGTGCTAGCAGTAGGCGACTGGGGTCCTCCTATGAACAGTAC
	0.0113308	2	TCRBV19-01*01	TCRBD01-01*01	TCRBJ02-07*01	CASTGTGGDEQYF	TTTTCTCTCACTGTGACATCTGCCCAGAAGAACGAGATGGCCGTTTTTCTCTGTGCCAGCACCGGGACAGGGGGAGATGAACAGTAC
	0.0113308	2	TCRBV13-03*01	TCRBD01-01*01	TCRBJ01-03*01	CASSTNSGNTLYF	TTCTCTCTCATTCTGGAGTTGGCTTCCCTTTCTCAGACAGCTGTATATTTCTGTGCCAGCAGTACAAATTCTGGAAATACGCTCTAT
	0.0113308	2	TCRBV13-03*01	TCRBD02-01*01	TCRBJ02-07*01	CASSDPGTGLYEQYF	CTCATTCTGGAGTTGGCTTCCCTTTCTCAGACAGCTGTATATTTCTGTGCCAGCAGTGATCCCGGGACTGGGCTTTATGAACAGTAC
	0.0113308	2	TCRBV24-01*01	TCRBD01-01*01	TCRBJ02-07*01	CASSLRAYEQYF	CAGTGCATCCTGGAAATCCTATCCTCTGAAGAAGACGACTCAGCACTGTAGCTCTGTGCCAGCAGTCTCAGGGCGTATGAACAGTAC
	0.0113308	2	TCRBV19-01*01	TCRBD01-01*01	TCRBJ02-07*01	CASSARGYEQYF	TCTTTTTCTCTCACTGTGACATCTGCCCAGAAGAACGAGATGGCCGTTTTTCTCTGTGCCAGCAGTGCCAGGGGCTATGAACAGTAC
	0.0113308	2	TCRBV13-03*01	TCRBD01-01*01	TCRBJ02-07*01	CASSVQGSSYEQYF	TCTCTCATTCTGGAGTTGGCTTCCCTTTCTCAGACAGCTGTATATTTCTGTGCCAGCAGTGTACAGGGGAGCTCCTATGAACAGTAC
	0.0113308	2	TCRBV13-02*01		TCRBJ02-07*01	CASGDAGRTYEQYF	TCCCTCATTCTGGAGTTGGCTACCCCCTCTCAGACATCAGTGTACTTCTGTGCCAGCGGTGATGCGGGGCGGACCTATGAACAGTAC
	0.0113308	2	TCRBV17-01*01	TCRBD01-01*01	TCRBJ02-07*01	CASSRDRAGNEQYF	TCTCTCTACATTGGCTCTGCAGGCCTAGAGTATTCTGCCATGTACCTCTGTGCTAGCAGTAGAGATAGGGCAGGGAATGAACAGTAC
	0.0113308	2	TCRBV13-01*01	TCRBD01-01*01	TCRBJ02-07*01	CASSGTGDEQYF	GACTTCTTCCTCCTGCTGGAATTGGCTTCTCCCTCTCAGACATCTTTGTACTTCTGTGCCAGCAGTGGGACAGGGGACGAACAGTAC
	0.0113308	2	TCRBV14-01*01	TCRBD01-01*01	TCRBJ02-07*01	CASSFGDTYEQYF	TCCACTCTCAAGATCCAGTCTGCAAAGCAGGGCGACACAGCCACCTATCTCTGTGCCAGCAGTTTCGGGGACACTTATGAACAGTAC
	0.0113308	2	TCRBV13-03*01		TCRBJ02-07*01	CASSDRYEQYF	GAGAATTTCTCTCTCATTCTGGAGTTGGCTTCCCTTTCTCAGACAGCTGTATATTTCTGTGCCAGCAGTGATCGCTATGAACAGTAC
	0.0113308	2	TCRBV19-01*01	TCRBD02-01*01	TCRBJ02-07*01	CASSPGTGPYEQYF	TCTCTCACTGTGACATCTGCCCAGAAGAACGAGATGGCCGTTTTTCTCTGTGCCAGCAGTCCCGGGACTGGGCCCTATGAACAGTAC
	0.0113308	2	TCRBV20-01*01	TCRBD02-01*01	TCRBJ02-07*01	CGARVGTGGYEQYF	TCTATGACAGTTTTAAATGCATATCTTGAAGACAGAGGCTTATATCTCTGTGGTGCTAGGGTTGGGACTGGGGGATATGAACAGTAC
	0.0113308	2	TCRBV15-01*01	TCRBD01-01*01	TCRBJ02-07*01	CASSRQGLEQYF	TTCTCCACTCTGAAGATTCAACCTACAGAACCCAAGGACTCAGCTGTGTATCTGTGTGCCAGCAGCCGACAGGGTCTTGAACAGTAC
	0.0113308	2	TCRBV16-01*01	TCRBD02-01*01	TCRBJ02-07*01	CASSLRGGLEQYF	TCAACTCTGAAGATCCAGAGCACGCAACCCCAGGACTCAGCGGTGTATCTTTGTGCAAGCAGCTTAAGGGGGGGGCTTGAACAGTAC
	0.0113308	2	TCRBV01-01*01	TCRBD01-01*01	TCRBJ02-07*01	CTCSQDNYEQYF	GATACGGAGCTGAGGCTGCAAGTGGCCAACATGAGCCAGGGCAGAACCTTGTACTGCACCTGCAGTCAGGACAATTATGAACAGTAC
	0.0113308	2	TCRBV17-01*01	TCRBD02-01*01	TCRBJ02-07*01	CASRDWGASYEQYF	TCTCTCTACATTGGCTCTGCAGGCCTAGAGTATTCTGCCATGTACCTCTGTGCTAGCAGGGACTGGGGGGCGTCCTATGAACAGTAC
	0.0113308	2	TCRBV24-01*01	TCRBD01-01*01	TCRBJ02-07*01	CASSLRDRDEQYF	TGCATCCTGGAAATCCTATCCTCTGAAGAAGACGACTCAGCACTGTAGCTCTGTGCCAGCAGTCTGCGGGACAGGGATGAACAGTAC
	0.0113308	2	TCRBV17-01*01	TCRBD01-01*01	TCRBJ01-03*01	CASSREGQRSGNTLYF	TACATTGGCTCTGCAGGCCTAGAGTATTCTGCCATGTACCTCTGTGCTAGCAGTAGAGAGGGACAACGTTCTGGAAATACGCTCTAT
	0.0113308	2	TCRBV19-01*01	TCRBD01-01*01	TCRBJ01-03*01	CASSIMGQGSGNTLYF	ACTGTGACATCTGCCCAGAAGAACGAGATGGCCGTTTTTCTCTGTGCCAGCAGTATTATGGGACAGGGGTCTGGAAATACGCTCTAT
	0.0113308	2	TCRBV13-02*01	TCRBD02-01*01	TCRBJ02-07*01	CASGDGTGYEQYF	TTCTCCCTCATTCTGGAGTTGGCTACCCCCTCTCAGACATCAGTGTACTTCTGTGCCAGCGGTGATGGGACTGGGTATGAACAGTAC
	0.0113308	2	TCRBV13-03*01	TCRBD02-01*01	TCRBJ02-07*01	CASSGTGGYEQYF	TTCTCTCTCATTCTGGAGTTGGCTTCCCTTTCTCAGACAGCTGTATATTTCTGTGCCAGCAGTGGGACTGGGGGGTATGAACAGTAC
	0.0113308	2	TCRBV17-01*01	TCRBD02-01*01	TCRBJ02-07*01	CASSGTGGYEQYF	TGCTCTCTCTACATTGGCTCTGCAGGCCTAGAGTATTCTGCCATGTACCTCTGTGCTAGCAGCGGGACTGGGGGGTATGAACAGTAC
	0.0113308	2	TCRBV20-01*01	TCRBD01-01*01	TCRBJ02-07*01	CGAKTGSSYEQYF	TCATCTATGACAGTTTTAAATGCATATCTTGAAGACAGAGGCTTATATCTCTGTGGTGCTAAGACAGGAAGCTCCTATGAACAGTAC
	0.0113308	2	TCRBV13-03*01	TCRBD02-01*01	TCRBJ02-07*01	CASSELGASYEQYF	TCTCTCATTCTGGAGTTGGCTTCCCTTTCTCAGACAGCTGTATATTTCTGTGCCAGCAGTGAACTGGGGGCCTCCTATGAACAGTAC
	0.0113308	2	TCRBV13-02*01	TCRBD02-01*01	TCRBJ02-07*01	CASGDGTGAYEQYF	TCCCTCATTCTGGAGTTGGCTACCCCCTCTCAGACATCAGTGTACTTCTGTGCCAGCGGTGATGGGACTGGGGCCTATGAACAGTAC
	0.0113308	2	TCRBV15-01*01		TCRBJ02-07*01	CASSLKGYEQYF	TTCTCCACTCTGAAGATTCAACCTACAGAACCCAAGGACTCAGCTGTGTATCTGTGTGCCAGCAGTTTAAAGGGATATGAACAGTAC
	0.0113308	2	TCRBV01-01*01		TCRBJ02-07*01	CTCSAPRAIDEQYF	GAGCTGAGGCTGCAAGTGGCCAACATGAGCCAGGGCAGAACCTTGTACTGCACCTGCAGTGCCCCCCGGGCCATTGATGAACAGTAC
	0.0113308	2	TCRBV13-02*01	TCRBD01-01*01	TCRBJ02-07*01	CASGDGRGREQYF	TTCTCCCTCATTCTGGAGTTGGCTACCCCCTCTCAGACATCAGTGTACTTCTGTGCCAGCGGTGATGGCAGGGGGCGGGAACAGTAC
	0.0113308	2	TCRBV13-03*01	TCRBD01-01*01	TCRBJ01-02*01	CASSDQGSNSDYTF	TCTCTCATTCTGGAGTTGGCTTCCCTTTCTCAGACAGCTGTATATTTCTGTGCCAGCAGTGATCAGGGTTCAAACTCCGACTACACC
	0.0113308	2	TCRBV14-01*01	TCRBD01-01*01	TCRBJ02-07*01	CASSPGQGYEQYF	TCCACTCTCAAGATCCAGTCTGCAAAGCAGGGCGACACAGCCACCTATCTCTGTGCCAGCAGCCCGGGACAGGGTTATGAACAGTAC
	0.0113308	2	TCRBV15-01*01	TCRBD02-01*01	TCRBJ02-07*01	CASSPLGGSSYEQYF	CTGAAGATTCAACCTACAGAACCCAAGGACTCAGCTGTGTATCTGTGTGCCAGCAGTCCTCTGGGGGGGAGCTCCTATGAACAGTAC
	0.0113308	2	TCRBV14-01*01	TCRBD02-01*01	TCRBJ02-07*01	CASSRDWGGYEQYF	ACTCTCAAGATCCAGTCTGCAAAGCAGGGCGACACAGCCACCTATCTCTGTGCCAGCAGCCGAGACTGGGGGGGATATGAACAGTAC
	0.0113308	2	TCRBV15-01*01	TCRBD01-01*01	TCRBJ02-07*01	CASSPYEQYF	TCATCCTTCTCCACTCTGAAGATTCAACCTACAGAACCCAAGGACTCAGCTGTGTATCTGTGTGCCAGCAGTCCATATGAACAGTAC
	0.0113308	2	TCRBV19-01*01	TCRBD02-01*01	TCRBJ02-07*01	CDEDWGDEQYF	TCATCTTTTTCTCTCACTGTGACATCTGCCCAGAAGAACGAGATGGCCGTTTTTCTCTGTGATGAGGACTGGGGGGATGAACAGTAC
	0.0113308	2	TCRBV19-01*01	TCRBD01-01*01	TCRBJ01-03*01	CASSIGQGASGNTLYF	ACTGTGACATCTGCCCAGAAGAACGAGATGGCCGTTTTTCTCTGTGCCAGCAGTATAGGACAGGGGGCTTCTGGAAATACGCTCTAT
	0.0113308	2	TCRBV01-01*01	TCRBD02-01*01	TCRBJ02-07*01	CTCSAAGGGQYF	GATACGGAGCTGAGGCTGCAAGTGGCCAACATGAGCCAGGGCAGAACCTTGTACTGCACCTGCAGTGCAGCTGGGGGAGGACAGTAC
	0.0113308	2	TCRBV19-01*01	TCRBD02-01*01	TCRBJ02-07*01	CASSIVGYEQYF	TCTTTTTCTCTCACTGTGACATCTGCCCAGAAGAACGAGATGGCCGTTTTTCTCTGTGCCAGCAGTATAGTTGGGTATGAACAGTAC
	0.0113308	2	TCRBV19-01*01	TCRBD02-01*01	TCRBJ02-07*01	CASIGTGVSYEQYF	TCTCTCACTGTGACATCTGCCCAGAAGAACGAGATGGCCGTTTTTCTCTGTGCCAGCATAGGGACTGGGGTCTCCTATGAACAGTAC
	0.0113308	2	TCRBV20-01*01	TCRBD02-01*01	TCRBJ02-07*01	CGARDWGSSYEQYF	TCTATGACAGTTTTAAATGCATATCTTGAAGACAGAGGCTTATATCTCTGTGGTGCTAGGGACTGGGGGAGCTCCTATGAACAGTAC
	0.0113308	2	TCRBV13-03*01	TCRBD01-01*01	TCRBJ02-07*01	CASSDREPYEQYF	TTCTCTCTCATTCTGGAGTTGGCTTCCCTTTCTCAGACAGCTGTATATTTCTGTGCCAGCAGTGACAGGGAGCCCTATGAACAGTAC
	0.0113308	2	TCRBV17-01*01	TCRBD02-01*01	TCRBJ02-07*01	CASRDWGGEEQYF	TGCTCTCTCTACATTGGCTCTGCAGGCCTAGAGTATTCTGCCATGTACCTCTGTGCTAGCAGGGACTGGGGGGGCGAGGAACAGTAC
	0.0113308	2	TCRBV13-02*01	TCRBD01-01*01	TCRBJ01-05*01	CASGGGTVDNQAPLF	CTCATTCTGGAGTTGGCTACCCCCTCTCAGACATCAGTGTACTTCTGTGCCAGCGGTGGCGGGACAGTTGACAACCAGGCTCCGCTT
	0.0113308	2	TCRBV13-03*01	TCRBD01-01*01	TCRBJ01-03*01	CASSNRDSGNTLYF	TCTCTCATTCTGGAGTTGGCTTCCCTTTCTCAGACAGCTGTATATTTCTGTGCCAGCAGCAACAGGGATTCTGGAAATACGCTCTAT
	0.0113308	2	TCRBV13-03*01	TCRBD02-01*01	TCRBJ02-07*01	CASSDAGTLQYF	AATTTCTCTCTCATTCTGGAGTTGGCTTCCCTTTCTCAGACAGCTGTATATTTCTGTGCCAGCAGTGATGCAGGGACTTTACAGTAC
	0.0113308	2	TCRBV03-01*01		TCRBJ02-07*01	CASSRGTFEQYF	TATTTCACTCTGAAAATCCAACCCACAGCACTGGAGGACTCAGCTGTGTACTTCTGTGCCAGCAGCCGAGGGACCTTTGAACAGTAC
	0.0113308	2	TCRBV15-01*01	TCRBD02-01*01	TCRBJ02-07*01	CASTRTGVEQYF	TTCTCCACTCTGAAGATTCAACCTACAGAACCCAAGGACTCAGCTGTGTATCTGTGTGCCAGCACCCGGACTGGGGTTGAACAGTAC
	0.0113308	2	TCRBV15-01*01	TCRBD02-01*01	TCRBJ02-07*01	CASRLGLGAYEQYF	ACTCTGAAGATTCAACCTACAGAACCCAAGGACTCAGCTGTGTATCTGTGTGCCAGCAGGCTCGGACTGGGGGCGTATGAACAGTAC
	0.0113308	2	TCRBV13-02*01	TCRBD01-01*01	TCRBJ02-07*01	CASGDATGYEQYF	TTCTCCCTCATTCTGGAGTTGGCTACCCCCTCTCAGACATCAGTGTACTTCTGTGCCAGCGGTGATGCAACAGGCTATGAACAGTAC
	0.0113308	2	TCRBV14-01*01		TCRBJ02-07*01	CASSLAGSSYEQYF	ACTCTCAAGATCCAGTCTGCAAAGCAGGGCGACACAGCCACCTATCTCTGTGCCAGCAGTTTAGCGGGGAGCTCCTATGAACAGTAC
	0.0113308	2	TCRBV14-01*01	TCRBD02-01*01	TCRBJ02-07*01	CASSDWASSYEQYF	ACTCTCAAGATCCAGTCTGCAAAGCAGGGCGACACAGCCACCTATCTCTGTGCCAGCAGCGACTGGGCGAGCTCCTATGAACAGTAC
	0.0113308	2	TCRBV15-01*01	TCRBD02-01*01	TCRBJ02-07*01	CASSEDWDEQYF	TTCTCCACTCTGAAGATTCAACCTACAGAACCCAAGGACTCAGCTGTGTATCTGTGTGCCAGCAGTGAGGACTGGGATGAACAGTAC
	0.0113308	2	TCRBV01-01*01	TCRBD02-01*01	TCRBJ02-07*01	CTCSAIGTGGNEQYF	CTGAGGCTGCAAGTGGCCAACATGAGCCAGGGCAGAACCTTGTACTGCACCTGCAGTGCGATCGGGACTGGGGGGAATGAACAGTAC
	0.0113308	2	TCRBV13-03*01	TCRBD01-01*01	TCRBJ02-07*01	CASSEGQGWEQYF	TTCTCTCTCATTCTGGAGTTGGCTTCCCTTTCTCAGACAGCTGTATATTTCTGTGCCAGCAGTGAGGGACAGGGGTGGGAACAGTAC
	0.0113308	2	TCRBV20-01*01	TCRBD02-01*01	TCRBJ02-07*01	CGARDGGGEQYF	TTTTCATCTATGACAGTTTTAAATGCATATCTTGAAGACAGAGGCTTATATCTCTGTGGTGCTAGGGATGGGGGAGGGGAACAGTAC
	0.0113308	2	TCRBV14-01*01	TCRBD01-01*01	TCRBJ01-05*01	CASSFSRQAPLF	AACTCCACTCTCAAGATCCAGTCTGCAAAGCAGGGCGACACAGCCACCTATCTCTGTGCCAGCAGTTTCTCGAGGCAGGCTCCGCTT
	0.0113308	2	TCRBV13-03*01	TCRBD02-01*01	TCRBJ02-01*01	CASSFWGVYYAEQFF	CTCATTCTGGAGTTGGCTTCCCTTTCTCAGACAGCTGTATATTTCTGTGCCAGCAGTTTCTGGGGGGTCTACTATGCTGAGCAGTTC
	0.0113308	2	TCRBV20-01*01	TCRBD01-01*01	TCRBJ02-07*01	CGAREDIYEQYF	TTTTCATCTATGACAGTTTTAAATGCATATCTTGAAGACAGAGGCTTATATCTCTGTGGTGCTAGGGAAGACATTTATGAACAGTAC
	0.0113308	2	TCRBV14-01*01	TCRBD02-01*01	TCRBJ02-07*01	CASSFTGGYEQYF	TCCACTCTCAAGATCCAGTCTGCAAAGCAGGGCGACACAGCCACCTATCTCTGTGCCAGCAGTTTCACTGGGGGGTATGAACAGTAC
	0.0113308	2	TCRBV19-01*01	TCRBD02-01*01	TCRBJ02-07*01	CASSIGTGGSYEQYF	CTCACTGTGACATCTGCCCAGAAGAACGAGATGGCCGTTTTTCTCTGTGCCAGCAGTATCGGGACTGGGGGGTCCTATGAACAGTAC
	0.0113308	2	TCRBV19-01*01	TCRBD01-01*01	TCRBJ02-07*01	CASSIAGDSSYEQYF	CTCACTGTGACATCTGCCCAGAAGAACGAGATGGCCGTTTTTCTCTGTGCCAGCAGTATAGCTGGGGACAGCTCCTATGAACAGTAC
	0.0113308	2	TCRBV13-03*01	TCRBD01-01*01	TCRBJ02-07*01	CASSLQGDEQYF	AATTTCTCTCTCATTCTGGAGTTGGCTTCCCTTTCTCAGACAGCTGTATATTTCTGTGCCAGCAGTTTACAGGGGGATGAACAGTAC
	0.0113308	2	TCRBV13-03*01	TCRBD01-01*01	TCRBJ01-05*01	CASTSNNQAPLF	AATTTCTCTCTCATTCTGGAGTTGGCTTCCCTTTCTCAGACAGCTGTATATTTCTGTGCCAGCACCAGTAACAACCAGGCTCCGCTT
	0.0113308	2	TCRBV13-03*01	TCRBD01-01*01	TCRBJ02-01*01	CASSERDRGDAEQFF	CTCATTCTGGAGTTGGCTTCCCTTTCTCAGACAGCTGTATATTTCTGTGCCAGCAGTGAGAGGGACAGGGGGGATGCTGAGCAGTTC
	0.0113308	2	TCRBV19-01*01	TCRBD01-01*01	TCRBJ01-02*01	CASGTGNSDYTF	TCTTTTTCTCTCACTGTGACATCTGCCCAGAAGAACGAGATGGCCGTTTTTCTCTGTGCCAGCGGGACAGGGAACTCCGACTACACC
	0.0113308	2	TCRBV13-01*01		TCRBJ01-02*01	CASSRSANSDYTF	TTCTTCCTCCTGCTGGAATTGGCTTCTCCCTCTCAGACATCTTTGTACTTCTGTGCCAGCAGTAGAAGTGCAAACTCCGACTACACC
	0.0113308	2	TCRBV13-03*01		TCRBJ02-07*01	CASSDGYEQYF	GAGAATTTCTCTCTCATTCTGGAGTTGGCTTCCCTTTCTCAGACAGCTGTATATTTCTGTGCCAGCAGTGATGGGTATGAACAGTAC
	0.0113308	2	TCRBV24-01*01	TCRBD01-01*01	TCRBJ02-07*01	CASSPNKYEQYF	CAGTGCATCCTGGAAATCCTATCCTCTGAAGAAGACGACTCAGCACTGTAGCTCTGTGCCAGCAGTCCAAACAAATATGAACAGTAC
	0.0113308	2	TCRBV19-01*01	TCRBD02-01*01	TCRBJ02-07*01	CASSIRWGDEQYF	TTTTCTCTCACTGTGACATCTGCCCAGAAGAACGAGATGGCCGTTTTTCTCTGTGCCAGCAGTATACGCTGGGGGGATGAACAGTAC
	0.0113308	2	TCRBV13-02*01	TCRBD01-01*01	TCRBJ02-07*01	CASGDRVLEQYF	AACTTCTCCCTCATTCTGGAGTTGGCTACCCCCTCTCAGACATCAGTGTACTTCTGTGCCAGCGGTGACAGGGTTTTGGAACAGTAC
	0.0113308	2	TCRBV19-01*01	TCRBD02-01*01	TCRBJ02-07*01	CASSIGGEEQYF	TCTTTTTCTCTCACTGTGACATCTGCCCAGAAGAACGAGATGGCCGTTTTTCTCTGTGCCAGCAGTATTGGGGGGGAGGAACAGTAC
	0.0113308	2	TCRBV13-03*01	TCRBD01-01*01	TCRBJ02-07*01	CASSDRGREQYF	AATTTCTCTCTCATTCTGGAGTTGGCTTCCCTTTCTCAGACAGCTGTATATTTCTGTGCCAGCAGTGACAGGGGGCGCGAACAGTAC
	0.0113308	2	TCRBV05-01*01	TCRBD02-01*01	TCRBJ02-07*01	CASSQAGYEQYF	AAGCTACTTTTACATATATCTGCCGTGGATCCAGAAGACTCAGCTGTCTATTTTTGTGCCAGCAGCCAAGCTGGGTATGAACAGTAC
	0.0113308	2	TCRBV13-02*01	TCRBD02-01*01	TCRBJ02-07*01	CASGDPWGGYEQYF	TCCCTCATTCTGGAGTTGGCTACCCCCTCTCAGACATCAGTGTACTTCTGTGCCAGCGGTGATCCCTGGGGGGGCTATGAACAGTAC
	0.0113308	2	TCRBV13-03*01	TCRBD02-01*01	TCRBJ02-07*01	CASREGGLSYEQYF	TCTCTCATTCTGGAGTTGGCTTCCCTTTCTCAGACAGCTGTATATTTCTGTGCCAGCAGAGAGGGGGGCCTCTCCTATGAACAGTAC
	0.0113308	2	TCRBV15-01*01	TCRBD02-01*01	TCRBJ02-07*01	CASRLGGPYEQYF	TCCACTCTGAAGATTCAACCTACAGAACCCAAGGACTCAGCTGTGTATCTGTGTGCCAGCAGACTGGGGGGTCCCTATGAACAGTAC
	0.0113308	2	TCRBV05-01*01	TCRBD01-01*01	TCRBJ02-07*01	CASSPPGQDEQYF	CTACTTTTACATATATCTGCCGTGGATCCAGAAGACTCAGCTGTCTATTTTTGTGCCAGCAGCCCTCCGGGACAAGATGAACAGTAC
	0.0113308	2	TCRBV15-01*01	TCRBD01-01*01	TCRBJ02-07*01	CASSRDRGQEQYF	TCCACTCTGAAGATTCAACCTACAGAACCCAAGGACTCAGCTGTGTATCTGTGTGCCAGCAGTCGGGACAGGGGGCAGGAACAGTAC
	0.0113308	2	TCRBV13-03*01	TCRBD02-01*01	TCRBJ02-07*01	CASSWDWGVEQYF	TTCTCTCTCATTCTGGAGTTGGCTTCCCTTTCTCAGACAGCTGTATATTTCTGTGCCAGCAGTTGGGACTGGGGGGTTGAACAGTAC
	0.0113308	2	TCRBV15-01*01	TCRBD01-01*01	TCRBJ02-07*01	CASSPDSYEQYF	TTCTCCACTCTGAAGATTCAACCTACAGAACCCAAGGACTCAGCTGTGTATCTGTGTGCCAGCAGTCCGGACAGTTATGAACAGTAC
	0.0113308	2	TCRBV17-01*01	TCRBD01-01*01	TCRBJ02-07*01	CASSPQGYEQYF	TTCTGCTCTCTCTACATTGGCTCTGCAGGCCTAGAGTATTCTGCCATGTACCTCTGTGCTAGCAGTCCCCAGGGGTATGAACAGTAC
	0.0113308	2	TCRBV15-01*01	TCRBD01-01*01	TCRBJ02-07*01	CASSTGQYEQYF	TTCTCCACTCTGAAGATTCAACCTACAGAACCCAAGGACTCAGCTGTGTATCTGTGTGCCAGCAGTACGGGACAGTATGAACAGTAC
	0.0113308	2	TCRBV02-01*01	TCRBD01-01*01	TCRBJ02-07*01	CASSQDSGYEQYF	TTAGACCTTCAGATCACAGCTCTAAAGCCTGATGACTCGGCCACATACTTCTGTGCCAGCAGCCAAGATTCAGGCTATGAACAGTAC
	0.0113308	2	TCRBV02-01*01		TCRBJ02-07*01	CASSQEMGTYEQYF	GACCTTCAGATCACAGCTCTAAAGCCTGATGACTCGGCCACATACTTCTGTGCCAGCAGCCAAGAAATGGGAACCTATGAACAGTAC
	0.0113308	2	TCRBV19-01*01	TCRBD02-01*01	TCRBJ02-07*01	CASSIAGGQYEQYF	TCTCTCACTGTGACATCTGCCCAGAAGAACGAGATGGCCGTTTTTCTCTGTGCCAGCAGTATAGCTGGGGGGCAATATGAACAGTAC
	0.0113308	2	TCRBV03-01*01	TCRBD01-01*01	TCRBJ02-07*01	CASSLGGQYEQYF	TTCACTCTGAAAATCCAACCCACAGCACTGGAGGACTCAGCTGTGTACTTCTGTGCCAGCAGCTTAGGGGGACAATATGAACAGTAC
	0.0113308	2	TCRBV19-01*01	TCRBD01-01*01	TCRBJ02-07*01	CASSRQGPREQYF	TTTTCTCTCACTGTGACATCTGCCCAGAAGAACGAGATGGCCGTTTTTCTCTGTGCCAGCAGTAGACAGGGGCCGAGGGAACAGTAC
	0.0113308	2	TCRBV17-01*01	TCRBD01-01*01	TCRBJ01-04*01	CASSTGTPNERLFF	TCTCTCTACATTGGCTCTGCAGGCCTAGAGTATTCTGCCATGTACCTCTGTGCTAGCAGTACCGGGACACCCAACGAAAGATTATTT
	0.0113308	2	TCRBV03-01*01	TCRBD01-01*01	TCRBJ01-03*01	CASSSTGSGNTLYF	ACTCTGAAAATCCAACCCACAGCACTGGAGGACTCAGCTGTGTACTTCTGTGCCAGCAGCTCGACAGGGTCTGGAAATACGCTCTAT
	0.0113308	2	TCRBV13-02*01	TCRBD02-01*01	TCRBJ02-07*01	CASGETGGYEQYF	TTCTCCCTCATTCTGGAGTTGGCTACCCCCTCTCAGACATCAGTGTACTTCTGTGCCAGCGGTGAGACTGGGGGGTATGAACAGTAC
	0.0113308	2	TCRBV13-02*01	TCRBD01-01*01	TCRBJ02-07*01	CASGEGTGGYEQYF	TCCCTCATTCTGGAGTTGGCTACCCCCTCTCAGACATCAGTGTACTTCTGTGCCAGCGGTGAGGGGACAGGGGGCTATGAACAGTAC
	0.0113308	2	TCRBV14-01*01		TCRBJ02-07*01	CASSWAVSYEQYF	TCCACTCTCAAGATCCAGTCTGCAAAGCAGGGCGACACAGCCACCTATCTCTGTGCCAGCAGTTGGGCGGTCTCCTATGAACAGTAC
	0.0113308	2	TCRBV19-01*01	TCRBD02-01*01	TCRBJ02-07*01	CASSITYWSSSYEQYF	ACTGTGACATCTGCCCAGAAGAACGAGATGGCCGTTTTTCTCTGTGCCAGCAGTATAACTTACTGGTCTAGCTCCTATGAACAGTAC
	0.0113308	2	TCRBV13-03*01	TCRBD02-01*01	TCRBJ02-07*01	CASSDWGSSYEQYF	TCTCTCATTCTGGAGTTGGCTTCCCTTTCTCAGACAGCTGTATATTTCTGTGCCAGCAGTGATTGGGGGAGCTCCTATGAACAGTAC
	0.0113308	2	TCRBV03-01*01	TCRBD01-01*01	TCRBJ02-07*01	CASSRTEYEQYF	TATTTCACTCTGAAAATCCAACCCACAGCACTGGAGGACTCAGCTGTGTACTTCTGTGCCAGCAGCCGGACAGAATATGAACAGTAC
	0.0113308	2	TCRBV13-01*01	TCRBD01-01*01	TCRBJ02-07*01	CASSDAKYEQYF	GACTTCTTCCTCCTGCTGGAATTGGCTTCTCCCTCTCAGACATCTTTGTACTTCTGTGCCAGCAGTGATGCCAAATATGAACAGTAC
	0.0113308	2	TCRBV19-01*01	TCRBD01-01*01	TCRBJ02-07*01	CASSQGREQYF	TCATCTTTTTCTCTCACTGTGACATCTGCCCAGAAGAACGAGATGGCCGTTTTTCTCTGTGCCAGCAGCCAGGGGAGAGAACAGTAC
	0.0113308	2	TCRBV19-01*01	TCRBD01-01*01	TCRBJ01-05*01	CASKQGWNNQAPLF	TCTCTCACTGTGACATCTGCCCAGAAGAACGAGATGGCCGTTTTTCTCTGTGCCAGCAAACAGGGGTGGAACAACCAGGCTCCGCTT
	0.0113308	2	TCRBV13-03*01	TCRBD01-01*01	TCRBJ01-02*01	CASSPGSSDYTF	AATTTCTCTCTCATTCTGGAGTTGGCTTCCCTTTCTCAGACAGCTGTATATTTCTGTGCCAGCAGTCCAGGGTCCTCCGACTACACC
	0.0113308	2	TCRBV14-01*01		TCRBJ02-07*01	CASSFLGFEQYF	AACTCCACTCTCAAGATCCAGTCTGCAAAGCAGGGCGACACAGCCACCTATCTCTGTGCCAGCAGTTTCTTGGGATTTGAACAGTAC
	0.0113308	2	TCRBV13-02*01	TCRBD02-01*01	TCRBJ02-07*01	CASGDARLGLFSYEQYF	CTGGAGTTGGCTACCCCCTCTCAGACATCAGTGTACTTCTGTGCCAGCGGTGATGCCCGACTGGGGCTCTTCTCCTATGAACAGTAC
	0.0113308	2	TCRBV03-01*01	TCRBD01-01*01	TCRBJ02-07*01	CASSSTGGSSYEQYF	CTGAAAATCCAACCCACAGCACTGGAGGACTCAGCTGTGTACTTCTGTGCCAGCAGCTCCACAGGGGGAAGCTCCTATGAACAGTAC
	0.0113308	2	TCRBV19-01*01	TCRBD01-01*01	TCRBJ02-07*01	CASSIQDEQYF	TCATCTTTTTCTCTCACTGTGACATCTGCCCAGAAGAACGAGATGGCCGTTTTTCTCTGTGCCAGCAGTATACAGGATGAACAGTAC
	0.0113308	2	TCRBV03-01*01	TCRBD01-01*01	TCRBJ02-07*01	CASSLGGVEQYF	TATTTCACTCTGAAAATCCAACCCACAGCACTGGAGGACTCAGCTGTGTACTTCTGTGCCAGCAGCTTAGGAGGGGTCGAACAGTAC
	0.0113308	2	TCRBV13-02*01		TCRBJ01-03*01	CASGDAAVPSGNTLYF	ATTCTGGAGTTGGCTACCCCCTCTCAGACATCAGTGTACTTCTGTGCCAGCGGTGATGCTGCAGTTCCTTCTGGAAATACGCTCTAT
	0.0113308	2	TCRBV16-01*01	TCRBD02-01*01	TCRBJ02-01*01	CASSGLDYAEQFF	TCAACTCTGAAGATCCAGAGCACGCAACCCCAGGACTCAGCGGTGTATCTTTGTGCAAGCAGCGGACTGGACTATGCTGAGCAGTTC
	0.0113308	2	TCRBV13-02*01	TCRBD02-01*01	TCRBJ02-07*01	CASGDVGYEQYF	AACTTCTCCCTCATTCTGGAGTTGGCTACCCCCTCTCAGACATCAGTGTACTTCTGTGCCAGCGGTGATGTGGGGTATGAACAGTAC
	0.0113308	2	TCRBV15-01*01	TCRBD02-01*01	TCRBJ02-07*01	CASSRTGYEQYF	TTCTCCACTCTGAAGATTCAACCTACAGAACCCAAGGACTCAGCTGTGTATCTGTGTGCCAGCAGCCGGACTGGCTATGAACAGTAC
	0.0113308	2	TCRBV13-01*01	TCRBD02-01*01	TCRBJ02-07*01	CASSGWGGSYEQYF	TTCCTCCTGCTGGAATTGGCTTCTCCCTCTCAGACATCTTTGTACTTCTGTGCCAGCAGTGGCTGGGGGGGTTCCTATGAACAGTAC
	0.0113308	2	TCRBV13-01*01	TCRBD02-01*01	TCRBJ02-07*01	CASSDAGVSYEQYF	TTCCTCCTGCTGGAATTGGCTTCTCCCTCTCAGACATCTTTGTACTTCTGTGCCAGCAGTGATGCTGGGGTCTCCTATGAACAGTAC
	0.0113308	2	TCRBV13-03*01		TCRBJ02-07*01	CASSDGDVSYEQYF	TCTCTCATTCTGGAGTTGGCTTCCCTTTCTCAGACAGCTGTATATTTCTGTGCCAGCAGTGATGGGGACGTCTCCTATGAACAGTAC
	0.0113308	2	TCRBV13-03*01	TCRBD01-01*01	TCRBJ02-07*01	CASSDRDSSYEQYF	TCTCTCATTCTGGAGTTGGCTTCCCTTTCTCAGACAGCTGTATATTTCTGTGCCAGCAGTGATCGGGACAGCTCCTATGAACAGTAC
	0.0113308	2	TCRBV13-03*01		TCRBJ02-07*01	CASSEGQYEQYF	AATTTCTCTCTCATTCTGGAGTTGGCTTCCCTTTCTCAGACAGCTGTATATTTCTGTGCCAGCAGTGAAGGCCAATATGAACAGTAC
	0.0113308	2	TCRBV13-02*01	TCRBD02-01*01	TCRBJ02-07*01	CASGDYRDWGDEQYF	CTCATTCTGGAGTTGGCTACCCCCTCTCAGACATCAGTGTACTTCTGTGCCAGCGGTGATTATAGGGACTGGGGGGATGAACAGTAC
	0.0113308	2	TCRBV03-01*01	TCRBD01-01*01	TCRBJ02-07*01	CASSLEQGWEQYF	TTCACTCTGAAAATCCAACCCACAGCACTGGAGGACTCAGCTGTGTACTTCTGTGCCAGCAGCTTGGAACAGGGGTGGGAACAGTAC
	0.0113308	2	TCRBV19-01*01	TCRBD02-01*01	TCRBJ02-07*01	CASSTGGAFEQYF	TTTTCTCTCACTGTGACATCTGCCCAGAAGAACGAGATGGCCGTTTTTCTCTGTGCCAGCAGTACTGGGGGGGCTTTTGAACAGTAC
	0.0113308	2	TCRBV13-02*01	TCRBD02-01*01	TCRBJ02-07*01	CASGDAGTGYEQYF	TCCCTCATTCTGGAGTTGGCTACCCCCTCTCAGACATCAGTGTACTTCTGTGCCAGCGGTGATGCAGGGACTGGCTATGAACAGTAC
	0.0113308	2	TCRBV20-01*01	TCRBD01-01*01	TCRBJ02-07*01	CGAIDSSSYEQYF	TCATCTATGACAGTTTTAAATGCATATCTTGAAGACAGAGGCTTATATCTCTGTGGTGCTATCGACAGTAGCTCCTATGAACAGTAC
	0.0113308	2	TCRBV02-01*01	TCRBD01-01*01	TCRBJ02-07*01	CASSHPGTGNEQYF	GACCTTCAGATCACAGCTCTAAAGCCTGATGACTCGGCCACATACTTCTGTGCCAGCAGCCACCCCGGGACAGGGAATGAACAGTAC
	0.0113308	2	TCRBV19-01*01		TCRBJ02-07*01	CASSPQNEQYF	TCATCTTTTTCTCTCACTGTGACATCTGCCCAGAAGAACGAGATGGCCGTTTTTCTCTGTGCCAGCAGTCCGCAAAATGAACAGTAC
	0.0113308	2	TCRBV19-01*01		TCRBJ01-05*01	CASSMADQAPLF	TCTTTTTCTCTCACTGTGACATCTGCCCAGAAGAACGAGATGGCCGTTTTTCTCTGTGCCAGCAGTATGGCAGACCAGGCTCCGCTT
	0.0113308	2	TCRBV14-01*01	TCRBD01-01*01	TCRBJ02-01*01	CASRDRGYAEQFF	TCCACTCTCAAGATCCAGTCTGCAAAGCAGGGCGACACAGCCACCTATCTCTGTGCCAGCAGGGACAGGGGCTATGCTGAGCAGTTC
	0.0113308	2	TCRBV13-02*01	TCRBD01-01*01	TCRBJ02-01*01	CASDRDRKNAEQFF	TCCCTCATTCTGGAGTTGGCTACCCCCTCTCAGACATCAGTGTACTTCTGTGCCAGCGACCGGGACAGGAAGAATGCTGAGCAGTTC
	0.0113308	2	TCRBV19-01*01	TCRBD01-01*01	TCRBJ02-07*01	CASSIGGTVEQYF	TTTTCTCTCACTGTGACATCTGCCCAGAAGAACGAGATGGCCGTTTTTCTCTGTGCCAGCAGTATAGGGGGGACAGTTGAACAGTAC
	0.0113308	2	TCRBV19-01*01		TCRBJ02-07*01	CASSIESEQYF	TCATCTTTTTCTCTCACTGTGACATCTGCCCAGAAGAACGAGATGGCCGTTTTTCTCTGTGCCAGCAGTATAGAGAGTGAACAGTAC
	0.0113308	2	TCRBV03-01*01	TCRBD01-01*01	TCRBJ02-07*01	CASSLQYEQYF	TCATATTTCACTCTGAAAATCCAACCCACAGCACTGGAGGACTCAGCTGTGTACTTCTGTGCCAGCAGCTTGCAGTATGAACAGTAC
	0.0113308	2	TCRBV02-01*01	TCRBD02-01*01	TCRBJ02-07*01	CASSQDDWGGYEQYF	CTTCAGATCACAGCTCTAAAGCCTGATGACTCGGCCACATACTTCTGTGCCAGCAGCCAAGATGACTGGGGGGGCTATGAACAGTAC
	0.0113308	2	TCRBV17-01*01	TCRBD01-01*01	TCRBJ02-07*01	CASSRDGRGQSYEQYF	TACATTGGCTCTGCAGGCCTAGAGTATTCTGCCATGTACCTCTGTGCTAGCAGTAGAGATGGCCGGGGACAGTCCTATGAACAGTAC
	0.0113308	2	TCRBV13-03*01	TCRBD02-01*01	TCRBJ02-07*01	CASSDLGGRHEQYF	TCTCTCATTCTGGAGTTGGCTTCCCTTTCTCAGACAGCTGTATATTTCTGTGCCAGCAGTGATTTGGGGGGGAGGCATGAACAGTAC
	0.0113308	2	TCRBV19-01*01	TCRBD01-01*01	TCRBJ01-03*01	CASSVQGSSGNTLYF	CTCACTGTGACATCTGCCCAGAAGAACGAGATGGCCGTTTTTCTCTGTGCCAGCAGTGTACAGGGGTCGTCTGGAAATACGCTCTAT
	0.0113308	2	TCRBV01-01*01	TCRBD02-01*01	TCRBJ02-07*01	CTCSAEPGLGAQYF	GAGCTGAGGCTGCAAGTGGCCAACATGAGCCAGGGCAGAACCTTGTACTGCACCTGCAGTGCAGAACCGGGACTGGGGGCACAGTAC
	0.0113308	2	TCRBV19-01*01	TCRBD02-01*01	TCRBJ02-07*01	CASSIGGLGYEQYF	TCTCTCACTGTGACATCTGCCCAGAAGAACGAGATGGCCGTTTTTCTCTGTGCCAGCAGTATAGGGGGACTGGGGTATGAACAGTAC
	0.0113308	2	TCRBV13-01*01	TCRBD01-01*01	TCRBJ02-07*01	CASSGGQGYEQYF	TTCTTCCTCCTGCTGGAATTGGCTTCTCCCTCTCAGACATCTTTGTACTTCTGTGCCAGCAGTGGAGGACAGGGGTATGAACAGTAC
	0.0113308	2	TCRBV19-01*01	TCRBD02-01*01	TCRBJ02-07*01	CASSIGLGVYEQYF	TCTCTCACTGTGACATCTGCCCAGAAGAACGAGATGGCCGTTTTTCTCTGTGCCAGCAGTATAGGACTGGGGGTCTATGAACAGTAC
	0.0113308	2	TCRBV13-01*01	TCRBD02-01*01	TCRBJ02-07*01	CASSDVWGSSYEQYF	CTCCTGCTGGAATTGGCTTCTCCCTCTCAGACATCTTTGTACTTCTGTGCCAGCAGTGATGTCTGGGGAAGCTCCTATGAACAGTAC
	0.0113308	2	TCRBV13-02*01	TCRBD01-01*01	TCRBJ02-07*01	CASGDGTGYYEQYF	TCCCTCATTCTGGAGTTGGCTACCCCCTCTCAGACATCAGTGTACTTCTGTGCCAGCGGTGATGGGACAGGATACTATGAACAGTAC
	0.0113308	2	TCRBV13-03*01	TCRBD01-01*01	TCRBJ02-07*01	CASSDGTYEQYF	AATTTCTCTCTCATTCTGGAGTTGGCTTCCCTTTCTCAGACAGCTGTATATTTCTGTGCCAGCAGTGATGGGACATATGAACAGTAC
	0.0113308	2	TCRBV01-01*01	TCRBD02-01*01	TCRBJ02-07*01	CTCSGGTGEYEQYF	GAGCTGAGGCTGCAAGTGGCCAACATGAGCCAGGGCAGAACCTTGTACTGCACCTGCAGTGGGGGGACTGGGGAATATGAACAGTAC
	0.0113308	2	TCRBV13-01*01	TCRBD01-01*01	TCRBJ02-07*01	CASSGPGQKYEQYF	TTCCTCCTGCTGGAATTGGCTTCTCCCTCTCAGACATCTTTGTACTTCTGTGCCAGCAGTGGTCCGGGACAAAAATATGAACAGTAC
	0.0113308	2	TCRBV19-01*01	TCRBD02-01*01	TCRBJ02-07*01	CASSIDWDEQYF	TCTTTTTCTCTCACTGTGACATCTGCCCAGAAGAACGAGATGGCCGTTTTTCTCTGTGCCAGCAGTATAGACTGGGATGAACAGTAC
	0.0113308	2	TCRBV13-02*01	TCRBD02-01*01	TCRBJ02-07*01	CASGDAVGGKDEQYF	CTCATTCTGGAGTTGGCTACCCCCTCTCAGACATCAGTGTACTTCTGTGCCAGCGGTGATGCCGTGGGGGGGAAGGATGAACAGTAC
	0.0113308	2	TCRBV01-01*01	TCRBD02-01*01	TCRBJ02-07*01	CTCSAVGGRQEQYF	GAGCTGAGGCTGCAAGTGGCCAACATGAGCCAGGGCAGAACCTTGTACTGCACCTGCAGTGCAGTCGGGGGGCGCCAGGAACAGTAC
	0.0113308	2	TCRBV19-01*01	TCRBD01-01*01	TCRBJ01-03*01	CASSIRDSGNTLYF	TCTCTCACTGTGACATCTGCCCAGAAGAACGAGATGGCCGTTTTTCTCTGTGCCAGCAGTATCAGGGATTCTGGAAATACGCTCTAT
	0.0113308	2	TCRBV13-02*01	TCRBD01-01*01	TCRBJ02-01*01	CASGDRDRGAEQFF	TCCCTCATTCTGGAGTTGGCTACCCCCTCTCAGACATCAGTGTACTTCTGTGCCAGCGGTGACCGGGACAGGGGTGCTGAGCAGTTC
	0.0113308	2	TCRBV19-01*01	TCRBD02-01*01	TCRBJ02-07*01	CASSGTGGAEQYF	TTTTCTCTCACTGTGACATCTGCCCAGAAGAACGAGATGGCCGTTTTTCTCTGTGCCAGCAGCGGGACTGGGGGGGCTGAACAGTAC
	0.0113308	2	TCRBV19-01*01	TCRBD02-01*01	TCRBJ02-07*01	CASRDWGGAEQYF	TTTTCTCTCACTGTGACATCTGCCCAGAAGAACGAGATGGCCGTTTTTCTCTGTGCCAGCAGGGACTGGGGGGGCGCTGAACAGTAC
	0.0113308	2	TCRBV13-02*01	TCRBD01-01*01	TCRBJ02-07*01	CASGDASYEQYF	AACTTCTCCCTCATTCTGGAGTTGGCTACCCCCTCTCAGACATCAGTGTACTTCTGTGCCAGCGGTGATGCCAGTTATGAACAGTAC
	0.0113308	2	TCRBV13-01*01		TCRBJ02-07*01	CASSDAPSSYEQYF	TTCCTCCTGCTGGAATTGGCTTCTCCCTCTCAGACATCTTTGTACTTCTGTGCCAGCAGTGATGCCCCGAGCTCCTATGAACAGTAC
	0.0113308	2	TCRBV05-01*01	TCRBD01-01*01	TCRBJ02-07*01	CASSQDNYEQYF	AAGCTACTTTTACATATATCTGCCGTGGATCCAGAAGACTCAGCTGTCTATTTTTGTGCCAGCAGCCAGGACAACTATGAACAGTAC
	0.0113308	2	TCRBV13-01*01	TCRBD01-01*01	TCRBJ02-07*01	CASSDRQYEQYF	GACTTCTTCCTCCTGCTGGAATTGGCTTCTCCCTCTCAGACATCTTTGTACTTCTGTGCCAGCAGTGATCGACAATATGAACAGTAC
	0.0113308	2	TCRBV19-01*01	TCRBD01-01*01	TCRBJ02-07*01	CASSPGTGFNEQYF	TCTCTCACTGTGACATCTGCCCAGAAGAACGAGATGGCCGTTTTTCTCTGTGCCAGCAGCCCCGGGACAGGGTTTAATGAACAGTAC
	0.0113308	2	TCRBV01-01*01	TCRBD02-01*01	TCRBJ02-02*01	CTCRNGGTGQLYF	ACGGAGCTGAGGCTGCAAGTGGCCAACATGAGCCAGGGCAGAACCTTGTACTGCACCTGCAGGAATGGGGGCACCGGGCAGCTCTAC
	0.0113308	2	TCRBV13-01*01	TCRBD01-01*01	TCRBJ02-07*01	CASSDRPGSSSYEQYF	CTGCTGGAATTGGCTTCTCCCTCTCAGACATCTTTGTACTTCTGTGCCAGCAGTGATCGACCAGGGTCTAGCTCCTATGAACAGTAC
	0.0113308	2	TCRBV19-01*01	TCRBD01-01*01	TCRBJ02-07*01	CASSRQGAREQYF	TTTTCTCTCACTGTGACATCTGCCCAGAAGAACGAGATGGCCGTTTTTCTCTGTGCCAGCAGTAGACAGGGGGCGAGGGAACAGTAC
	0.0113308	2	TCRBV19-01*01	TCRBD02-01*01	TCRBJ02-07*01	CASSMGGDEQYF	TCTTTTTCTCTCACTGTGACATCTGCCCAGAAGAACGAGATGGCCGTTTTTCTCTGTGCCAGCAGTATGGGGGGAGACGAACAGTAC
	0.0113308	2	TCRBV17-01*01	TCRBD02-01*01	TCRBJ02-07*01	CASSRGALGGREQYF	CTCTACATTGGCTCTGCAGGCCTAGAGTATTCTGCCATGTACCTCTGTGCTAGCAGTAGAGGGGCATTGGGGGGGCGAGAACAGTAC
	0.0113308	2	TCRBV23-01*01	TCRBD02-01*01	TCRBJ02-02*01	CSSSQLGGNTGQLYF	CTGGGAATCAGAACGTGCGAAGCAGAAGACTCAGCACTGTACTTGTGCTCCAGCAGTCAACTGGGGGGAAACACCGGGCAGCTCTAC
	0.0113308	2	TCRBV17-01*01	TCRBD01-01*01	TCRBJ01-02*01	CASSSRQSNSDYTF	TCTCTCTACATTGGCTCTGCAGGCCTAGAGTATTCTGCCATGTACCTCTGTGCTAGCAGTAGTAGACAATCAAACTCCGACTACACC
	0.0113308	2	TCRBV13-02*01	TCRBD01-01*01	TCRBJ02-07*01	CASGRQYEQYF	GAGAACTTCTCCCTCATTCTGGAGTTGGCTACCCCCTCTCAGACATCAGTGTACTTCTGTGCCAGCGGCCGACAGTATGAACAGTAC
	0.0113308	2	TCRBV19-01*01	TCRBD01-01*01	TCRBJ02-07*01	CASSIGDISYEQYF	TCTCTCACTGTGACATCTGCCCAGAAGAACGAGATGGCCGTTTTTCTCTGTGCCAGCAGTATAGGGGACATCTCCTATGAACAGTAC
	0.0113308	2	TCRBV24-01*01	TCRBD02-01*01	TCRBJ02-07*01	CASSLYTTGGSYEQYF	GAAATCCTATCCTCTGAAGAAGACGACTCAGCACTGTAGCTCTGTGCCAGCAGTCTGTATACGACTGGGGGCTCCTATGAACAGTAC
	0.0113308	2	TCRBV04-01*01	TCRBD02-01*01	TCRBJ02-07*01	CASSLGLGSSYEQYF	CTTCGAATCAAGTCTGTAGAGCCGGAGGACTCTGCTGTGTATCTCTGTGCCAGCAGCTTGGGACTGGGGAGCTCCTATGAACAGTAC
	0.0113308	2	TCRBV13-02*01	TCRBD01-01*01	TCRBJ02-07*01	CASGGRQSSYEQYF	TCCCTCATTCTGGAGTTGGCTACCCCCTCTCAGACATCAGTGTACTTCTGTGCCAGCGGTGGGAGACAAAGCTCCTATGAACAGTAC
	0.0113308	2	TCRBV13-01*01	TCRBD02-01*01	TCRBJ02-07*01	CASSDWPYEQYF	GACTTCTTCCTCCTGCTGGAATTGGCTTCTCCCTCTCAGACATCTTTGTACTTCTGTGCCAGCAGTGACTGGCCCTATGAACAGTAC
	0.0113308	2	TCRBV13-03*01	TCRBD02-01*01	TCRBJ02-07*01	CASSDWGATYEQYF	TCTCTCATTCTGGAGTTGGCTTCCCTTTCTCAGACAGCTGTATATTTCTGTGCCAGCAGTGACTGGGGGGCAACCTATGAACAGTAC
	0.0113308	2	TCRBV01-01*01	TCRBD02-01*01	TCRBJ02-07*01	CTCSAELGDYEQYF	GAGCTGAGGCTGCAAGTGGCCAACATGAGCCAGGGCAGAACCTTGTACTGCACCTGCAGTGCAGAACTGGGGGACTATGAACAGTAC
	0.0113308	2	TCRBV04-01*01	TCRBD01-01*01	TCRBJ02-07*01	CASGDRYEQYF	GCTCATTTGAATCTTCGAATCAAGTCTGTAGAGCCGGAGGACTCTGCTGTGTATCTCTGTGCCAGCGGGGACAGATATGAACAGTAC
	0.0113308	2	TCRBV13-02*01	TCRBD02-01*01	TCRBJ02-07*01	CASGDGTGGYEQYF	TCCCTCATTCTGGAGTTGGCTACCCCCTCTCAGACATCAGTGTACTTCTGTGCCAGCGGTGATGGGACTGGGGGTTATGAACAGTAC
	0.0113308	2	TCRBV02-01*01	TCRBD02-01*01	TCRBJ02-07*01	CASSQDPLGGYEQYF	CTTCAGATCACAGCTCTAAAGCCTGATGACTCGGCCACATACTTCTGTGCCAGCAGCCAAGATCCCCTGGGGGGTTATGAACAGTAC
	0.0113308	2	TCRBV12-02*01	TCRBD01-01*01	TCRBJ02-07*01	CASSPSGTGGYEQYF	ATGAACATGAGTGCCTTGGAGCTAGAGGACTCTGCCGTGTACTTCTGTGCCAGCTCTCCCTCCGGGACAGGGGGTTATGAACAGTAC
	0.0113308	2	TCRBV12-02*01	TCRBD01-01*01	TCRBJ02-07*01	CASSQGYEQYF	TATCACTCTGAGATGAACATGAGTGCCTTGGAGCTAGAGGACTCTGCCGTGTACTTCTGTGCCAGCTCTCAGGGTTATGAACAGTAC
	0.0113308	2	TCRBV13-01*01	TCRBD02-01*01	TCRBJ02-07*01	CASSDSGLDSYEQYF	CTCCTGCTGGAATTGGCTTCTCCCTCTCAGACATCTTTGTACTTCTGTGCCAGCAGTGATTCGGGACTGGATTCTTATGAACAGTAC
	0.0113308	2	TCRBV02-01*01	TCRBD02-01*01	TCRBJ02-07*01	CASSQELVYEQYF	TTAGACCTTCAGATCACAGCTCTAAAGCCTGATGACTCGGCCACATACTTCTGTGCCAGCAGCCAAGAACTGGTCTATGAACAGTAC
	0.0113308	2	TCRBV19-01*01	TCRBD01-01*01	TCRBJ02-07*01	CASSIAIYEQYF	TCTTTTTCTCTCACTGTGACATCTGCCCAGAAGAACGAGATGGCCGTTTTTCTCTGTGCCAGCAGTATAGCCATCTATGAACAGTAC
	0.0113308	2	TCRBV13-01*01	TCRBD02-01*01	TCRBJ02-07*01	CASSEGLGYEQYF	TTCTTCCTCCTGCTGGAATTGGCTTCTCCCTCTCAGACATCTTTGTACTTCTGTGCCAGCAGTGAAGGACTGGGCTATGAACAGTAC
	0.0113308	2	TCRBV15-01*01	TCRBD02-01*01	TCRBJ02-07*01	CASSFAGGSYEQYF	ACTCTGAAGATTCAACCTACAGAACCCAAGGACTCAGCTGTGTATCTGTGTGCCAGCAGTTTCGCTGGGGGCTCCTATGAACAGTAC
	0.0113308	2	TCRBV05-01*01	TCRBD02-01*01	TCRBJ02-07*01	CASSPRLGGSSYEQYF	CATATATCTGCCGTGGATCCAGAAGACTCAGCTGTCTATTTTTGTGCCAGCAGCCCCCGACTGGGGGGGAGCTCCTATGAACAGTAC
	0.0113308	2	TCRBV13-01*01	TCRBD01-01*01	TCRBJ02-07*01	CASSDGQGDDEQYF	TTCCTCCTGCTGGAATTGGCTTCTCCCTCTCAGACATCTTTGTACTTCTGTGCCAGCAGTGATGGGCAGGGGGATGATGAACAGTAC
	0.0113308	2	TCRBV19-01*01	TCRBD01-01*01	TCRBJ02-07*01	CASTLGTGDEQYF	TTTTCTCTCACTGTGACATCTGCCCAGAAGAACGAGATGGCCGTTTTTCTCTGTGCCAGCACCCTTGGGACAGGGGATGAACAGTAC
	0.0113308	2	TCRBV13-01*01	TCRBD02-01*01	TCRBJ02-07*01	CASSDVWGDEQYF	TTCTTCCTCCTGCTGGAATTGGCTTCTCCCTCTCAGACATCTTTGTACTTCTGTGCCAGCAGTGATGTCTGGGGAGATGAACAGTAC
	0.0113308	2	TCRBV17-01*01	TCRBD01-01*01	TCRBJ02-07*01	CASSRQGEQYF	TCTTTCTGCTCTCTCTACATTGGCTCTGCAGGCCTAGAGTATTCTGCCATGTACCTCTGTGCTAGCAGTAGACAGGGGGAACAGTAC
	0.0113308	2	TCRBV13-03*01	TCRBD01-01*01	TCRBJ01-04*01	CASSGQISNERLFF	TCTCTCATTCTGGAGTTGGCTTCCCTTTCTCAGACAGCTGTATATTTCTGTGCCAGCAGTGGACAAATTTCCAACGAAAGATTATTT
	0.0113308	2	TCRBV13-03*01	TCRBD01-01*01	TCRBJ01-03*01	CASRTGIGNTLYF	TTCTCTCTCATTCTGGAGTTGGCTTCCCTTTCTCAGACAGCTGTATATTTCTGTGCCAGCAGGACAGGGATTGGAAATACGCTCTAT
	0.0113308	2	TCRBV13-03*01	TCRBD01-01*01	TCRBJ01-03*01	CASSPNSGNTLYF	TTCTCTCTCATTCTGGAGTTGGCTTCCCTTTCTCAGACAGCTGTATATTTCTGTGCCAGCAGCCCAAATTCTGGAAATACGCTCTAT
	0.0113308	2	TCRBV01-01*01	TCRBD01-01*01	TCRBJ01-03*01	CTCSETGASGNTLYF	CTGAGGCTGCAAGTGGCCAACATGAGCCAGGGCAGAACCTTGTACTGCACCTGCAGTGAGACAGGGGCCTCTGGAAATACGCTCTAT
	0.0113308	2	TCRBV13-03*01	TCRBD01-01*01	TCRBJ01-03*01	CASRDRGPGNTLYF	TCTCTCATTCTGGAGTTGGCTTCCCTTTCTCAGACAGCTGTATATTTCTGTGCCAGCAGGGACAGGGGGCCTGGAAATACGCTCTAT
	0.0113308	2	TCRBV20-01*01	TCRBD02-01*01	TCRBJ02-07*01	CGARDPSGGALEQYF	ATGACAGTTTTAAATGCATATCTTGAAGACAGAGGCTTATATCTCTGTGGTGCTAGGGATCCCTCTGGGGGGGCGCTTGAACAGTAC
	0.0113308	2	TCRBV20-01*01	TCRBD01-01*01	TCRBJ02-07*01	CGARDSQYLYEQYF	TCTATGACAGTTTTAAATGCATATCTTGAAGACAGAGGCTTATATCTCTGTGGTGCTAGGGATAGCCAGTACCTTTATGAACAGTAC
	0.0113308	2	TCRBV03-01*01	TCRBD02-01*01	TCRBJ02-07*01	CASSLGTGGYEQYF	ACTCTGAAAATCCAACCCACAGCACTGGAGGACTCAGCTGTGTACTTCTGTGCCAGCAGCTTAGGGACTGGGGGGTATGAACAGTAC
	0.0113308	2	TCRBV15-01*01		TCRBJ02-07*01	CASSLAGARYEQYF	ACTCTGAAGATTCAACCTACAGAACCCAAGGACTCAGCTGTGTATCTGTGTGCCAGCAGTTTAGCTGGGGCCCGCTATGAACAGTAC
	0.0113308	2	TCRBV13-01*01	TCRBD01-01*01	TCRBJ02-07*01	CASSDAGSYEQYF	TTCTTCCTCCTGCTGGAATTGGCTTCTCCCTCTCAGACATCTTTGTACTTCTGTGCCAGCAGTGATGCAGGCAGCTATGAACAGTAC
	0.0113308	2	TCRBV13-03*01	TCRBD02-01*01	TCRBJ02-07*01	CASRPLGSSYEQYF	TCTCTCATTCTGGAGTTGGCTTCCCTTTCTCAGACAGCTGTATATTTCTGTGCCAGCAGACCACTGGGGAGCTCCTATGAACAGTAC
	0.0113308	2	TCRBV01-01*01	TCRBD01-01*01	TCRBJ02-07*01	CTCSAPGTTSYEQYF	CTGAGGCTGCAAGTGGCCAACATGAGCCAGGGCAGAACCTTGTACTGCACCTGCAGTGCTCCCGGGACAACCTCCTATGAACAGTAC
	0.0113308	2	TCRBV24-01*01	TCRBD01-01*01	TCRBJ02-07*01	CASSLRQHYEQYF	TGCATCCTGGAAATCCTATCCTCTGAAGAAGACGACTCAGCACTGTAGCTCTGTGCCAGCAGTCTCCGCCAGCACTATGAACAGTAC
	0.0113308	2	TCRBV05-01*01		TCRBJ02-07*01	CASSPLRDGYEQYF	CTTTTACATATATCTGCCGTGGATCCAGAAGACTCAGCTGTCTATTTTTGTGCCAGCAGCCCCCTCCGGGACGGATATGAACAGTAC
	0.0113308	2	TCRBV13-02*01	TCRBD02-01*01	TCRBJ02-07*01	CASGDRLGLEQYF	TTCTCCCTCATTCTGGAGTTGGCTACCCCCTCTCAGACATCAGTGTACTTCTGTGCCAGCGGTGATCGGCTGGGCTTGGAACAGTAC
	0.0113308	2	TCRBV13-03*01	TCRBD01-01*01	TCRBJ01-04*01	CASRGTGGERLFF	TTCTCTCTCATTCTGGAGTTGGCTTCCCTTTCTCAGACAGCTGTATATTTCTGTGCCAGCAGGGGGACAGGGGGCGAAAGATTATTT
	0.0113308	2	TCRBV13-03*01	TCRBD01-01*01	TCRBJ01-04*01	CASSDKGQSNERLFF	CTCATTCTGGAGTTGGCTTCCCTTTCTCAGACAGCTGTATATTTCTGTGCCAGCAGTGATAAGGGACAGTCCAACGAAAGATTATTT
	0.0113308	2	TCRBV13-03*01	TCRBD01-01*01	TCRBJ01-03*01	CASSDAGVGNTLYF	TCTCTCATTCTGGAGTTGGCTTCCCTTTCTCAGACAGCTGTATATTTCTGTGCCAGCAGTGATGCAGGGGTTGGAAATACGCTCTAT
	0.0113308	2	TCRBV24-01*01	TCRBD02-01*01	TCRBJ02-07*01	CASSLLGGEQYF	CAGTGCATCCTGGAAATCCTATCCTCTGAAGAAGACGACTCAGCACTGTAGCTCTGTGCCAGCAGTCTGCTGGGGGGTGAACAGTAC
	0.0113308	2	TCRBV03-01*01	TCRBD01-01*01	TCRBJ02-07*01	CASRDRGYEQYF	TATTTCACTCTGAAAATCCAACCCACAGCACTGGAGGACTCAGCTGTGTACTTCTGTGCCAGCAGGGACAGGGGTTATGAACAGTAC
	0.0113308	2	TCRBV13-02*01	TCRBD01-01*01	TCRBJ02-07*01	CASGDDGQGVYEQYF	CTCATTCTGGAGTTGGCTACCCCCTCTCAGACATCAGTGTACTTCTGTGCCAGCGGTGATGACGGACAGGGGGTGTATGAACAGTAC
	0.0113308	2	TCRBV15-01*01	TCRBD02-01*01	TCRBJ02-07*01	CASSPGLGGYEQYF	ACTCTGAAGATTCAACCTACAGAACCCAAGGACTCAGCTGTGTATCTGTGTGCCAGCAGTCCCGGACTGGGGGGGTATGAACAGTAC
	0.0113308	2	TCRBV19-01*01	TCRBD01-01*01	TCRBJ02-07*01	CASSSDRGYEQYF	TTTTCTCTCACTGTGACATCTGCCCAGAAGAACGAGATGGCCGTTTTTCTCTGTGCCAGCAGTAGCGACAGGGGGTATGAACAGTAC
	0.0113308	2	TCRBV17-01*01	TCRBD02-01*01	TCRBJ02-07*01	CASSSRLSSYEQYF	TCTCTCTACATTGGCTCTGCAGGCCTAGAGTATTCTGCCATGTACCTCTGTGCTAGCAGTTCTCGACTGAGCTCCTATGAACAGTAC
	0.0113308	2	TCRBV01-01*01	TCRBD01-01*01	TCRBJ02-07*01	CTCSADRGSSYEQYF	CTGAGGCTGCAAGTGGCCAACATGAGCCAGGGCAGAACCTTGTACTGCACCTGCAGTGCAGATAGGGGAAGCTCCTATGAACAGTAC
	0.0113308	2	TCRBV13-03*01	TCRBD02-01*01	TCRBJ02-07*01	CASSGTGGDEQYF	TTCTCTCTCATTCTGGAGTTGGCTTCCCTTTCTCAGACAGCTGTATATTTCTGTGCCAGCAGTGGGACTGGGGGAGATGAACAGTAC
	0.0113308	2	TCRBV20-01*01	TCRBD01-01*01	TCRBJ01-03*01	CGAIQGVGNTLYF	TCATCTATGACAGTTTTAAATGCATATCTTGAAGACAGAGGCTTATATCTCTGTGGTGCTATACAGGGGGTTGGAAATACGCTCTAT
	0.0113308	2	TCRBV13-01*01		TCRBJ01-03*01	CASRSGNTLYF	GAAGACTTCTTCCTCCTGCTGGAATTGGCTTCTCCCTCTCAGACATCTTTGTACTTCTGTGCCAGCAGATCTGGAAATACGCTCTAT
	0.0113308	2	TCRBV19-01*01	TCRBD02-01*01	TCRBJ02-01*01	CASSMTGGMAEQFF	TCTCTCACTGTGACATCTGCCCAGAAGAACGAGATGGCCGTTTTTCTCTGTGCCAGCAGTATGACTGGGGGGATGGCTGAGCAGTTC
	0.0113308	2	TCRBV20-01*01	TCRBD01-01*01	TCRBJ01-02*01	CGARQGDSDYTF	TTTTCATCTATGACAGTTTTAAATGCATATCTTGAAGACAGAGGCTTATATCTCTGTGGTGCTAGACAGGGGGACTCCGACTACACC
	0.0113308	2	TCRBV13-02*01	TCRBD01-01*01	TCRBJ02-07*01	CASGATGAEQYF	AACTTCTCCCTCATTCTGGAGTTGGCTACCCCCTCTCAGACATCAGTGTACTTCTGTGCCAGCGGTGCAACAGGGGCTGAACAGTAC
	0.0113308	2	TCRBV01-01*01	TCRBD01-01*01	TCRBJ02-07*01	CTCSADQGGYEQYF	GAGCTGAGGCTGCAAGTGGCCAACATGAGCCAGGGCAGAACCTTGTACTGCACCTGCAGTGCAGATCAGGGGGGCTATGAACAGTAC
	0.0113308	2	TCRBV19-01*01	TCRBD02-01*01	TCRBJ02-07*01	CASSIGGGPYEQYF	TCTCTCACTGTGACATCTGCCCAGAAGAACGAGATGGCCGTTTTTCTCTGTGCCAGCAGTATAGGTGGGGGGCCCTATGAACAGTAC
	0.0113308	2	TCRBV02-01*01		TCRBJ02-07*01	CASSQDTGVWEQYF	GACCTTCAGATCACAGCTCTAAAGCCTGATGACTCGGCCACATACTTCTGTGCCAGCAGCCAAGATACCGGGGTTTGGGAACAGTAC
	0.0113308	2	TCRBV13-01*01	TCRBD01-01*01	TCRBJ02-07*01	CASSGGQYEQYF	GACTTCTTCCTCCTGCTGGAATTGGCTTCTCCCTCTCAGACATCTTTGTACTTCTGTGCCAGCAGTGGGGGACAGTATGAACAGTAC
	0.0113308	2	TCRBV13-01*01	TCRBD01-01*01	TCRBJ02-07*01	CASSDQISYEQYF	TTCTTCCTCCTGCTGGAATTGGCTTCTCCCTCTCAGACATCTTTGTACTTCTGTGCCAGCAGTGATCAGATTTCCTATGAACAGTAC
	0.0113308	2	TCRBV13-02*01	TCRBD01-01*01	TCRBJ02-07*01	CASGDAGTEISYEQYF	ATTCTGGAGTTGGCTACCCCCTCTCAGACATCAGTGTACTTCTGTGCCAGCGGTGATGCGGGGACAGAAATCTCCTATGAACAGTAC
	0.0113308	2	TCRBV24-01*01	TCRBD02-01*01	TCRBJ02-07*01	CASSLYPGGSSYEQYF	GAAATCCTATCCTCTGAAGAAGACGACTCAGCACTGTAGCTCTGTGCCAGCAGTCTGTACCCTGGGGGTAGCTCCTATGAACAGTAC
	0.0113308	2	TCRBV16-01*01	TCRBD01-01*01	TCRBJ02-07*01	CASSSRTGRDEQYF	ACTCTGAAGATCCAGAGCACGCAACCCCAGGACTCAGCGGTGTATCTTTGTGCAAGCAGCTCCCGGACAGGGAGGGATGAACAGTAC
	0.0113308	2	TCRBV01-01*01	TCRBD01-01*01	TCRBJ02-07*01	CTCSAHRGREQYF	ACGGAGCTGAGGCTGCAAGTGGCCAACATGAGCCAGGGCAGAACCTTGTACTGCACCTGCAGTGCGCACAGGGGGCGGGAACAGTAC
	0.0113308	2	TCRBV14-01*01	TCRBD01-01*01	TCRBJ01-04*01	CASSFETKISNERLFF	AAGATCCAGTCTGCAAAGCAGGGCGACACAGCCACCTATCTCTGTGCCAGCAGTTTCGAGACAAAAATTTCCAACGAAAGATTATTT
	0.0113308	2	TCRBV13-03*01	TCRBD01-01*01	TCRBJ01-05*01	CASSDRRVDNQAPLF	CTCATTCTGGAGTTGGCTTCCCTTTCTCAGACAGCTGTATATTTCTGTGCCAGCAGTGATAGAAGGGTTGACAACCAGGCTCCGCTT
	0.0113308	2	TCRBV19-01*01	TCRBD02-01*01	TCRBJ02	CASSIRLGGRGQYF	TCTCTCACTGTGACATCTGCCCAGAAGAACGAGATGGCCGTTTTTCTCTGTGCCAGCAGTATTAGACTGGGGGGGCGCGGGCAGTAC
	0.0113308	2	TCRBV05-01*01	TCRBD02-01*01	TCRBJ02-07*01	CASSQDPLGEQYF	CTACTTTTACATATATCTGCCGTGGATCCAGAAGACTCAGCTGTCTATTTTTGTGCCAGCAGCCAAGATCCACTGGGTGAACAGTAC
	0.0113308	2	TCRBV15-01*01	TCRBD02-01*01	TCRBJ02-07*01	CASSLGRDWGIYEQYF	AAGATTCAACCTACAGAACCCAAGGACTCAGCTGTGTATCTGTGTGCCAGCAGTTTAGGGCGGGACTGGGGGATCTATGAACAGTAC
	0.0113308	2	TCRBV13-01*01	TCRBD01-01*01	TCRBJ02-07*01	CASSDDISYEQYF	TTCTTCCTCCTGCTGGAATTGGCTTCTCCCTCTCAGACATCTTTGTACTTCTGTGCCAGCAGTGATGACATCTCCTATGAACAGTAC
	0.0113308	2	TCRBV02-01*01		TCRBJ02-07*01	CASSRGSSSSYEQYF	CTTCAGATCACAGCTCTAAAGCCTGATGACTCGGCCACATACTTCTGTGCCAGCAGCCGCGGGTCCTCGAGCTCCTATGAACAGTAC
	0.0113308	2	TCRBV13-01*01	TCRBD02-01*01	TCRBJ02-07*01	CASSADWGGSSYEQYF	CTGCTGGAATTGGCTTCTCCCTCTCAGACATCTTTGTACTTCTGTGCCAGCAGTGCTGACTGGGGGGGCAGCTCCTATGAACAGTAC
	0.0113308	2	TCRBV17-01*01	TCRBD02-01*01	TCRBJ02-07*01	CASSRRGLDSYEQYF	CTCTACATTGGCTCTGCAGGCCTAGAGTATTCTGCCATGTACCTCTGTGCTAGCAGTAGAAGGGGACTGGACTCCTATGAACAGTAC
	0.0113308	2	TCRBV15-01*01		TCRBJ02-07*01	CASSLGVGYEQYF	TCCACTCTGAAGATTCAACCTACAGAACCCAAGGACTCAGCTGTGTATCTGTGTGCCAGCAGTTTAGGGGTTGGATATGAACAGTAC
	0.0113308	2	TCRBV12-02*01	TCRBD01-01*01	TCRBJ02-07*01	CASSLVTGKEEQYF	GAGATGAACATGAGTGCCTTGGAGCTAGAGGACTCTGCCGTGTACTTCTGTGCCAGCTCTCTCGTGACAGGGAAGGAGGAACAGTAC
	0.0113308	2	TCRBV19-01*01		TCRBJ02-07*01	CASSIVGREQYF	TCTTTTTCTCTCACTGTGACATCTGCCCAGAAGAACGAGATGGCCGTTTTTCTCTGTGCCAGCAGTATAGTGGGGCGCGAACAGTAC
	0.0113308	2	TCRBV13-01*01	TCRBD01-01*01	TCRBJ02-07*01	CASSGDRGEQYF	GACTTCTTCCTCCTGCTGGAATTGGCTTCTCCCTCTCAGACATCTTTGTACTTCTGTGCCAGCAGTGGGGACAGGGGAGAACAGTAC
	0.0113308	2	TCRBV14-01*01	TCRBD01-01*01	TCRBJ01-04*01	CASSFRGHERLFF	TCCACTCTCAAGATCCAGTCTGCAAAGCAGGGCGACACAGCCACCTATCTCTGTGCCAGCAGTTTCAGGGGGCACGAAAGATTATTT
	0.0113308	2	TCRBV19-01*01	TCRBD01-01*01	TCRBJ01-04*01	CASRTFSNERLFF	TTTTCTCTCACTGTGACATCTGCCCAGAAGAACGAGATGGCCGTTTTTCTCTGTGCCAGCAGGACATTTTCCAACGAAAGATTATTT
	0.0113308	2	TCRBV16-01*01	TCRBD01-01*01	TCRBJ01-04*01	CASSTDNERLFF	CACTCAACTCTGAAGATCCAGAGCACGCAACCCCAGGACTCAGCGGTGTATCTTTGTGCAAGCAGCACAGACAACGAAAGATTATTT
	0.0113308	2	TCRBV13-03*01	TCRBD01-01*01	TCRBJ01-03*01	CASSSTGAGNTLYF	TCTCTCATTCTGGAGTTGGCTTCCCTTTCTCAGACAGCTGTATATTTCTGTGCCAGCAGCTCCACAGGGGCTGGAAATACGCTCTAT
	0.0113308	2	TCRBV13-03*01		TCRBJ01-03*01	CASSDASGGPGNTLYF	ATTCTGGAGTTGGCTTCCCTTTCTCAGACAGCTGTATATTTCTGTGCCAGCAGTGATGCATCAGGGGGGCCGGGAAATACGCTCTAT
	0.0113308	2	TCRBV13-01*01	TCRBD02-01*01	TCRBJ02-07*01	CASSAPGLGGLEQYF	CTCCTGCTGGAATTGGCTTCTCCCTCTCAGACATCTTTGTACTTCTGTGCCAGCAGTGCCCCGGGACTGGGGGGGCTTGAACAGTAC
	0.0113308	2	TCRBV13-02*01		TCRBJ02-07*01	CASGDASSYEQYF	TTCTCCCTCATTCTGGAGTTGGCTACCCCCTCTCAGACATCAGTGTACTTCTGTGCCAGCGGTGATGCTAGCTCCTATGAACAGTAC
	0.0113308	2	TCRBV15-01*01	TCRBD01-01*01	TCRBJ02-07*01	CASSLDTYEQYF	TTCTCCACTCTGAAGATTCAACCTACAGAACCCAAGGACTCAGCTGTGTATCTGTGTGCCAGCAGTTTAGACACCTATGAACAGTAC
	0.0113308	2	TCRBV15-01*01	TCRBD01-01*01	TCRBJ02-07*01	CASTLDRGREQYF	TCCACTCTGAAGATTCAACCTACAGAACCCAAGGACTCAGCTGTGTATCTGTGTGCCAGCACCCTTGACAGGGGTAGGGAACAGTAC
	0.0113308	2	TCRBV13-02*01	TCRBD01-01*01	TCRBJ01-04*01	CASGDGTGNERLFF	TCCCTCATTCTGGAGTTGGCTACCCCCTCTCAGACATCAGTGTACTTCTGTGCCAGCGGTGATGGGACAGGCAACGAAAGATTATTT
	0.0113308	2	TCRBV01-01*01	TCRBD01-01*01	TCRBJ01-05*01	CTCSADPQYNNQAPLF	AGGCTGCAAGTGGCCAACATGAGCCAGGGCAGAACCTTGTACTGCACCTGCAGTGCAGATCCCCAGTATAACAACCAGGCTCCGCTT
	0.0113308	2	TCRBV13-03*01	TCRBD01-01*01	TCRBJ01-03*01	CASSDRTGDSGNTLYF	ATTCTGGAGTTGGCTTCCCTTTCTCAGACAGCTGTATATTTCTGTGCCAGCAGTGATCGAACAGGCGATTCTGGAAATACGCTCTAT
	0.0113308	2	TCRBV19-01*01	TCRBD01-01*01	TCRBJ01-03*01	CASSLRNSGNTLYF	TCTCTCACTGTGACATCTGCCCAGAAGAACGAGATGGCCGTTTTTCTCTGTGCCAGCAGTCTCAGGAATTCTGGAAATACGCTCTAT
	0.0113308	2	TCRBV13-02*01	TCRBD02-01*01	TCRBJ02-07*01	CASGDAGGDYEQYF	TCCCTCATTCTGGAGTTGGCTACCCCCTCTCAGACATCAGTGTACTTCTGTGCCAGCGGTGATGCTGGGGGGGATTATGAACAGTAC
	0.0113308	2	TCRBV05-01*01	TCRBD02-01*01	TCRBJ02-07*01	CASSPGLGVYEQYF	CTTTTACATATATCTGCCGTGGATCCAGAAGACTCAGCTGTCTATTTTTGTGCCAGCAGCCCGGGACTGGGGGTCTATGAACAGTAC
	0.0113308	2	TCRBV13-02*01		TCRBJ02-07*01	CASGDAGRSYEQYF	TCCCTCATTCTGGAGTTGGCTACCCCCTCTCAGACATCAGTGTACTTCTGTGCCAGCGGTGATGCGGGGCGCTCCTATGAACAGTAC
	0.0113308	2	TCRBV20-01*01	TCRBD01-01*01	TCRBJ02-07*01	CGAREGHRSYEQYF	TCTATGACAGTTTTAAATGCATATCTTGAAGACAGAGGCTTATATCTCTGTGGTGCTAGGGAAGGACACCGCTCCTATGAACAGTAC
	0.0113308	2	TCRBV20-01*01	TCRBD02-01*01	TCRBJ02-07*01	CGARGLHPYEQYF	TCATCTATGACAGTTTTAAATGCATATCTTGAAGACAGAGGCTTATATCTCTGTGGTGCTAGGGGACTCCACCCCTATGAACAGTAC
	0.0113308	2	TCRBV13-02*01	TCRBD02-01*01	TCRBJ02-07*01	CASGDWGGTYEQYF	TCCCTCATTCTGGAGTTGGCTACCCCCTCTCAGACATCAGTGTACTTCTGTGCCAGCGGTGACTGGGGGGGCACCTATGAACAGTAC
	0.0113308	2	TCRBV12-02*01		TCRBJ02-07*01	CASSLQGGDEQYF	TCTGAGATGAACATGAGTGCCTTGGAGCTAGAGGACTCTGCCGTGTACTTCTGTGCCAGCTCTCTGCAGGGTGGGGATGAACAGTAC
	0.0113308	2	TCRBV17-01*01	TCRBD02-01*01	TCRBJ02-07*01	CASNRLGGNEQYF	TGCTCTCTCTACATTGGCTCTGCAGGCCTAGAGTATTCTGCCATGTACCTCTGTGCTAGCAACAGACTGGGGGGGAATGAACAGTAC
	0.0113308	2	TCRBV02-01*01	TCRBD01-01*01	TCRBJ02-07*01	CASSQDRGQEQYF	TTAGACCTTCAGATCACAGCTCTAAAGCCTGATGACTCGGCCACATACTTCTGTGCCAGCAGCCAAGACAGGGGGCAGGAACAGTAC
	0.0113308	2	TCRBV24-01*01	TCRBD02-01*01	TCRBJ01-04*01	CASSLGGGRLFF	CAGTGCATCCTGGAAATCCTATCCTCTGAAGAAGACGACTCAGCACTGTAGCTCTGTGCCAGCAGTCTTGGGGGTGGGAGATTATTT
	0.0113308	2	TCRBV13-03*01		TCRBJ01-03*01	CASSGVNSGNTLYF	TCTCTCATTCTGGAGTTGGCTTCCCTTTCTCAGACAGCTGTATATTTCTGTGCCAGCAGTGGGGTCAATTCTGGAAATACGCTCTAT
	0.0113308	2	TCRBV15-01*01		TCRBJ02-07*01	CASSLGGIEQYF	TTCTCCACTCTGAAGATTCAACCTACAGAACCCAAGGACTCAGCTGTGTATCTGTGTGCCAGCAGTTTAGGGGGGATTGAACAGTAC
	0.0113308	2	TCRBV03-01*01	TCRBD02-01*01	TCRBJ02-07*01	CASSLELGGGEQYF	ACTCTGAAAATCCAACCCACAGCACTGGAGGACTCAGCTGTGTACTTCTGTGCCAGCAGCTTAGAACTGGGGGGAGGTGAACAGTAC
	0.0113308	2	TCRBV31-01*01	TCRBD01-01*01	TCRBJ02-07*01	CAWSLGTDYEQYF	TTCATCCTAAGCACGGAGAAGCTGCTTCTCAGCCACTCTGGCTTCTACCTCTGTGCCTGGAGTCTAGGGACAGATTATGAACAGTAC
	0.0113308	2	TCRBV03-01*01	TCRBD02-01*01	TCRBJ02-07*01	CASSRTGEYEQYF	TTCACTCTGAAAATCCAACCCACAGCACTGGAGGACTCAGCTGTGTACTTCTGTGCCAGCAGCAGAACTGGGGAGTATGAACAGTAC
	0.0113308	2	TCRBV15-01*01	TCRBD02-01*01	TCRBJ02-07*01	CASSQDWGSSYEQYF	CTGAAGATTCAACCTACAGAACCCAAGGACTCAGCTGTGTATCTGTGTGCCAGCAGTCAGGACTGGGGGAGCTCCTATGAACAGTAC
	0.0113308	2	TCRBV05-01*01	TCRBD02-01*01	TCRBJ02-07*01	CASSQTGGSSYEQYF	TTACATATATCTGCCGTGGATCCAGAAGACTCAGCTGTCTATTTTTGTGCCAGCAGCCAGACTGGGGGGAGCTCCTATGAACAGTAC
	0.0113308	2	TCRBV16-01*01		TCRBJ02-07*01	CASSLGSSYEQYF	TCAACTCTGAAGATCCAGAGCACGCAACCCCAGGACTCAGCGGTGTATCTTTGTGCAAGCAGCTTAGGGAGCTCCTATGAACAGTAC
	0.0113308	2	TCRBV13-01*01	TCRBD01-01*01	TCRBJ02-07*01	CASSDAYMDRSSYEQYF	CTGGAATTGGCTTCTCCCTCTCAGACATCTTTGTACTTCTGTGCCAGCAGTGATGCATATATGGACAGGAGCTCCTATGAACAGTAC
	0.0113308	2	TCRBV13-02*01	TCRBD02-01*01	TCRBJ02-07*01	CASGDWGGASYEQYF	CTCATTCTGGAGTTGGCTACCCCCTCTCAGACATCAGTGTACTTCTGTGCCAGCGGTGATTGGGGGGGCGCCTCCTATGAACAGTAC
	0.0113308	2	TCRBV24-01*01	TCRBD01-01*01	TCRBJ02-07*01	CASSLRQGAYEQYF	ATCCTGGAAATCCTATCCTCTGAAGAAGACGACTCAGCACTGTAGCTCTGTGCCAGCAGTCTCCGACAGGGGGCCTATGAACAGTAC
	0.0113308	2	TCRBV02-01*01		TCRBJ02-07*01	CASSPGGGAYEQYF	GACCTTCAGATCACAGCTCTAAAGCCTGATGACTCGGCCACATACTTCTGTGCCAGCAGCCCCGGGGGCGGGGCCTATGAACAGTAC
	0.0113308	2	TCRBV02-01*01	TCRBD01-01*01	TCRBJ02-07*01	CASSHLDTYEQYF	TTAGACCTTCAGATCACAGCTCTAAAGCCTGATGACTCGGCCACATACTTCTGTGCCAGCAGCCATCTCGACACATATGAACAGTAC
	0.0113308	2	TCRBV03-01*01	TCRBD01-01*01	TCRBJ02-07*01	CASSLAKNEQYF	TATTTCACTCTGAAAATCCAACCCACAGCACTGGAGGACTCAGCTGTGTACTTCTGTGCCAGCAGCTTAGCCAAAAATGAACAGTAC
	0.0113308	2	TCRBV24-01*01	TCRBD02-01*01	TCRBJ02-07*01	CASSPWTGGEQYF	TGCATCCTGGAAATCCTATCCTCTGAAGAAGACGACTCAGCACTGTAGCTCTGTGCCAGCAGCCCCTGGACTGGGGGGGAACAGTAC
	0.0113308	2	TCRBV13-03*01	TCRBD01-01*01	TCRBJ01-04*01	CASSDSFSNERLFF	TCTCTCATTCTGGAGTTGGCTTCCCTTTCTCAGACAGCTGTATATTTCTGTGCCAGCAGTGATTCATTTTCCAACGAAAGATTATTT
	0.0113308	2	TCRBV19-01*01	TCRBD01-01*01	TCRBJ01-05*01	CASSRRGDNQAPLF	TCTCTCACTGTGACATCTGCCCAGAAGAACGAGATGGCCGTTTTTCTCTGTGCCAGCAGTAGGAGGGGTGACAACCAGGCTCCGCTT
	0.0113308	2	TCRBV19-01*01	TCRBD01-01*01	TCRBJ01-05*01	CASSPGHNNQAPLF	TCTCTCACTGTGACATCTGCCCAGAAGAACGAGATGGCCGTTTTTCTCTGTGCCAGCAGCCCGGGACATAACAACCAGGCTCCGCTT
	0.0113308	2	TCRBV02-01*01	TCRBD01-01*01	TCRBJ02-07*01	CASSQDRQGAFEQYF	CTTCAGATCACAGCTCTAAAGCCTGATGACTCGGCCACATACTTCTGTGCCAGCAGCCAAGATAGACAGGGGGCCTTTGAACAGTAC
	0.0113308	2	TCRBV13-01*01	TCRBD02-01*01	TCRBJ02-07*01	CASSVMGIEQYF	GACTTCTTCCTCCTGCTGGAATTGGCTTCTCCCTCTCAGACATCTTTGTACTTCTGTGCCAGCAGTGTTATGGGGATTGAACAGTAC
	0.0113308	2	TCRBV13-01*01		TCRBJ02-07*01	CASSDGYEQYF	GAAGACTTCTTCCTCCTGCTGGAATTGGCTTCTCCCTCTCAGACATCTTTGTACTTCTGTGCCAGCAGTGATGGGTATGAACAGTAC
	0.0113308	2	TCRBV04-01*01	TCRBD02-01*01	TCRBJ02-07*01	CASSLTGGYEQYF	TTGAATCTTCGAATCAAGTCTGTAGAGCCGGAGGACTCTGCTGTGTATCTCTGTGCCAGCAGTCTCACTGGTGGCTATGAACAGTAC
	0.0113308	2	TCRBV03-01*01	TCRBD01-01*01	TCRBJ02-07*01	CASSPGGSYEQYF	TTCACTCTGAAAATCCAACCCACAGCACTGGAGGACTCAGCTGTGTACTTCTGTGCCAGCAGCCCAGGGGGCTCCTATGAACAGTAC
	0.0113308	2	TCRBV13-02*01		TCRBJ02-07*01	CASGDARQSSYEQYF	CTCATTCTGGAGTTGGCTACCCCCTCTCAGACATCAGTGTACTTCTGTGCCAGCGGTGATGCGAGGCAGAGCTCCTATGAACAGTAC
	0.0113308	2	TCRBV16-01*01		TCRBJ02-07*01	CASSLEGDYEQYF	TCAACTCTGAAGATCCAGAGCACGCAACCCCAGGACTCAGCGGTGTATCTTTGTGCAAGCAGCTTAGAGGGGGACTATGAACAGTAC
	0.0113308	2	TCRBV16-01*01		TCRBJ02-07*01	CASSLAKGGGYEQYF	CTGAAGATCCAGAGCACGCAACCCCAGGACTCAGCGGTGTATCTTTGTGCAAGCAGCTTAGCAAAGGGGGGAGGATATGAACAGTAC
	0.0113308	2	TCRBV12-02*01		TCRBJ01-04*01	CASSLTERLFF	TATCACTCTGAGATGAACATGAGTGCCTTGGAGCTAGAGGACTCTGCCGTGTACTTCTGTGCCAGCTCTCTCACCGAAAGATTATTT
	0.0113308	2	TCRBV19-01*01	TCRBD01-01*01	TCRBJ01-04*01	CASSLRGHERLFF	TTTTCTCTCACTGTGACATCTGCCCAGAAGAACGAGATGGCCGTTTTTCTCTGTGCCAGCAGTCTCAGGGGCCACGAAAGATTATTT
	0.0113308	2	TCRBV13-02*01		TCRBJ01-04*01	CASGDAISNERLFF	TCCCTCATTCTGGAGTTGGCTACCCCCTCTCAGACATCAGTGTACTTCTGTGCCAGCGGTGATGCGATTTCCAACGAAAGATTATTT
	0.0113308	2	TCRBV19-01*01	TCRBD01-01*01	TCRBJ01-03*01	CASSIGRGRNTLYF	TCTCTCACTGTGACATCTGCCCAGAAGAACGAGATGGCCGTTTTTCTCTGTGCCAGCAGTATAGGCAGGGGAAGGAATACGCTCTAT
	0.0113308	2	TCRBV20-01*01	TCRBD02-01*01	TCRBJ02-07*01	CGARRLGAVYEQYF	TCTATGACAGTTTTAAATGCATATCTTGAAGACAGAGGCTTATATCTCTGTGGTGCTAGGAGACTGGGGGCCGTTTATGAACAGTAC
	0.0113308	2	TCRBV12-01*01	TCRBD02-01*01	TCRBJ02-07*01	CASSLGWYEQYF	CACTCTGAAATGAACATGAGTGCCTTGGAACTGGAGGACTCTGCTATGTACTTCTGTGCCAGCTCTCTCGGCTGGTATGAACAGTAC
	0.0113308	2	TCRBV02-01*01	TCRBD02-01*01	TCRBJ02-07*01	CASSQDNWGYEQYF	GACCTTCAGATCACAGCTCTAAAGCCTGATGACTCGGCCACATACTTCTGTGCCAGCAGCCAAGATAACTGGGGGTATGAACAGTAC
	0.0113308	2	TCRBV02-01*01	TCRBD02-01*01	TCRBJ02-07*01	CASSQDGTGGYEQYF	CTTCAGATCACAGCTCTAAAGCCTGATGACTCGGCCACATACTTCTGTGCCAGCAGCCAAGATGGGACTGGGGGGTATGAACAGTAC
	0.0113308	2	TCRBV02-01*01	TCRBD01-01*01	TCRBJ02-07*01	CASSQERGRYEQYF	GACCTTCAGATCACAGCTCTAAAGCCTGATGACTCGGCCACATACTTCTGTGCCAGCAGCCAAGAAAGGGGGCGGTATGAACAGTAC
	0.0113308	2	TCRBV13-01*01	TCRBD02-01*01	TCRBJ02-07*01	CASSSWGGYEQYF	TTCTTCCTCCTGCTGGAATTGGCTTCTCCCTCTCAGACATCTTTGTACTTCTGTGCCAGCAGCTCCTGGGGGGGCTATGAACAGTAC
	0.0113308	2	TCRBV12-01*01	TCRBD02-01*01	TCRBJ02-07*01	CASSMGLGISYEQYF	ATGAACATGAGTGCCTTGGAACTGGAGGACTCTGCTATGTACTTCTGTGCCAGCTCAATGGGACTGGGGATTTCCTATGAACAGTAC
	0.0113308	2	TCRBV05-01*01		TCRBJ02-07*01	CASSQVGLSSYEQYF	TTACATATATCTGCCGTGGATCCAGAAGACTCAGCTGTCTATTTTTGTGCCAGCAGCCAAGTCGGGCTGAGCTCCTATGAACAGTAC
	0.0113308	2	TCRBV13-02*01	TCRBD02-01*01	TCRBJ02-07*01	CASGDWGASSYEQYF	CTCATTCTGGAGTTGGCTACCCCCTCTCAGACATCAGTGTACTTCTGTGCCAGCGGTGATTGGGGGGCGAGCTCCTATGAACAGTAC
	0.0113308	2	TCRBV20-01*01		TCRBJ02-07*01	CGASQTSYEQYF	TTTTCATCTATGACAGTTTTAAATGCATATCTTGAAGACAGAGGCTTATATCTCTGTGGTGCTAGCCAGACCTCCTATGAACAGTAC
	0.0113308	2	TCRBV20-01*01	TCRBD01-01*01	TCRBJ02-07*01	CGARDQSYEQYF	TTTTCATCTATGACAGTTTTAAATGCATATCTTGAAGACAGAGGCTTATATCTCTGTGGTGCTAGGGATCAATCCTATGAACAGTAC
	0.0113308	2	TCRBV05-01*01		TCRBJ02-07*01	CASSQDGTYEQYF	CTACTTTTACATATATCTGCCGTGGATCCAGAAGACTCAGCTGTCTATTTTTGTGCCAGCAGCCAAGATGGGACCTATGAACAGTAC
	0.0113308	2	TCRBV13-03*01	TCRBD01-01*01	TCRBJ01-04*01	CASSDRAERLFF	AATTTCTCTCTCATTCTGGAGTTGGCTTCCCTTTCTCAGACAGCTGTATATTTCTGTGCCAGCAGTGACAGGGCCGAAAGATTATTT
	0.0113308	2	TCRBV01-01*01		TCRBJ01-04*01	CTCSAGISNERLFF	GAGCTGAGGCTGCAAGTGGCCAACATGAGCCAGGGCAGAACCTTGTACTGCACCTGCAGTGCAGGAATTTCCAACGAAAGATTATTT
	0.0113308	2	TCRBV19-01*01	TCRBD01-01*01	TCRBJ01-03*01	CASSIGTASGNTLYF	CTCACTGTGACATCTGCCCAGAAGAACGAGATGGCCGTTTTTCTCTGTGCCAGCAGTATAGGGACAGCTTCTGGAAATACGCTCTAT
	0.0113308	2	TCRBV03-01*01	TCRBD01-01*01	TCRBJ01-02*01	CASSSTGNSDYTF	TTCACTCTGAAAATCCAACCCACAGCACTGGAGGACTCAGCTGTGTACTTCTGTGCCAGCAGCTCGACAGGGAACTCCGACTACACC
	0.0113308	2	TCRBV13-02*01	TCRBD02-01*01	TCRBJ02-07*01	CASGDRDWGYEQYF	TCCCTCATTCTGGAGTTGGCTACCCCCTCTCAGACATCAGTGTACTTCTGTGCCAGCGGTGATCGGGACTGGGGGTATGAACAGTAC
	0.0113308	2	TCRBV02-01*01	TCRBD02-01*01	TCRBJ02-07*01	CASSPDWGYEQYF	TTAGACCTTCAGATCACAGCTCTAAAGCCTGATGACTCGGCCACATACTTCTGTGCCAGCAGCCCGGACTGGGGGTATGAACAGTAC
	0.0113308	2	TCRBV13-02*01	TCRBD02-01*01	TCRBJ02-07*01	CASGPDWGGYEQYF	TCCCTCATTCTGGAGTTGGCTACCCCCTCTCAGACATCAGTGTACTTCTGTGCCAGCGGGCCGGACTGGGGGGGCTATGAACAGTAC
	0.0113308	2	TCRBV13-02*01	TCRBD01-01*01	TCRBJ02-07*01	CASGEPGQNYEQYF	TCCCTCATTCTGGAGTTGGCTACCCCCTCTCAGACATCAGTGTACTTCTGTGCCAGCGGTGAACCGGGACAAAACTATGAACAGTAC
	0.0113308	2	TCRBV05-01*01	TCRBD02-01*01	TCRBJ02-07*01	CASSPGLGYEQYF	CTACTTTTACATATATCTGCCGTGGATCCAGAAGACTCAGCTGTCTATTTTTGTGCCAGCAGCCCCGGGCTGGGATATGAACAGTAC
	0.0113308	2	TCRBV13-02*01	TCRBD02-01*01	TCRBJ02-07*01	CASGGAGLGEYEQYF	CTCATTCTGGAGTTGGCTACCCCCTCTCAGACATCAGTGTACTTCTGTGCCAGCGGTGGAGCAGGACTGGGGGAATATGAACAGTAC
	0.0113308	2	TCRBV15-01*01	TCRBD01-01*01	TCRBJ02-07*01	CASSLGTGNDEQYF	ACTCTGAAGATTCAACCTACAGAACCCAAGGACTCAGCTGTGTATCTGTGTGCCAGCAGTTTGGGGACAGGGAATGATGAACAGTAC
	0.0113308	2	TCRBV13-01*01	TCRBD02-01*01	TCRBJ02-07*01	CASSDAWGDEQYF	TTCTTCCTCCTGCTGGAATTGGCTTCTCCCTCTCAGACATCTTTGTACTTCTGTGCCAGCAGTGATGCCTGGGGGGATGAACAGTAC
	0.0113308	2	TCRBV02-01*01	TCRBD01-01*01	TCRBJ02-07*01	CASSQTGGEEQYF	TTAGACCTTCAGATCACAGCTCTAAAGCCTGATGACTCGGCCACATACTTCTGTGCCAGCAGCCAGACAGGGGGCGAGGAACAGTAC
	0.0113308	2	TCRBV13-02*01	TCRBD02-01*01	TCRBJ02-07*01	CASGGTGGSEQYF	TTCTCCCTCATTCTGGAGTTGGCTACCCCCTCTCAGACATCAGTGTACTTCTGTGCCAGCGGAGGGACTGGGGGGAGCGAACAGTAC
	0.0113308	2	TCRBV01-01*01	TCRBD01-01*01	TCRBJ01-04*01	CTCSADPPTISNERLFF	CTGCAAGTGGCCAACATGAGCCAGGGCAGAACCTTGTACTGCACCTGCAGTGCAGATCCCCCGACAATTTCCAACGAAAGATTATTT
	0.0113308	2	TCRBV13-02*01	TCRBD01-01*01	TCRBJ01-05*01	CASGDADRAQAPLF	TCCCTCATTCTGGAGTTGGCTACCCCCTCTCAGACATCAGTGTACTTCTGTGCCAGCGGTGATGCTGACAGGGCCCAGGCTCCGCTT
	0.0113308	2	TCRBV12-02*01	TCRBD01-01*01	TCRBJ01-03*01	CASSLDRASGNTLYF	ATGAACATGAGTGCCTTGGAGCTAGAGGACTCTGCCGTGTACTTCTGTGCCAGCTCCCTGGACAGGGCCTCTGGAAATACGCTCTAT
	0.0113308	2	TCRBV16-01*01		TCRBJ02-07*01	CASSLGVEQYF	TCGCACTCAACTCTGAAGATCCAGAGCACGCAACCCCAGGACTCAGCGGTGTATCTTTGTGCAAGCAGCTTGGGGGTTGAACAGTAC
	0.0113308	2	TCRBV13-02*01	TCRBD02-01*01	TCRBJ02-07*01	CASGELGGLEQYF	TTCTCCCTCATTCTGGAGTTGGCTACCCCCTCTCAGACATCAGTGTACTTCTGTGCCAGCGGTGAACTGGGGGGGCTTGAACAGTAC
	0.0113308	2	TCRBV13-02*01	TCRBD02-01*01	TCRBJ02-07*01	CASGDPPGLGCEQYF	CTCATTCTGGAGTTGGCTACCCCCTCTCAGACATCAGTGTACTTCTGTGCCAGCGGTGATCCTCCGGGACTGGGGTGTGAACAGTAC
	0.0113308	2	TCRBV03-01*01		TCRBJ02-07*01	CASSLGRPYEQYF	TTCACTCTGAAAATCCAACCCACAGCACTGGAGGACTCAGCTGTGTACTTCTGTGCCAGCAGCTTAGGCAGACCCTATGAACAGTAC
	0.0113308	2	TCRBV15-01*01	TCRBD01-01*01	TCRBJ02-07*01	CASSDTYEQYF	TCCTTCTCCACTCTGAAGATTCAACCTACAGAACCCAAGGACTCAGCTGTGTATCTGTGTGCCAGCAGTGACACCTATGAACAGTAC
	0.0113308	2	TCRBV03-01*01	TCRBD01-01*01	TCRBJ02-07*01	CASSLDTTYEQYF	TTCACTCTGAAAATCCAACCCACAGCACTGGAGGACTCAGCTGTGTACTTCTGTGCCAGCAGCCTAGACACAACCTATGAACAGTAC
	0.0113308	2	TCRBV13-01*01	TCRBD01-01*01	TCRBJ02-07*01	CASSANYEQYF	GAAGACTTCTTCCTCCTGCTGGAATTGGCTTCTCCCTCTCAGACATCTTTGTACTTCTGTGCCAGCAGTGCCAACTATGAACAGTAC
	0.0113308	2	TCRBV03-01*01	TCRBD02-01*01	TCRBJ02-07*01	CASSLAGDEQYF	TATTTCACTCTGAAAATCCAACCCACAGCACTGGAGGACTCAGCTGTGTACTTCTGTGCCAGCAGCTTAGCTGGGGATGAACAGTAC
	0.0113308	2	TCRBV13-02*01	TCRBD01-01*01	TCRBJ01-04*01	CASGKQGGISNERLFF	ATTCTGGAGTTGGCTACCCCCTCTCAGACATCAGTGTACTTCTGTGCCAGCGGCAAACAGGGGGGAATTTCCAACGAAAGATTATTT
	0.0113308	2	TCRBV12-02*01	TCRBD01-01*01	TCRBJ01-03*01	CASSPDSSGNTLYF	GAGATGAACATGAGTGCCTTGGAGCTAGAGGACTCTGCCGTGTACTTCTGTGCCAGCTCTCCGGACAGTTCTGGAAATACGCTCTAT
	0.0113308	2	TCRBV02-01*01	TCRBD01-01*01	TCRBJ01-02*01	CASSQEGGTSDYTF	GACCTTCAGATCACAGCTCTAAAGCCTGATGACTCGGCCACATACTTCTGTGCCAGCAGCCAAGAAGGGGGCACCTCCGACTACACC
	0.0113308	2	TCRBV13-02*01	TCRBD02-01*01	TCRBJ02-07*01	CASGDATGGYEQYF	TCCCTCATTCTGGAGTTGGCTACCCCCTCTCAGACATCAGTGTACTTCTGTGCCAGCGGTGATGCGACTGGGGGTTATGAACAGTAC
	0.0113308	2	TCRBV05-01*01	TCRBD01-01*01	TCRBJ02-07*01	CASSPGDISYEQYF	CTTTTACATATATCTGCCGTGGATCCAGAAGACTCAGCTGTCTATTTTTGTGCCAGCAGCCCCGGGGACATCTCCTATGAACAGTAC
	0.0113308	2	TCRBV02-01*01	TCRBD02-01*01	TCRBJ02-07*01	CASSQVGGSYEQYF	GACCTTCAGATCACAGCTCTAAAGCCTGATGACTCGGCCACATACTTCTGTGCCAGCAGCCAAGTGGGGGGCTCCTATGAACAGTAC
	0.0113308	2	TCRBV13-02*01	TCRBD02-01*01	TCRBJ02-07*01	CASGDAWDEQYF	AACTTCTCCCTCATTCTGGAGTTGGCTACCCCCTCTCAGACATCAGTGTACTTCTGTGCCAGCGGTGATGCATGGGATGAACAGTAC
	0.0113308	2	TCRBV04-01*01	TCRBD02-01*01	TCRBJ02-07*01	CASSSRDWGDEQYF	AATCTTCGAATCAAGTCTGTAGAGCCGGAGGACTCTGCTGTGTATCTCTGTGCCAGCAGCTCCCGGGACTGGGGGGATGAACAGTAC
	0.0113308	2	TCRBV13-02*01		TCRBJ02-07*01	CASGDAGVQQYF	AACTTCTCCCTCATTCTGGAGTTGGCTACCCCCTCTCAGACATCAGTGTACTTCTGTGCCAGCGGTGATGCGGGGGTCCAACAGTAC
	0.0113308	2	TCRBV12-02*01	TCRBD01-01*01	TCRBJ01-05*01	CASSQLGTGANQAPLF	AACATGAGTGCCTTGGAGCTAGAGGACTCTGCCGTGTACTTCTGTGCCAGCTCTCAACTCGGGACAGGGGCCAACCAGGCTCCGCTT
	0.0113308	2	TCRBV05-01*01	TCRBD02-01*01	TCRBJ02-07*01	CASSQGTGSSYEQYF	TTACATATATCTGCCGTGGATCCAGAAGACTCAGCTGTCTATTTTTGTGCCAGCAGCCAAGGGACTGGGTCTTCCTATGAACAGTAC
	0.0113308	2	TCRBV20-01*01	TCRBD02-01*01	TCRBJ02-07*01	CGARMGTYEQYF	TTTTCATCTATGACAGTTTTAAATGCATATCTTGAAGACAGAGGCTTATATCTCTGTGGTGCTAGAATGGGGACCTATGAACAGTAC
	0.0113308	2	TCRBV05-01*01	TCRBD02-01*01	TCRBJ02-07*01	CASSQDNYYEQYF	CTACTTTTACATATATCTGCCGTGGATCCAGAAGACTCAGCTGTCTATTTTTGTGCCAGCAGCCAAGATAACTACTATGAACAGTAC
	0.0113308	2	TCRBV02-01*01	TCRBD02-01*01	TCRBJ02-07*01	CASSQEGLGGYEQYF	CTTCAGATCACAGCTCTAAAGCCTGATGACTCGGCCACATACTTCTGTGCCAGCAGCCAAGAGGGACTGGGGGGATATGAACAGTAC
	0.0113308	2	TCRBV20-01*01	TCRBD02-01*01	TCRBJ02-07*01	CGARDQDSDEQYF	TCATCTATGACAGTTTTAAATGCATATCTTGAAGACAGAGGCTTATATCTCTGTGGTGCTAGGGATCAGGACTCGGATGAACAGTAC
	0.0113308	2	TCRBV05-01*01	TCRBD01-01*01	TCRBJ02-07*01	CASSQTAGEQYF	AAGCTACTTTTACATATATCTGCCGTGGATCCAGAAGACTCAGCTGTCTATTTTTGTGCCAGCAGCCAAACAGCCGGCGAACAGTAC
	0.0113308	2	TCRBV13-02*01	TCRBD01-01*01	TCRBJ02-07*01	CASGDAGGEQYF	AACTTCTCCCTCATTCTGGAGTTGGCTACCCCCTCTCAGACATCAGTGTACTTCTGTGCCAGCGGTGATGCAGGGGGAGAACAGTAC
	0.0113308	2	TCRBV13-02*01		TCRBJ01-04*01	CASGDPGISNERLFF	CTCATTCTGGAGTTGGCTACCCCCTCTCAGACATCAGTGTACTTCTGTGCCAGCGGTGATCCGGGGATTTCCAACGAAAGATTATTT
	0.0113308	2	TCRBV13-02*01	TCRBD01-01*01	TCRBJ01-03*01	CASGDARNSGNTLYF	CTCATTCTGGAGTTGGCTACCCCCTCTCAGACATCAGTGTACTTCTGTGCCAGCGGTGATGCCAGGAATTCTGGAAATACGCTCTAT
	0.0113308	2	TCRBV13-02*01		TCRBJ01-02*01	CASGDLRPRSDYTF	TCCCTCATTCTGGAGTTGGCTACCCCCTCTCAGACATCAGTGTACTTCTGTGCCAGCGGTGATCTGCGGCCCCGCTCCGACTACACC
	0.0113308	2	TCRBV13-02*01		TCRBJ02-05*01	CASGELGQSYDQYF	TCCCTCATTCTGGAGTTGGCTACCCCCTCTCAGACATCAGTGTACTTCTGTGCCAGCGGTGAACTGGGACAATCTTATGACCAGTAC
	0.0113308	2	TCRBV03-01*01	TCRBD02-01*01	TCRBJ02-07*01	CASSLTFYEQYF	TATTTCACTCTGAAAATCCAACCCACAGCACTGGAGGACTCAGCTGTGTACTTCTGTGCCAGCAGCTTAACTTTTTATGAACAGTAC
	0.0113308	2	TCRBV03-01*01	TCRBD01-01*01	TCRBJ02-07*01	CASSLKQYEQYF	TATTTCACTCTGAAAATCCAACCCACAGCACTGGAGGACTCAGCTGTGTACTTCTGTGCCAGCAGCTTAAAACAGTATGAACAGTAC
	0.0113308	2	TCRBV20-01*01	TCRBD01-01*01	TCRBJ02-07*01	CGARQGSYEQYF	TTTTCATCTATGACAGTTTTAAATGCATATCTTGAAGACAGAGGCTTATATCTCTGTGGTGCTAGACAGGGGTCCTATGAACAGTAC
	0.0113308	2	TCRBV12-01*01	TCRBD02-01*01	TCRBJ02-07*01	CASSLGLGSSYEQYF	ATGAACATGAGTGCCTTGGAACTGGAGGACTCTGCTATGTACTTCTGTGCCAGCTCTCTCGGTCTGGGGTCCTCCTATGAACAGTAC
	0.0113308	2	TCRBV13-02*01		TCRBJ02-07*01	CASGALGTSYEQYF	TCCCTCATTCTGGAGTTGGCTACCCCCTCTCAGACATCAGTGTACTTCTGTGCCAGCGGTGCATTGGGGACCTCCTATGAACAGTAC
	0.0113308	2	TCRBV13-02*01	TCRBD02-01*01	TCRBJ02-07*01	CASGDWGGTYEQYF	TCCCTCATTCTGGAGTTGGCTACCCCCTCTCAGACATCAGTGTACTTCTGTGCCAGCGGTGATTGGGGGGGGACCTATGAACAGTAC
	0.0113308	2	TCRBV13-03*01		TCRBJ01-03*01	CASSDDRNTLYF	AATTTCTCTCTCATTCTGGAGTTGGCTTCCCTTTCTCAGACAGCTGTATATTTCTGTGCCAGCAGTGATGACCGCAATACGCTCTAT
	0.0113308	2	TCRBV13-02*01	TCRBD01-01*01	TCRBJ01-02*01	CASVQGANSDYTF	TTCTCCCTCATTCTGGAGTTGGCTACCCCCTCTCAGACATCAGTGTACTTCTGTGCCAGCGTACAGGGGGCAAACTCCGACTACACC
	0.0113308	2	TCRBV20-01*01	TCRBD02-01*01	TCRBJ02-07*01	CGAEDWGGYEQYF	TCATCTATGACAGTTTTAAATGCATATCTTGAAGACAGAGGCTTATATCTCTGTGGTGCTGAGGACTGGGGGGGCTATGAACAGTAC
	0.0113308	2	TCRBV20-01*01	TCRBD01-01*01	TCRBJ02-07*01	CGALRGSYEQYF	TTTTCATCTATGACAGTTTTAAATGCATATCTTGAAGACAGAGGCTTATATCTCTGTGGTGCTCTCAGGGGCTCCTATGAACAGTAC
	0.0113308	2	TCRBV16-01*01	TCRBD02-01*01	TCRBJ02-07*01	CASSLVWGSSYEQYF	CTGAAGATCCAGAGCACGCAACCCCAGGACTCAGCGGTGTATCTTTGTGCAAGCAGCTTAGTCTGGGGGAGCTCCTATGAACAGTAC
	0.0113308	2	TCRBV05-01*01		TCRBJ02-07*01	CASSQESKQYF	TCCAAGCTACTTTTACATATATCTGCCGTGGATCCAGAAGACTCAGCTGTCTATTTTTGTGCCAGCAGCCAAGAGAGTAAACAGTAC
	0.0113308	2	TCRBV13-03*01	TCRBD01-01*01	TCRBJ02-02*01	CASSPGGASTGQLYF	CTCATTCTGGAGTTGGCTTCCCTTTCTCAGACAGCTGTATATTTCTGTGCCAGCAGCCCAGGGGGCGCGAGCACCGGGCAGCTCTAC
	0.0113308	2	TCRBV19-01*01	TCRBD02-01*01	TCRBJ01-03*01	CASSIYSGNTLYF	TTTTCTCTCACTGTGACATCTGCCCAGAAGAACGAGATGGCCGTTTTTCTCTGTGCCAGCAGTATCTATTCTGGAAATACGCTCTAT
	0.0113308	2	TCRBV02-01*01	TCRBD01-01*01	TCRBJ01-03*01	CASSQRQGATGNTLYF	CAGATCACAGCTCTAAAGCCTGATGACTCGGCCACATACTTCTGTGCCAGCAGCCAACGACAGGGGGCTACTGGAAATACGCTCTAT
	0.0113308	2	TCRBV03-01*01	TCRBD01-01*01	TCRBJ01-02*01	CASSLRTAANSDYTF	CTGAAAATCCAACCCACAGCACTGGAGGACTCAGCTGTGTACTTCTGTGCCAGCAGCTTAAGGACAGCTGCAAACTCCGACTACACC
	0.0113308	2	TCRBV13-02*01		TCRBJ02-07*01	CASGDARGIYEQYF	TCCCTCATTCTGGAGTTGGCTACCCCCTCTCAGACATCAGTGTACTTCTGTGCCAGCGGTGATGCCCGGGGAATCTATGAACAGTAC
	0.0113308	2	TCRBV04-01*01	TCRBD02-01*01	TCRBJ02-07*01	CASSARDWGDEQYF	AATCTTCGAATCAAGTCTGTAGAGCCGGAGGACTCTGCTGTGTATCTCTGTGCCAGCAGCGCCCGGGACTGGGGGGATGAACAGTAC
	0.0113308	2	TCRBV03-01*01		TCRBJ02-07*01	CASSLVTAGEQYF	TTCACTCTGAAAATCCAACCCACAGCACTGGAGGACTCAGCTGTGTACTTCTGTGCCAGCAGCTTAGTCACAGCGGGGGAACAGTAC
	0.0113308	2	TCRBV13-02*01		TCRBJ01-05*01	CASGGGAPLF	CAAGAGAACTTCTCCCTCATTCTGGAGTTGGCTACCCCCTCTCAGACATCAGTGTACTTCTGTGCCAGCGGTGGTGGCGCTCCGCTT
	0.0113308	2	TCRBV05-01*01	TCRBD01-01*01	TCRBJ02-07*01	CASSQDWDRGGEQYF	TTACATATATCTGCCGTGGATCCAGAAGACTCAGCTGTCTATTTTTGTGCCAGCAGCCAAGATTGGGACAGGGGGGGTGAACAGTAC
	0.0113308	2	TCRBV13-02*01	TCRBD02-01*01	TCRBJ02-07*01	CASGRLGGYEQYF	TTCTCCCTCATTCTGGAGTTGGCTACCCCCTCTCAGACATCAGTGTACTTCTGTGCCAGCGGCCGACTGGGGGGCTATGAACAGTAC
	0.0113308	2	TCRBV13-02*01	TCRBD02-01*01	TCRBJ02-07*01	CASGDAGLGPSSYEQYF	CTGGAGTTGGCTACCCCCTCTCAGACATCAGTGTACTTCTGTGCCAGCGGTGATGCGGGGCTGGGGCCAAGCTCCTATGAACAGTAC
	0.0113308	2	TCRBV16-01*01		TCRBJ02-07*01	CASSLGGEQYF	TCGCACTCAACTCTGAAGATCCAGAGCACGCAACCCCAGGACTCAGCGGTGTATCTTTGTGCAAGCAGCTTAGGGGGCGAACAGTAC
	0.0113308	2	TCRBV20-01*01	TCRBD02-01*01	TCRBJ01-03*01	CGARRGAGNTLYF	TCATCTATGACAGTTTTAAATGCATATCTTGAAGACAGAGGCTTATATCTCTGTGGTGCTAGGCGGGGGGCTGGAAATACGCTCTAT
	0.0113308	2	TCRBV19-01*01	TCRBD01-01*01	TCRBJ02-05*01	CASRDRGRDTQYF	TTTTCTCTCACTGTGACATCTGCCCAGAAGAACGAGATGGCCGTTTTTCTCTGTGCCAGCCGGGACAGGGGACGGGACACCCAGTAC
	0.0113308	2	TCRBV04-01*01		TCRBJ02-07*01	CASRTGNYEQYF	CATTTGAATCTTCGAATCAAGTCTGTAGAGCCGGAGGACTCTGCTGTGTATCTCTGTGCCAGCAGGACCGGGAATTATGAACAGTAC
	0.0113308	2	TCRBV16-01*01	TCRBD01-01*01	TCRBJ02-07*01	CASSFWDIYEQYF	TCAACTCTGAAGATCCAGAGCACGCAACCCCAGGACTCAGCGGTGTATCTTTGTGCAAGCAGCTTTTGGGACATCTATGAACAGTAC
	0.0113308	2	TCRBV16-01*01	TCRBD01-01*01	TCRBJ02-07*01	CASSLAFSYEQYF	TCAACTCTGAAGATCCAGAGCACGCAACCCCAGGACTCAGCGGTGTATCTTTGTGCAAGCAGCTTAGCATTCTCCTATGAACAGTAC
	0.0113308	2	TCRBV16-01*01	TCRBD02-01*01	TCRBJ02-07*01	CASSLSYEQYF	TCGCACTCAACTCTGAAGATCCAGAGCACGCAACCCCAGGACTCAGCGGTGTATCTTTGTGCAAGCAGCCTCTCCTATGAACAGTAC
	0.0113308	2	TCRBV13-02*01	TCRBD01-01*01	TCRBJ02-07*01	CASGGTASSYEQYF	TCCCTCATTCTGGAGTTGGCTACCCCCTCTCAGACATCAGTGTACTTCTGTGCCAGCGGGGGGACAGCGAGCTCCTATGAACAGTAC
	0.0113308	2	TCRBV13-02*01	TCRBD02-01*01	TCRBJ02-07*01	CASGDATGGTYEQYF	CTCATTCTGGAGTTGGCTACCCCCTCTCAGACATCAGTGTACTTCTGTGCCAGCGGTGATGCGACTGGGGGGACCTATGAACAGTAC
	0.0113308	2	TCRBV05-01*01	TCRBD01-01*01	TCRBJ02-07*01	CASSQDPGTGDEQYF	TTACATATATCTGCCGTGGATCCAGAAGACTCAGCTGTCTATTTTTGTGCCAGCAGCCAAGATCCCGGGACAGGGGATGAACAGTAC
	0.0113308	2	TCRBV03-01*01	TCRBD01-01*01	TCRBJ02-07*01	CASSTQGNEQYF	TATTTCACTCTGAAAATCCAACCCACAGCACTGGAGGACTCAGCTGTGTACTTCTGTGCCAGCAGCACACAGGGGAATGAACAGTAC
	0.0113308	2	TCRBV13-01*01	TCRBD01-01*01	TCRBJ01-04*01	CASSEQGQGNERLFF	CTCCTGCTGGAATTGGCTTCTCCCTCTCAGACATCTTTGTACTTCTGTGCCAGCAGTGAACAGGGACAGGGCAACGAAAGATTATTT
	0.0113308	2	TCRBV19-01*01		TCRBJ01-03*01	CASSIIRGLGNTLYF	CTCACTGTGACATCTGCCCAGAAGAACGAGATGGCCGTTTTTCTCTGTGCCAGCAGTATAATCCGGGGGCTGGGAAATACGCTCTAT
	0.0113308	2	TCRBV19-01*01		TCRBJ01-03*01	CASSTDGNTLYF	TCTTTTTCTCTCACTGTGACATCTGCCCAGAAGAACGAGATGGCCGTTTTTCTCTGTGCCAGCAGTACCGACGGAAATACGCTCTAT
	0.0113308	2	TCRBV19-01*01		TCRBJ01-03*01	CASSISGRNTLYF	TTTTCTCTCACTGTGACATCTGCCCAGAAGAACGAGATGGCCGTTTTTCTCTGTGCCAGCAGTATATCCGGTCGAAATACGCTCTAT
	0.0113308	2	TCRBV31-01*01	TCRBD01-01*01	TCRBJ02-07*01	CAWSLQGALEQYF	TTCATCCTAAGCACGGAGAAGCTGCTTCTCAGCCACTCTGGCTTCTACCTCTGTGCCTGGAGTCTACAGGGGGCGCTTGAACAGTAC
	0.0113308	2	TCRBV16-01*01	TCRBD02-01*01	TCRBJ02-07*01	CASSLGGDFYEQYF	ACTCTGAAGATCCAGAGCACGCAACCCCAGGACTCAGCGGTGTATCTTTGTGCAAGCAGCTTAGGCGGGGACTTTTATGAACAGTAC
	0.0113308	2	TCRBV13-02*01	TCRBD01-01*01	TCRBJ02-07*01	CASGDEGYEQYF	AACTTCTCCCTCATTCTGGAGTTGGCTACCCCCTCTCAGACATCAGTGTACTTCTGTGCCAGCGGTGATGAGGGGTATGAACAGTAC
	0.0113308	2	TCRBV13-02*01	TCRBD01-01*01	TCRBJ02-07*01	CASGDAAGGYEQYF	TCCCTCATTCTGGAGTTGGCTACCCCCTCTCAGACATCAGTGTACTTCTGTGCCAGCGGTGATGCAGCAGGGGGCTATGAACAGTAC
	0.0113308	2	TCRBV05-01*01	TCRBD02-01*01	TCRBJ02-07*01	CASSQDGDWGAYEQYF	CATATATCTGCCGTGGATCCAGAAGACTCAGCTGTCTATTTTTGTGCCAGCAGCCAAGATGGGGACTGGGGCGCCTATGAACAGTAC
	0.0113308	2	TCRBV02-01*01	TCRBD02-01*01	TCRBJ02-07*01	CASSQDPGYEQYF	TTAGACCTTCAGATCACAGCTCTAAAGCCTGATGACTCGGCCACATACTTCTGTGCCAGCAGCCAAGATCCTGGATATGAACAGTAC
	0.0113308	2	TCRBV05-01*01	TCRBD02-01*01	TCRBJ02-07*01	CASSQVRLGGGEQYF	TTACATATATCTGCCGTGGATCCAGAAGACTCAGCTGTCTATTTTTGTGCCAGCAGCCAAGTCAGACTGGGGGGAGGAGAACAGTAC
	0.0113308	2	TCRBV13-02*01	TCRBD01-01*01	TCRBJ01-04*01	CASGDGQNERLFF	TTCTCCCTCATTCTGGAGTTGGCTACCCCCTCTCAGACATCAGTGTACTTCTGTGCCAGCGGTGATGGACAGAACGAAAGATTATTT
	0.0113308	2	TCRBV02-01*01		TCRBJ01-03*01	CASSPGRSSGNTLYF	CTTCAGATCACAGCTCTAAAGCCTGATGACTCGGCCACATACTTCTGTGCCAGCAGCCCCGGCAGATCTTCTGGAAATACGCTCTAT
	0.0113308	2	TCRBV03-01*01	TCRBD02-01*01	TCRBJ02-05*01	CASSLDWGGAQYF	TTCACTCTGAAAATCCAACCCACAGCACTGGAGGACTCAGCTGTGTACTTCTGTGCCAGCAGCTTGGACTGGGGGGGCGCCCAGTAC
	0.0113308	2	TCRBV13-02*01	TCRBD02-01*01	TCRBJ02-07*01	CASGAWGGGEQYF	TTCTCCCTCATTCTGGAGTTGGCTACCCCCTCTCAGACATCAGTGTACTTCTGTGCCAGCGGTGCTTGGGGGGGAGGTGAACAGTAC
	0.0113308	2	TCRBV05-01*01	TCRBD02-01*01	TCRBJ02-07*01	CASSQDWGAYEQYF	CTTTTACATATATCTGCCGTGGATCCAGAAGACTCAGCTGTCTATTTTTGTGCCAGCAGCCAAGACTGGGGGGCTTATGAACAGTAC
	0.0113308	2	TCRBV05-01*01	TCRBD01-01*01	TCRBJ02-07*01	CASSQEGGYEQYF	CTACTTTTACATATATCTGCCGTGGATCCAGAAGACTCAGCTGTCTATTTTTGTGCCAGCAGCCAAGAAGGGGGCTATGAACAGTAC
	0.0113308	2	TCRBV16-01*01		TCRBJ02-07*01	CASSLGGDPSYEQYF	CTGAAGATCCAGAGCACGCAACCCCAGGACTCAGCGGTGTATCTTTGTGCAAGCAGCTTAGGTGGGGACCCCTCCTATGAACAGTAC
	0.0113308	2	TCRBV02-01*01	TCRBD02-01*01	TCRBJ02-07*01	CASSQLGGRDEQYF	GACCTTCAGATCACAGCTCTAAAGCCTGATGACTCGGCCACATACTTCTGTGCCAGCAGCCAGCTGGGGGGGCGCGATGAACAGTAC
	0.0113308	2	TCRBV05-01*01	TCRBD01-01*01	TCRBJ02-07*01	CASSQEGQGAGEQYF	TTACATATATCTGCCGTGGATCCAGAAGACTCAGCTGTCTATTTTTGTGCCAGCAGCCAAGAGGGACAGGGGGCGGGGGAACAGTAC
	0.0113308	2	TCRBV16-01*01		TCRBJ02-07*01	CASSLDRGGEQYF	TCAACTCTGAAGATCCAGAGCACGCAACCCCAGGACTCAGCGGTGTATCTTTGTGCAAGCAGCTTAGATCGGGGAGGGGAACAGTAC
	0.0113308	2	TCRBV03-01*01	TCRBD01-01*01	TCRBJ02-07*01	CASSLDRGREQYF	TTCACTCTGAAAATCCAACCCACAGCACTGGAGGACTCAGCTGTGTACTTCTGTGCCAGCAGCTTAGACAGGGGGCGCGAACAGTAC
	0.0113308	2	TCRBV13-02*01	TCRBD01-01*01	TCRBJ01-05*01	CASGPDSQAPLF	AACTTCTCCCTCATTCTGGAGTTGGCTACCCCCTCTCAGACATCAGTGTACTTCTGTGCCAGCGGTCCGGACAGCCAGGCTCCGCTT
	0.0113308	2	TCRBV20-01*01	TCRBD01-01*01	TCRBJ01-03*01	CGAREGTGGYTLYF	TCTATGACAGTTTTAAATGCATATCTTGAAGACAGAGGCTTATATCTCTGTGGTGCTAGGGAAGGGACAGGGGGATATACGCTCTAT
	0.0113308	2	TCRBV16-01*01	TCRBD01-01*01	TCRBJ02-07*01	CASSLGQGEQYF	CACTCAACTCTGAAGATCCAGAGCACGCAACCCCAGGACTCAGCGGTGTATCTTTGTGCAAGCAGCTTAGGGCAGGGTGAACAGTAC
	0.0113308	2	TCRBV13-02*01	TCRBD02-01*01	TCRBJ02-07*01	CASGEVDWGYEQYF	TCCCTCATTCTGGAGTTGGCTACCCCCTCTCAGACATCAGTGTACTTCTGTGCCAGCGGTGAAGTGGACTGGGGGTATGAACAGTAC
	0.0113308	2	TCRBV13-02*01	TCRBD01-01*01	TCRBJ02-07*01	CASGEPASYEQYF	TTCTCCCTCATTCTGGAGTTGGCTACCCCCTCTCAGACATCAGTGTACTTCTGTGCCAGCGGTGAGCCAGCCTCCTATGAACAGTAC
	0.0113308	2	TCRBV16-01*01	TCRBD01-01*01	TCRBJ02-07*01	CASSRQHSYEQYF	TCAACTCTGAAGATCCAGAGCACGCAACCCCAGGACTCAGCGGTGTATCTTTGTGCAAGCAGCCGTCAGCACTCCTATGAACAGTAC
	0.0113308	2	TCRBV31-01*01	TCRBD02-01*01	TCRBJ02-07*01	CAWMSWGAYEQYF	TTCATCCTAAGCACGGAGAAGCTGCTTCTCAGCCACTCTGGCTTCTACCTCTGTGCCTGGATGTCCTGGGGGGCCTATGAACAGTAC
	0.0113308	2	TCRBV02-01*01	TCRBD02-01*01	TCRBJ02-07*01	CASSQAGGAYEQYF	GACCTTCAGATCACAGCTCTAAAGCCTGATGACTCGGCCACATACTTCTGTGCCAGCAGCCAAGCTGGGGGGGCCTATGAACAGTAC
	0.0113308	2	TCRBV05-01*01	TCRBD01-01*01	TCRBJ02-07*01	CASSPTGEEQYF	AAGCTACTTTTACATATATCTGCCGTGGATCCAGAAGACTCAGCTGTCTATTTTTGTGCCAGCAGCCCGACAGGGGAGGAACAGTAC
	0.0113308	2	TCRBV13-02*01	TCRBD01-01*01	TCRBJ01-04*01	CASGDRTFSNERLFF	CTCATTCTGGAGTTGGCTACCCCCTCTCAGACATCAGTGTACTTCTGTGCCAGCGGTGATCGGACATTTTCCAACGAAAGATTATTT
	0.0113308	2	TCRBV24-01*01	TCRBD01-01*01	TCRBJ01-03*01	CASSLHKILSGNTLYF	GAAATCCTATCCTCTGAAGAAGACGACTCAGCACTGTAGCTCTGTGCCAGCAGTCTGCACAAAATTCTTTCTGGAAATACGCTCTAT
	0.0113308	2	TCRBV13-02*01	TCRBD01-01*01	TCRBJ01-03*01	CASARTDSGNTLYF	TCCCTCATTCTGGAGTTGGCTACCCCCTCTCAGACATCAGTGTACTTCTGTGCCAGCGCCCGGACAGATTCTGGAAATACGCTCTAT
	0.0113308	2	TCRBV13-01*01	TCRBD01-01*01	TCRBJ01-03*01	CASSEDNSGNTLYF	TTCCTCCTGCTGGAATTGGCTTCTCCCTCTCAGACATCTTTGTACTTCTGTGCCAGCAGTGAGGACAATTCTGGAAATACGCTCTAT
	0.0113308	2	TCRBV02-01*01	TCRBD01-01*01	TCRBJ01-03*01	CASSQEGTGDGNTLYF	CAGATCACAGCTCTAAAGCCTGATGACTCGGCCACATACTTCTGTGCCAGCAGCCAAGAAGGGACAGGGGATGGAAATACGCTCTAT
	0.0113308	2	TCRBV04-01*01		TCRBJ02-07*01	CASSFYEQYF	AAAGCTCATTTGAATCTTCGAATCAAGTCTGTAGAGCCGGAGGACTCTGCTGTGTATCTCTGTGCCAGCAGCTTCTATGAACAGTAC
	0.0113308	2	TCRBV02-01*01	TCRBD02-01*01	TCRBJ02-07*01	CASSQEGTGVYEQYF	CTTCAGATCACAGCTCTAAAGCCTGATGACTCGGCCACATACTTCTGTGCCAGCAGCCAAGAGGGGACTGGGGTCTATGAACAGTAC
	0.0113308	2	TCRBV12-01*01	TCRBD02-01*01	TCRBJ02-07*01	CASSLDGGSYEQYF	GAAATGAACATGAGTGCCTTGGAACTGGAGGACTCTGCTATGTACTTCTGTGCCAGCTCTCTCGATGGGGGCTCCTATGAACAGTAC
	0.0113308	2	TCRBV03-01*01	TCRBD01-01*01	TCRBJ02-07*01	CASSLRDKYEQYF	TTCACTCTGAAAATCCAACCCACAGCACTGGAGGACTCAGCTGTGTACTTCTGTGCCAGCAGCTTACGGGACAAATATGAACAGTAC
	0.0113308	2	TCRBV13-02*01	TCRBD02-01*01	TCRBJ02-07*01	CASGDALGGREQYF	TCCCTCATTCTGGAGTTGGCTACCCCCTCTCAGACATCAGTGTACTTCTGTGCCAGCGGTGATGCCCTGGGGGGGAGGGAACAGTAC
	0.0113308	2	TCRBV02-01*01	TCRBD02-01*01	TCRBJ02-07*01	CASSQDGGPYEQYF	GACCTTCAGATCACAGCTCTAAAGCCTGATGACTCGGCCACATACTTCTGTGCCAGCAGCCAAGATGGGGGGCCTTATGAACAGTAC
	0.0113308	2	TCRBV31-01*01	TCRBD01-01*01	TCRBJ02-07*01	CAWSLSYEQYF	GACCAATTCATCCTAAGCACGGAGAAGCTGCTTCTCAGCCACTCTGGCTTCTACCTCTGTGCCTGGAGTCTAAGCTATGAACAGTAC
	0.0113308	2	TCRBV03-01*01	TCRBD02-01*01	TCRBJ02-07*01	CASSPDWVSYEQYF	ACTCTGAAAATCCAACCCACAGCACTGGAGGACTCAGCTGTGTACTTCTGTGCCAGCAGCCCCGACTGGGTCTCCTATGAACAGTAC
	0.0113308	2	TCRBV05-01*01	TCRBD02-01*01	TCRBJ02-07*01	CASSQDWGVSYEQYF	TTACATATATCTGCCGTGGATCCAGAAGACTCAGCTGTCTATTTTTGTGCCAGCAGCCAAGACTGGGGGGTCTCCTATGAACAGTAC
	0.0113308	2	TCRBV05-01*01	TCRBD02-01*01	TCRBJ02-07*01	CASSPGLGGSYEQYF	TTACATATATCTGCCGTGGATCCAGAAGACTCAGCTGTCTATTTTTGTGCCAGCAGCCCCGGACTGGGGGGCTCCTATGAACAGTAC
	0.0113308	2	TCRBV13-02*01	TCRBD02-01*01	TCRBJ02-07*01	CASGDDWASYEQYF	TCCCTCATTCTGGAGTTGGCTACCCCCTCTCAGACATCAGTGTACTTCTGTGCCAGCGGTGATGACTGGGCCTCCTATGAACAGTAC
	0.0113308	2	TCRBV13-02*01	TCRBD02-01*01	TCRBJ02-07*01	CASLGGYSYEQYF	TTCTCCCTCATTCTGGAGTTGGCTACCCCCTCTCAGACATCAGTGTACTTCTGTGCCAGCCTGGGGGGTTACTCCTATGAACAGTAC
	0.0113308	2	TCRBV03-01*01		TCRBJ02-07*01	CASSSGTYEQYF	TATTTCACTCTGAAAATCCAACCCACAGCACTGGAGGACTCAGCTGTGTACTTCTGTGCCAGCAGCTCCGGGACCTATGAACAGTAC
	0.0113308	2	TCRBV04-01*01	TCRBD02-01*01	TCRBJ02-07*01	CASSTGTGHYEQYF	AATCTTCGAATCAAGTCTGTAGAGCCGGAGGACTCTGCTGTGTATCTCTGTGCCAGCAGCACCGGGACTGGGCACTATGAACAGTAC
	0.0113308	2	TCRBV04-01*01	TCRBD02-01*01	TCRBJ02-07*01	CASSRLGGLEQYF	TTGAATCTTCGAATCAAGTCTGTAGAGCCGGAGGACTCTGCTGTGTATCTCTGTGCCAGCAGCCGACTGGGGGGGCTCGAACAGTAC
	0.0113308	2	TCRBV16-01*01	TCRBD02-01*01	TCRBJ02-07*01	CASLGGREQYF	TCGCACTCAACTCTGAAGATCCAGAGCACGCAACCCCAGGACTCAGCGGTGTATCTTTGTGCAAGCCTGGGGGGGCGAGAACAGTAC
	0.0113308	2	TCRBV13-02*01	TCRBD02-01*01	TCRBJ02-02*01	CASGDPGTGGAGQLYF	ATTCTGGAGTTGGCTACCCCCTCTCAGACATCAGTGTACTTCTGTGCCAGCGGTGACCCCGGGACTGGGGGGGCCGGGCAGCTCTAC
	0.0113308	2	TCRBV19-01*01	TCRBD01-01*01	TCRBJ02-02*01	CASSKQGQTNTGQLYF	ACTGTGACATCTGCCCAGAAGAACGAGATGGCCGTTTTTCTCTGTGCCAGCAGTAAGCAGGGACAGACAAACACCGGGCAGCTCTAC
	0.0113308	2	TCRBV02-01*01	TCRBD02-01*01	TCRBJ02-07*01	CASSQTGVYEQYF	TTAGACCTTCAGATCACAGCTCTAAAGCCTGATGACTCGGCCACATACTTCTGTGCCAGCAGCCAAACTGGGGTCTATGAACAGTAC
	0.0113308	2	TCRBV16-01*01	TCRBD01-01*01	TCRBJ02-07*01	CASSPQGASYEQYF	ACTCTGAAGATCCAGAGCACGCAACCCCAGGACTCAGCGGTGTATCTTTGTGCAAGCAGCCCACAGGGGGCTTCCTATGAACAGTAC
	0.0113308	2	TCRBV13-02*01	TCRBD02-01*01	TCRBJ02-07*01	CASGDWGSYEQYF	TTCTCCCTCATTCTGGAGTTGGCTACCCCCTCTCAGACATCAGTGTACTTCTGTGCCAGCGGGGACTGGGGGTCCTATGAACAGTAC
	0.0113308	2	TCRBV13-02*01	TCRBD02-01*01	TCRBJ02-07*01	CASGDWGGSYEQYF	TCCCTCATTCTGGAGTTGGCTACCCCCTCTCAGACATCAGTGTACTTCTGTGCCAGCGGAGACTGGGGGGGCTCCTATGAACAGTAC
	0.0113308	2	TCRBV13-02*01	TCRBD02-01*01	TCRBJ02-07*01	CASGRLGGSSYEQYF	CTCATTCTGGAGTTGGCTACCCCCTCTCAGACATCAGTGTACTTCTGTGCCAGCGGGAGACTGGGGGGGAGCTCCTATGAACAGTAC
	0.0113308	2	TCRBV04-01*01	TCRBD01-01*01	TCRBJ02-07*01	CASSYREVPYEQYF	AATCTTCGAATCAAGTCTGTAGAGCCGGAGGACTCTGCTGTGTATCTCTGTGCCAGCAGCTACAGGGAAGTACCCTATGAACAGTAC
	0.0113308	2	TCRBV16-01*01	TCRBD01-01*01	TCRBJ02-07*01	CASSSGGQGYEQYF	ACTCTGAAGATCCAGAGCACGCAACCCCAGGACTCAGCGGTGTATCTTTGTGCAAGCAGCTCAGGGGGACAGGGATATGAACAGTAC
	0.0113308	2	TCRBV13-02*01		TCRBJ02-07*01	CASGDGGLEQYF	AACTTCTCCCTCATTCTGGAGTTGGCTACCCCCTCTCAGACATCAGTGTACTTCTGTGCCAGCGGTGATGGGGGGCTGGAACAGTAC
	0.0113308	2	TCRBV16-01*01	TCRBD01-01*01	TCRBJ02-07*01	CASSSGQGGEQYF	TCAACTCTGAAGATCCAGAGCACGCAACCCCAGGACTCAGCGGTGTATCTTTGTGCAAGCAGCTCGGGACAGGGTGGAGAACAGTAC
	0.0113308	2	TCRBV15-01*01		TCRBJ02-02*01	CASSFGHTGQLYF	TCCACTCTGAAGATTCAACCTACAGAACCCAAGGACTCAGCTGTGTATCTGTGTGCCAGCAGCTTCGGGCACACCGGGCAGCTCTAC
	0.0113308	2	TCRBV15-01*01	TCRBD02-01*01	TCRBJ02-02*01	CASRLGGPNTGQLYF	CTGAAGATTCAACCTACAGAACCCAAGGACTCAGCTGTGTATCTGTGTGCCAGCAGACTGGGGGGGCCAAACACCGGGCAGCTCTAC
	0.0113308	2	TCRBV03-01*01	TCRBD01-01*01	TCRBJ01-05*01	CASSLSPRSSQAPLF	CTGAAAATCCAACCCACAGCACTGGAGGACTCAGCTGTGTACTTCTGTGCCAGCAGCTTAAGCCCCAGGTCCTCCCAGGCTCCGCTT
	0.0113308	2	TCRBV02-01*01	TCRBD02-01*01	TCRBJ02-07*01	CASSQEGGREQYF	TTAGACCTTCAGATCACAGCTCTAAAGCCTGATGACTCGGCCACATACTTCTGTGCCAGCAGCCAAGAAGGGGGGCGTGAACAGTAC
	0.0113308	2	TCRBV04-01*01	TCRBD02-01*01	TCRBJ02-07*01	CASSFGTGGAEQYF	AATCTTCGAATCAAGTCTGTAGAGCCGGAGGACTCTGCTGTGTATCTCTGTGCCAGCAGCTTCGGGACTGGGGGGGCTGAACAGTAC
	0.0113308	2	TCRBV02-01*01	TCRBD01-01*01	TCRBJ02-07*01	CASSQQGAEQYF	CATTTAGACCTTCAGATCACAGCTCTAAAGCCTGATGACTCGGCCACATACTTCTGTGCCAGCAGCCAACAGGGGGCTGAACAGTAC
	0.0113308	2	TCRBV13-02*01	TCRBD02-01*01	TCRBJ02-07*01	CASGDAGTGGYEQYF	CTCATTCTGGAGTTGGCTACCCCCTCTCAGACATCAGTGTACTTCTGTGCCAGCGGTGATGCAGGGACTGGGGGTTATGAACAGTAC
	0.0113308	2	TCRBV03-01*01	TCRBD02-01*01	TCRBJ02-07*01	CASSRTGGSYEQYF	ACTCTGAAAATCCAACCCACAGCACTGGAGGACTCAGCTGTGTACTTCTGTGCCAGCAGCCGGACTGGGGGCTCCTATGAACAGTAC
	0.0113308	2	TCRBV13-02*01	TCRBD02-01*01	TCRBJ02-07*01	CASGDVGGRSYEQYF	CTCATTCTGGAGTTGGCTACCCCCTCTCAGACATCAGTGTACTTCTGTGCCAGCGGTGATGTGGGGGGGCGCTCCTATGAACAGTAC
	0.0113308	2	TCRBV04-01*01		TCRBJ02-07*01	CASSWGRSYEQYF	TTGAATCTTCGAATCAAGTCTGTAGAGCCGGAGGACTCTGCTGTGTATCTCTGTGCCAGCAGCTGGGGACGCTCCTATGAACAGTAC
	0.0113308	2	TCRBV02-01*01	TCRBD01-01*01	TCRBJ02-07*01	CASSQWGQSYEQYF	GACCTTCAGATCACAGCTCTAAAGCCTGATGACTCGGCCACATACTTCTGTGCCAGCAGCCAATGGGGACAATCCTATGAACAGTAC
	0.0113308	2	TCRBV12-01*01	TCRBD02-01*01	TCRBJ02-07*01	CASSPGLGDYEQYF	GAAATGAACATGAGTGCCTTGGAACTGGAGGACTCTGCTATGTACTTCTGTGCCAGCTCTCCGGGACTGGGGGACTATGAACAGTAC
	0.0113308	2	TCRBV02-01*01	TCRBD02-01*01	TCRBJ02-07*01	CASSSDWGEDEQYF	GACCTTCAGATCACAGCTCTAAAGCCTGATGACTCGGCCACATACTTCTGTGCCAGCAGCTCGGACTGGGGGGAGGATGAACAGTAC
	0.0113308	2	TCRBV13-02*01		TCRBJ01-04*01	CASGDGISNERLFF	TCCCTCATTCTGGAGTTGGCTACCCCCTCTCAGACATCAGTGTACTTCTGTGCCAGCGGGGACGGGATTTCCAACGAAAGATTATTT
	0.0113308	2	TCRBV05-01*01	TCRBD01-01*01	TCRBJ01-03*01	CASSQGHSGNTLYF	CTTTTACATATATCTGCCGTGGATCCAGAAGACTCAGCTGTCTATTTTTGTGCCAGCAGCCAAGGACATTCTGGAAATACGCTCTAT
	0.0113308	2	TCRBV03-01*01	TCRBD02-01*01	TCRBJ02-07*01	CASSPRDWGYEQYF	ACTCTGAAAATCCAACCCACAGCACTGGAGGACTCAGCTGTGTACTTCTGTGCCAGCAGCCCCCGGGACTGGGGGTATGAACAGTAC
	0.0113308	2	TCRBV12-01*01	TCRBD01-01*01	TCRBJ02-07*01	CASSLARYEQYF	CACTCTGAAATGAACATGAGTGCCTTGGAACTGGAGGACTCTGCTATGTACTTCTGTGCCAGCTCTCTCGCCAGGTATGAACAGTAC
	0.0113308	2	TCRBV02-01*01	TCRBD02-01*01	TCRBJ02-07*01	CASSPDDWGGYEQYF	CTTCAGATCACAGCTCTAAAGCCTGATGACTCGGCCACATACTTCTGTGCCAGCAGCCCAGACGACTGGGGGGGCTATGAACAGTAC
	0.0113308	2	TCRBV31-01*01		TCRBJ02-07*01	CAWSLTNSYEQYF	TTCATCCTAAGCACGGAGAAGCTGCTTCTCAGCCACTCTGGCTTCTACCTCTGTGCCTGGAGTCTAACCAACTCCTATGAACAGTAC
	0.0113308	2	TCRBV03-01*01	TCRBD01-01*01	TCRBJ02-07*01	CASSFRTGDYEQYF	ACTCTGAAAATCCAACCCACAGCACTGGAGGACTCAGCTGTGTACTTCTGTGCCAGCAGCTTCCGGACAGGGGACTATGAACAGTAC
	0.0113308	2	TCRBV03-01*01	TCRBD02-01*01	TCRBJ02-07*01	CASSLGLGDEQYF	TTCACTCTGAAAATCCAACCCACAGCACTGGAGGACTCAGCTGTGTACTTCTGTGCCAGCAGCTTGGGACTGGGGGATGAACAGTAC
	0.0113308	2	TCRBV12-01*01	TCRBD01-01*01	TCRBJ02-07*01	CASSRLRGLHEQYF	GAAATGAACATGAGTGCCTTGGAACTGGAGGACTCTGCTATGTACTTCTGTGCCAGCTCTCGCCTCAGGGGGCTCCATGAACAGTAC
	0.0113308	2	TCRBV16-01*01	TCRBD02-01*01	TCRBJ02-07*01	CASSLEWEQYF	TCGCACTCAACTCTGAAGATCCAGAGCACGCAACCCCAGGACTCAGCGGTGTATCTTTGTGCAAGCAGCTTAGAGTGGGAACAGTAC
	0.0113308	2	TCRBV02-01*01	TCRBD02-01*01	TCRBJ02-07*01	CASSPPGTGGGEQYF	CTTCAGATCACAGCTCTAAAGCCTGATGACTCGGCCACATACTTCTGTGCCAGCAGCCCTCCCGGGACTGGGGGTGGAGAACAGTAC
	0.0113308	2	TCRBV16-01*01		TCRBJ01-04*01	CASSLDEISNERLFF	CTGAAGATCCAGAGCACGCAACCCCAGGACTCAGCGGTGTATCTTTGTGCAAGCAGCTTAGATGAAATTTCCAACGAAAGATTATTT
	0.0113308	2	TCRBV04-01*01	TCRBD01-01*01	TCRBJ01-04*01	CASSHRGTNERLFF	AATCTTCGAATCAAGTCTGTAGAGCCGGAGGACTCTGCTGTGTATCTCTGTGCCAGCAGCCACAGGGGGACCAACGAAAGATTATTT
	0.0113308	2	TCRBV20-01*01	TCRBD01-01*01	TCRBJ01-05*01	CGARQGNNQAPLF	TCATCTATGACAGTTTTAAATGCATATCTTGAAGACAGAGGCTTATATCTCTGTGGTGCTAGGCAGGGGAACAACCAGGCTCCGCTT
	0.0113308	2	TCRBV20-01*01	TCRBD01-01*01	TCRBJ01-05*01	CGASPGQNNQAPLF	TCTATGACAGTTTTAAATGCATATCTTGAAGACAGAGGCTTATATCTCTGTGGTGCTAGTCCGGGACAAAACAACCAGGCTCCGCTT
	0.0113308	2	TCRBV02-01*01		TCRBJ01-03*01	CASSPPGNSGNTLYF	CTTCAGATCACAGCTCTAAAGCCTGATGACTCGGCCACATACTTCTGTGCCAGCAGCCCTCCGGGGAATTCTGGAAATACGCTCTAT
	0.0113308	2	TCRBV31-01*01	TCRBD01-01*01	TCRBJ01-03*01	CAWSLGGAGNTLYF	ATCCTAAGCACGGAGAAGCTGCTTCTCAGCCACTCTGGCTTCTACCTCTGTGCCTGGAGTCTGGGAGGGGCTGGAAATACGCTCTAT
	0.0113308	2	TCRBV03-01*01	TCRBD01-01*01	TCRBJ02-01*01	CASSHGTGNYAEQFF	CTGAAAATCCAACCCACAGCACTGGAGGACTCAGCTGTGTACTTCTGTGCCAGCAGTCACGGGACAGGGAACTATGCTGAGCAGTTC
	0.0113308	2	TCRBV12-01*01	TCRBD01-01*01	TCRBJ01-02*01	CASSLNRGPDYTF	TCTGAAATGAACATGAGTGCCTTGGAACTGGAGGACTCTGCTATGTACTTCTGTGCCAGCTCCCTCAACAGGGGACCCGACTACACC
	0.0113308	2	TCRBV02-01*01	TCRBD02-01*01	TCRBJ02-07*01	CASSQTGGAYEQYF	GACCTTCAGATCACAGCTCTAAAGCCTGATGACTCGGCCACATACTTCTGTGCCAGCAGCCAGACTGGGGGGGCTTATGAACAGTAC
	0.0113308	2	TCRBV03-01*01	TCRBD02-01*01	TCRBJ02-07*01	CASSPGTGGYEQYF	ACTCTGAAAATCCAACCCACAGCACTGGAGGACTCAGCTGTGTACTTCTGTGCCAGCAGCCCCGGGACTGGGGGGTATGAACAGTAC
	0.0113308	2	TCRBV12-01*01		TCRBJ02-07*01	CASSLARLYEQYF	TCTGAAATGAACATGAGTGCCTTGGAACTGGAGGACTCTGCTATGTACTTCTGTGCCAGCTCTCTCGCTAGGCTCTATGAACAGTAC
	0.0113308	2	TCRBV12-01*01	TCRBD01-01*01	TCRBJ02-07*01	CASSLGTGGYEQYF	GAAATGAACATGAGTGCCTTGGAACTGGAGGACTCTGCTATGTACTTCTGTGCCAGCTCTCTCGGGACAGGGGGCTATGAACAGTAC
	0.0113308	2	TCRBV31-01*01	TCRBD01-01*01	TCRBJ02-07*01	CAWSLGDRSYEQYF	ATCCTAAGCACGGAGAAGCTGCTTCTCAGCCACTCTGGCTTCTACCTCTGTGCCTGGAGTCTAGGGGACAGGAGCTATGAACAGTAC
	0.0113308	2	TCRBV16-01*01	TCRBD01-01*01	TCRBJ02-07*01	CASSLDNNYEQYF	TCAACTCTGAAGATCCAGAGCACGCAACCCCAGGACTCAGCGGTGTATCTTTGTGCAAGCAGCTTAGATAACAACTATGAACAGTAC
	0.0113308	2	TCRBV02-01*01	TCRBD01-01*01	TCRBJ01-05*01	CASSLTNNNQAPLF	GACCTTCAGATCACAGCTCTAAAGCCTGATGACTCGGCCACATACTTCTGTGCCAGCAGCCTGACAAATAACAACCAGGCTCCGCTT
	0.0113308	2	TCRBV02-01*01	TCRBD01-01*01	TCRBJ01-02*01	CASSQDNDYTF	AACCATTTAGACCTTCAGATCACAGCTCTAAAGCCTGATGACTCGGCCACATACTTCTGTGCCAGCAGCCAGGACAACGACTACACC
	0.0113308	2	TCRBV02-01*01	TCRBD02-01*01	TCRBJ02-07*01	CASSQGLASYEQYF	GACCTTCAGATCACAGCTCTAAAGCCTGATGACTCGGCCACATACTTCTGTGCCAGCAGCCAGGGACTGGCGTCCTATGAACAGTAC
	0.0113308	2	TCRBV16-01*01		TCRBJ02-07*01	CASSPDSYEQYF	CACTCAACTCTGAAGATCCAGAGCACGCAACCCCAGGACTCAGCGGTGTATCTTTGTGCAAGCAGCCCCGACTCCTATGAACAGTAC
	0.0113308	2	TCRBV03-01*01	TCRBD02-01*01	TCRBJ02-07*01	CASSLFGDEQYF	TATTTCACTCTGAAAATCCAACCCACAGCACTGGAGGACTCAGCTGTGTACTTCTGTGCCAGCAGCTTATTTGGGGATGAACAGTAC
	0.0113308	2	TCRBV04-01*01	TCRBD02-01*01	TCRBJ02-07*01	CASSYGGSEQYF	CATTTGAATCTTCGAATCAAGTCTGTAGAGCCGGAGGACTCTGCTGTGTATCTCTGTGCCAGCAGCTATGGGGGTTCGGAACAGTAC
	0.0113308	2	TCRBV02-01*01	TCRBD02-01*01	TCRBJ02-07*01	CASSQDYWGKEQYF	GACCTTCAGATCACAGCTCTAAAGCCTGATGACTCGGCCACATACTTCTGTGCCAGCAGCCAAGATTACTGGGGGAAGGAACAGTAC
	0.0113308	2	TCRBV02-01*01	TCRBD01-01*01	TCRBJ02-01*01	CASSQGTGGYAEQFF	CTTCAGATCACAGCTCTAAAGCCTGATGACTCGGCCACATACTTCTGTGCCAGCAGCCAGGGGACAGGGGGCTATGCTGAGCAGTTC
	0.0113308	2	TCRBV02-01*01	TCRBD02-01*01	TCRBJ02-07*01	CASSQAPGTGGGEQYF	CAGATCACAGCTCTAAAGCCTGATGACTCGGCCACATACTTCTGTGCCAGCAGCCAAGCCCCCGGGACTGGGGGCGGTGAACAGTAC
	0.0113308	2	TCRBV16-01*01	TCRBD02-01*01	TCRBJ02-07*01	CASSQPGLGEYEQYF	CTGAAGATCCAGAGCACGCAACCCCAGGACTCAGCGGTGTATCTTTGTGCAAGCAGCCAACCGGGACTGGGGGAGTATGAACAGTAC
	0.0113308	2	TCRBV16-01*01	TCRBD02-01*01	TCRBJ02-07*01	CASSFGTGWGSYEQYF	AAGATCCAGAGCACGCAACCCCAGGACTCAGCGGTGTATCTTTGTGCAAGCAGCTTCGGGACTGGGTGGGGCTCCTATGAACAGTAC
	0.0113308	2	TCRBV16-01*01	TCRBD02-01*01	TCRBJ02-07*01	CASSLRGGSYEQYF	ACTCTGAAGATCCAGAGCACGCAACCCCAGGACTCAGCGGTGTATCTTTGTGCAAGCAGCTTACGGGGGGGCTCCTATGAACAGTAC
	0.0113308	2	TCRBV04-01*01	TCRBD02-01*01	TCRBJ02-07*01	CASSFRDWGGRSSYEQYF	AAGTCTGTAGAGCCGGAGGACTCTGCTGTGTATCTCTGTGCCAGCAGCTTCCGGGACTGGGGGGGCAGGAGCTCCTATGAACAGTAC
	0.0113308	2	TCRBV02-01*01		TCRBJ02-07*01	CASSQDRGPYEQYF	GACCTTCAGATCACAGCTCTAAAGCCTGATGACTCGGCCACATACTTCTGTGCCAGCAGCCAAGATCGGGGACCCTATGAACAGTAC
	0.0113308	2	TCRBV05-01*01	TCRBD02-01*01	TCRBJ02-07*01	CASSQDWGDYEQYF	CTTTTACATATATCTGCCGTGGATCCAGAAGACTCAGCTGTCTATTTTTGTGCCAGCAGCCAAGACTGGGGGGACTATGAACAGTAC
	0.0113308	2	TCRBV03-01*01	TCRBD01-01*01	TCRBJ01-03*01	CASSFQAGNTLYF	TTCACTCTGAAAATCCAACCCACAGCACTGGAGGACTCAGCTGTGTACTTCTGTGCCAGCAGCTTCCAGGCTGGAAATACGCTCTAT
	0.0113308	2	TCRBV04-01*01	TCRBD02-01*01	TCRBJ02-07*01	CASRLIYEQYF	GCTCATTTGAATCTTCGAATCAAGTCTGTAGAGCCGGAGGACTCTGCTGTGTATCTCTGTGCCAGCAGACTTATTTATGAACAGTAC
	0.0113308	2	TCRBV16-01*01		TCRBJ02-07*01	CASSWGSSYEQYF	TCAACTCTGAAGATCCAGAGCACGCAACCCCAGGACTCAGCGGTGTATCTTTGTGCAAGCAGCTGGGGGAGCTCCTATGAACAGTAC
	0.0113308	2	TCRBV05-01*01	TCRBD02-01*01	TCRBJ02-07*01	CASSQDVGGSSYEQYF	CATATATCTGCCGTGGATCCAGAAGACTCAGCTGTCTATTTTTGTGCCAGCAGCCAAGATGTGGGGGGGAGCTCCTATGAACAGTAC
	0.0113308	2	TCRBV31-01*01		TCRBJ02-07*01	CAWSPGPPYEQYF	TTCATCCTAAGCACGGAGAAGCTGCTTCTCAGCCACTCTGGCTTCTACCTCTGTGCCTGGAGTCCCGGACCGCCCTATGAACAGTAC
	0.0113308	2	TCRBV05-01*01	TCRBD02-01*01	TCRBJ02-07*01	CASSQEGLGLGEQYF	TTACATATATCTGCCGTGGATCCAGAAGACTCAGCTGTCTATTTTTGTGCCAGCAGCCAAGAGGGACTGGGGTTGGGGGAACAGTAC
	0.0113308	2	TCRBV02-01*01	TCRBD02-01*01	TCRBJ02-07*01	CASSPTGGVGEQYF	GACCTTCAGATCACAGCTCTAAAGCCTGATGACTCGGCCACATACTTCTGTGCCAGCAGTCCGACTGGGGGGGTAGGGGAACAGTAC
	0.0113308	2	TCRBV16-01*01	TCRBD02-01*01	TCRBJ02-07*01	CASSLDYGGAFEQYF	CTGAAGATCCAGAGCACGCAACCCCAGGACTCAGCGGTGTATCTTTGTGCAAGCAGCTTAGATTATGGGGGGGCGTTTGAACAGTAC
	0.0113308	2	TCRBV16-01*01	TCRBD02-01*01	TCRBJ02-07*01	CASSYWGASYEQYF	ACTCTGAAGATCCAGAGCACGCAACCCCAGGACTCAGCGGTGTATCTTTGTGCAAGCAGCTACTGGGGGGCGTCCTATGAACAGTAC
	0.0113308	2	TCRBV05-01*01	TCRBD02-01*01	TCRBJ02-07*01	CASSRLGSSYEQYF	CTTTTACATATATCTGCCGTGGATCCAGAAGACTCAGCTGTCTATTTTTGTGCCAGCAGCCGACTGGGGAGCTCCTATGAACAGTAC
	0.0113308	2	TCRBV16-01*01	TCRBD01-01*01	TCRBJ02-07*01	CASSSGTNSYEQYF	ACTCTGAAGATCCAGAGCACGCAACCCCAGGACTCAGCGGTGTATCTTTGTGCAAGCAGCTCCGGGACAAACTCCTATGAACAGTAC
	0.0113308	2	TCRBV05-01*01		TCRBJ02-07*01	CASSQEAYEQYF	AAGCTACTTTTACATATATCTGCCGTGGATCCAGAAGACTCAGCTGTCTATTTTTGTGCCAGCAGCCAAGAGGCCTATGAACAGTAC
	0.0113308	2	TCRBV21-01*01	TCRBD02-01*01	TCRBJ02-07*01	CASSPGLGAPYEQYF	ATAGAGATCCAGTCCAGCAAGCTAACAGATTCAGCTGTGTACTTCTGTGCTAGCAGTCCAGGACTGGGGGCCCCCTATGAACAGTAC
	0.0113308	2	TCRBV26-01*01	TCRBD01-01*01	TCRBJ02-07*01	LCQQSEDRGREQYF	CAGCCTAGAAATTCAGTCCTCTGAGGCAGGAGACTCAGCACTGTACCTCTGTGCCAGCAGTCTGAGGACAGGGGGCGAGAACAGTAC
	0.0113308	2	TCRBV02-01*01	TCRBD01-01*01	TCRBJ01-04*01	CASSQDSVSNERLFF	CTTCAGATCACAGCTCTAAAGCCTGATGACTCGGCCACATACTTCTGTGCCAGCAGCCAAGACTCAGTTTCCAACGAAAGATTATTT
	0.0113308	2	TCRBV03-01*01	TCRBD01-01*01	TCRBJ01-05*01	CASSPGQYNNQAPLF	CTGAAAATCCAACCCACAGCACTGGAGGACTCAGCTGTGTACTTCTGTGCCAGCAGCCCCGGACAGTATAACAACCAGGCTCCGCTT
	0.0113308	2	TCRBV05-01*01	TCRBD02-01*01	TCRBJ02-01*01	CASSSRDWGAYAEQFF	CATATATCTGCCGTGGATCCAGAAGACTCAGCTGTCTATTTTTGTGCCAGCAGCTCACGGGACTGGGGGGCCTATGCTGAGCAGTTC
	0.0113308	2	TCRBV05-01*01	TCRBD02-01*01	TCRBJ02-07*01	CASSPGTGGYEQYF	CTTTTACATATATCTGCCGTGGATCCAGAAGACTCAGCTGTCTATTTTTGTGCCAGCAGCCCCGGGACTGGGGGTTATGAACAGTAC
	0.0113308	2	TCRBV16-01*01	TCRBD02-01*01	TCRBJ02-07*01	CASSLGPGLGSYEQYF	AAGATCCAGAGCACGCAACCCCAGGACTCAGCGGTGTATCTTTGTGCAAGCAGCTTAGGTCCGGGACTGGGGTCTTATGAACAGTAC
	0.0113308	2	TCRBV16-01*01	TCRBD02-01*01	TCRBJ02-07*01	CASSPWGYEQYF	CACTCAACTCTGAAGATCCAGAGCACGCAACCCCAGGACTCAGCGGTGTATCTTTGTGCAAGCAGCCCTTGGGGGTATGAACAGTAC
	0.0113308	2	TCRBV04-01*01	TCRBD02-01*01	TCRBJ02-07*01	CASRGGARDWGYEQYF	CGAATCAAGTCTGTAGAGCCGGAGGACTCTGCTGTGTATCTCTGTGCCAGCAGGGGGGGAGCGCGGGACTGGGGCTATGAACAGTAC
	0.0113308	2	TCRBV04-01*01	TCRBD01-01*01	TCRBJ02-07*01	CASSNRDNSYEQYF	AATCTTCGAATCAAGTCTGTAGAGCCGGAGGACTCTGCTGTGTATCTCTGTGCCAGCAGCAACCGGGACAACTCCTATGAACAGTAC
	0.0113308	2	TCRBV05-01*01		TCRBJ02-07*01	CASSQEGTYEQYF	CTACTTTTACATATATCTGCCGTGGATCCAGAAGACTCAGCTGTCTATTTTTGTGCCAGCAGCCAAGAGGGGACCTATGAACAGTAC
	0.0113308	2	TCRBV16-01*01	TCRBD02-01*01	TCRBJ02-07*01	CASSSLGGREQYF	TCAACTCTGAAGATCCAGAGCACGCAACCCCAGGACTCAGCGGTGTATCTTTGTGCAAGCAGCTCGCTGGGGGGGAGAGAACAGTAC
	0.0113308	2	TCRBV31-01*01	TCRBD01-01*01	TCRBJ01-02*01	CAWSRQGRDSDYTF	ATCCTAAGCACGGAGAAGCTGCTTCTCAGCCACTCTGGCTTCTACCTCTGTGCCTGGAGTCGACAGGGCAGGGACTCCGACTACACC
	0.0113308	2	TCRBV16-01*01	TCRBD02-01*01	TCRBJ02	CASTRGGAQYF	TCGCACTCAACTCTGAAGATCCAGAGCACGCAACCCCAGGACTCAGCGGTGTATCTTTGTGCAAGCACGAGAGGGGGGGCGCAGTAC
	0.0113308	2	TCRBV04-01*01	TCRBD01-01*01	TCRBJ02-07*01	CASSLTGVEQYF	CATTTGAATCTTCGAATCAAGTCTGTAGAGCCGGAGGACTCTGCTGTGTATCTCTGTGCCAGCAGCTTGACAGGGGTTGAACAGTAC
	0.0113308	2	TCRBV04-01*01	TCRBD02-01*01	TCRBJ02-07*01	CASSSRDWGYEQYF	AATCTTCGAATCAAGTCTGTAGAGCCGGAGGACTCTGCTGTGTATCTCTGTGCCAGCAGCTCCCGGGACTGGGGGTATGAACAGTAC
	0.0113308	2	TCRBV16-01*01	TCRBD02-01*01	TCRBJ02-07*01	CASSTRTGSSYEQYF	CTGAAGATCCAGAGCACGCAACCCCAGGACTCAGCGGTGTATCTTTGTGCAAGCAGCACCCGGACTGGCAGCTCCTATGAACAGTAC
	0.0113308	2	TCRBV05-01*01		TCRBJ02-07*01	CASSQEGIYEQYF	CTACTTTTACATATATCTGCCGTGGATCCAGAAGACTCAGCTGTCTATTTTTGTGCCAGCAGCCAAGAGGGAATATATGAACAGTAC
	0.0113308	2	TCRBV02-01*01	TCRBD01-01*01	TCRBJ01-03*01	CASRGQVFSGNTLYF	CTTCAGATCACAGCTCTAAAGCCTGATGACTCGGCCACATACTTCTGTGCCAGCAGGGGACAGGTCTTTTCTGGAAATACGCTCTAT
	0.0113308	2	TCRBV02-01*01		TCRBJ02-07*01	CASSQDPRYEQYF	TTAGACCTTCAGATCACAGCTCTAAAGCCTGATGACTCGGCCACATACTTCTGTGCCAGCAGCCAAGATCCCCGCTATGAACAGTAC
	0.0113308	2	TCRBV16-01*01	TCRBD01-01*01	TCRBJ02-07*01	CASSLDSYEQYF	CACTCAACTCTGAAGATCCAGAGCACGCAACCCCAGGACTCAGCGGTGTATCTTTGTGCAAGCAGCTTGGACAGCTATGAACAGTAC
	0.0113308	2	TCRBV03-01*01	TCRBD02-01*01	TCRBJ01-04*01	CASSFANERLFF	TATTTCACTCTGAAAATCCAACCCACAGCACTGGAGGACTCAGCTGTGTACTTCTGTGCCAGCAGCTTTGCCAACGAAAGATTATTT
	0.0113308	2	TCRBV05-01*01	TCRBD02-01*01	TCRBJ02-07*01	CASSQGTGGALEQYF	TTACATATATCTGCCGTGGATCCAGAAGACTCAGCTGTCTATTTTTGTGCCAGCAGCCAGGGGACTGGGGGGGCGCTTGAACAGTAC
	0.0113308	2	TCRBV02-01*01	TCRBD01-01*01	TCRBJ02-07*01	CASSQVRDRSSYEQYF	CAGATCACAGCTCTAAAGCCTGATGACTCGGCCACATACTTCTGTGCCAGCAGCCAAGTGAGGGACAGAAGCTCCTATGAACAGTAC
	0.0113308	2	TCRBV05-01*01	TCRBD01-01*01	TCRBJ02-07*01	CASSQEIQGPYEQYF	TTACATATATCTGCCGTGGATCCAGAAGACTCAGCTGTCTATTTTTGTGCCAGCAGCCAAGAAATACAGGGACCCTATGAACAGTAC
	0.0113308	2	TCRBV16-01*01		TCRBJ01-03*01	CASSPSGNTLYF	CACTCAACTCTGAAGATCCAGAGCACGCAACCCCAGGACTCAGCGGTGTATCTTTGTGCAAGCAGCCCTTCTGGAAATACGCTCTAT
	0.0113308	2	TCRBV16-01*01	TCRBD01-01*01	TCRBJ01-03*01	CASSSQGNSGNTLYF	CTGAAGATCCAGAGCACGCAACCCCAGGACTCAGCGGTGTATCTTTGTGCAAGCAGCAGTCAGGGTAATTCTGGAAATACGCTCTAT
	0.0113308	2	TCRBV13-01*01	TCRBD01-01*01	TCRBJ02-05*01	CASSDPGTGEDTQYF	CTCCTGCTGGAATTGGCTTCTCCCTCTCAGACATCTTTGTACTTCTGTGCCAGCAGTGATCCAGGGACAGGGGAAGACACCCAGTAC
	0.0113308	2	TCRBV12-01*01	TCRBD02-01*01	TCRBJ02-07*01	CASSLGTGSSYEQYF	ATGAACATGAGTGCCTTGGAACTGGAGGACTCTGCTATGTACTTCTGTGCCAGCTCTCTCGGGACTGGGAGCTCCTATGAACAGTAC
	0.0113308	2	TCRBV12-01*01	TCRBD01-01*01	TCRBJ02-07*01	CASSLDRDYEQYF	TCTGAAATGAACATGAGTGCCTTGGAACTGGAGGACTCTGCTATGTACTTCTGTGCCAGCTCACTCGACAGAGACTATGAACAGTAC
	0.0113308	2	TCRBV02-01*01		TCRBJ02-07*01	CASSQEQIYEQYF	TTAGACCTTCAGATCACAGCTCTAAAGCCTGATGACTCGGCCACATACTTCTGTGCCAGCAGCCAAGAGCAAATATATGAACAGTAC
	0.0113308	2	TCRBV26-01*01	TCRBD01-01*01	TCRBJ02-07*01	LCQQSVDADRDEQYF	CCTAGAAATTCAGTCCTCTGAGGCAGGAGACTCAGCACTGTACCTCTGTGCCAGCAGTCTGTCGACGCCGACAGGGATGAACAGTAC
	0.0113308	2	TCRBV13-02*01		TCRBJ01-05*01	CASGDGVNNQAPLF	TCCCTCATTCTGGAGTTGGCTACCCCCTCTCAGACATCAGTGTACTTCTGTGCCAGCGGTGATGGGGTTAACAACCAGGCTCCGCTT
	0.0113308	2	TCRBV12-01*01	TCRBD01-01*01	TCRBJ01-02*01	CASSLVGTGGNSDYTF	AACATGAGTGCCTTGGAACTGGAGGACTCTGCTATGTACTTCTGTGCCAGCTCTCTCGTAGGGACAGGAGGGAACTCCGACTACACC
	0.0113308	2	TCRBV02-01*01	TCRBD01-01*01	TCRBJ02-07*01	CASSQDGDISYEQYF	CTTCAGATCACAGCTCTAAAGCCTGATGACTCGGCCACATACTTCTGTGCCAGCAGCCAAGATGGGGACATCTCCTATGAACAGTAC
	0.0113308	2	TCRBV03-01*01	TCRBD01-01*01	TCRBJ01-03*01	CASQTHSGNTLYF	TTCACTCTGAAAATCCAACCCACAGCACTGGAGGACTCAGCTGTGTACTTCTGTGCCAGCCAGACACATTCTGGAAATACGCTCTAT
	0.0113308	2	TCRBV31-01*01	TCRBD01-01*01	TCRBJ01-02*01	CAWSSGGRSDYTF	TTCATCCTAAGCACGGAGAAGCTGCTTCTCAGCCACTCTGGCTTCTACCTCTGTGCCTGGAGCTCAGGGGGCCGCTCCGACTACACC
	0.0113308	2	TCRBV22-01*01	TCRBD01-01*01	TCRBJ02-07*01	CASRDRAYEQYF	CCCTGCAGCTTGGAAATCAGTTCCTCTGAGGCTGGAGACTCAGTGTTATACCTCTGTGCCAGCAGGGACAGAGCCTATGAACAGTAC
	0.0113308	2	TCRBV31-01*01	TCRBD01-01*01	TCRBJ02-07*01	CAWSLGQNYEQYF	TTCATCCTAAGCACGGAGAAGCTGCTTCTCAGCCACTCTGGCTTCTACCTCTGTGCCTGGAGTCTAGGACAAAACTATGAACAGTAC
	0.0113308	2	TCRBV31-01*01	TCRBD02-01*01	TCRBJ02-07*01	CAWSPRDWEEQYF	TTCATCCTAAGCACGGAGAAGCTGCTTCTCAGCCACTCTGGCTTCTACCTCTGTGCCTGGAGTCCCCGGGACTGGGAAGAACAGTAC
	0.0113308	2	TCRBV12-01*01	TCRBD02-01*01	TCRBJ02-07*01	CASSLWGEEQYF	CACTCTGAAATGAACATGAGTGCCTTGGAACTGGAGGACTCTGCTATGTACTTCTGTGCCAGCTCTCTCTGGGGGGAAGAACAGTAC
	0.0113308	2	TCRBV16-01*01	TCRBD01-01*01	TCRBJ01-04*01	CASSQTTNERLFF	TCAACTCTGAAGATCCAGAGCACGCAACCCCAGGACTCAGCGGTGTATCTTTGTGCAAGCAGCCAGACAACCAACGAAAGATTATTT
	0.0113308	2	TCRBV20-01*01		TCRBJ02-03*01	CGARDPASSAETLYF	ATGACAGTTTTAAATGCATATCTTGAAGACAGAGGCTTATATCTCTGTGGTGCTAGGGATCCGGCATCTAGTGCAGAAACGCTGTAT
	0.0113308	2	TCRBV12-01*01	TCRBD01-01*01	TCRBJ01-02*01	CASSLTANSDYTF	TCTGAAATGAACATGAGTGCCTTGGAACTGGAGGACTCTGCTATGTACTTCTGTGCCAGCTCTCTCACAGCAAACTCCGACTACACC
	0.0113308	2	TCRBV12-01*01		TCRBJ02-07*01	CASSLDQYEQYF	CACTCTGAAATGAACATGAGTGCCTTGGAACTGGAGGACTCTGCTATGTACTTCTGTGCCAGCTCTCTCGACCAATATGAACAGTAC
	0.0113308	2	TCRBV02-01*01	TCRBD01-01*01	TCRBJ01-04*01	CASSPGRNERLFF	TTAGACCTTCAGATCACAGCTCTAAAGCCTGATGACTCGGCCACATACTTCTGTGCCAGCAGCCCAGGGCGCAACGAAAGATTATTT
	0.0113308	2	TCRBV02-01*01	TCRBD01-01*01	TCRBJ01-05*01	CASSETGTDNQAPLF	CTTCAGATCACAGCTCTAAAGCCTGATGACTCGGCCACATACTTCTGTGCCAGCAGCGAGACCGGGACAGACAACCAGGCTCCGCTT
	0.0113308	2	TCRBV31-01*01		TCRBJ02-01*01	CAWSLGGARAEQFF	ATCCTAAGCACGGAGAAGCTGCTTCTCAGCCACTCTGGCTTCTACCTCTGTGCCTGGAGTCTAGGTGGGGCGCGAGCTGAGCAGTTC
	0.0113308	2	TCRBV02-01*01	TCRBD02-01*01	TCRBJ02-07*01	CASSPGTGGSYEQYF	CTTCAGATCACAGCTCTAAAGCCTGATGACTCGGCCACATACTTCTGTGCCAGCAGCCCCGGGACTGGGGGCTCCTATGAACAGTAC
	0.0113308	2	TCRBV31-01*01	TCRBD02-01*01	TCRBJ02-07*01	CAWSLSWGSSYEQYF	CTAAGCACGGAGAAGCTGCTTCTCAGCCACTCTGGCTTCTACCTCTGTGCCTGGAGTCTAAGCTGGGGGAGCTCCTATGAACAGTAC
	0.0113308	2	TCRBV12-01*01	TCRBD01-01*01	TCRBJ02-07*01	CASSPDRHYEQYF	TCTGAAATGAACATGAGTGCCTTGGAACTGGAGGACTCTGCTATGTACTTCTGTGCCAGCTCACCAGACAGACACTATGAACAGTAC
	0.0113308	2	TCRBV12-01*01	TCRBD01-01*01	TCRBJ02-07*01	CASSDKYEQYF	TATCACTCTGAAATGAACATGAGTGCCTTGGAACTGGAGGACTCTGCTATGTACTTCTGTGCCAGCTCTGACAAATATGAACAGTAC
	0.0113308	2	TCRBV04-01*01	TCRBD01-01*01	TCRBJ01-03*01	CASSNRDSGNTLYF	AATCTTCGAATCAAGTCTGTAGAGCCGGAGGACTCTGCTGTGTATCTCTGTGCCAGCAGCAACAGGGATTCTGGAAATACGCTCTAT
	0.0113308	2	TCRBV02-01*01	TCRBD01-01*01	TCRBJ01-03*01	CASSQEEGAGNTLYF	CTTCAGATCACAGCTCTAAAGCCTGATGACTCGGCCACATACTTCTGTGCCAGCAGCCAAGAAGAGGGGGCTGGAAATACGCTCTAT
	0.0113308	2	TCRBV12-01*01	TCRBD01-01*01	TCRBJ01-04*01	CASSLEGQGFERLFF	ATGAACATGAGTGCCTTGGAACTGGAGGACTCTGCTATGTACTTCTGTGCCAGCTCTCTCGAGGGACAGGGGTTCGAAAGATTATTT
	0.0113308	2	TCRBV02-01*01		TCRBJ01-05*01	CASSRDNNQAPLF	TTAGACCTTCAGATCACAGCTCTAAAGCCTGATGACTCGGCCACATACTTCTGTGCCAGCAGCCGGGACAACAACCAGGCTCCGCTT
	0.0113308	2	TCRBV31-01*01	TCRBD01-01*01	TCRBJ02-07*01	CAWSLSCSYEQYF	TTCATCCTAAGCACGGAGAAGCTGCTTCTCAGCCACTCTGGCTTCTACCTCTGTGCCTGGAGTCTCAGTTGCTCCTATGAACAGTAC
	0.0113308	2	TCRBV02-01*01	TCRBD01-01*01	TCRBJ01-04*01	CASSQDSAGSNERLFF	CAGATCACAGCTCTAAAGCCTGATGACTCGGCCACATACTTCTGTGCCAGCAGCCAAGATTCGGCAGGGTCCAACGAAAGATTATTT
	0.0113308	2	TCRBV05-01*01	TCRBD01-01*01	TCRBJ01-03*01	CASSPGQNSGNTLYF	TTACATATATCTGCCGTGGATCCAGAAGACTCAGCTGTCTATTTTTGTGCCAGCAGCCCGGGACAGAATTCTGGAAATACGCTCTAT
	0.0113308	2	TCRBV21-01*01	TCRBD01-01*01	TCRBJ01-03*01	CASSHRDTGNTLYF	ACCATAGAGATCCAGTCCAGCAAGCTAACAGATTCAGCTGTGTACTTCTGTGCTAGCAGTCACCGGGACACTGGAAATACGCTCTAT
	0.0113308	2	TCRBV12-01*01	TCRBD01-01*01	TCRBJ02-07*01	CASSLGQGFEQYF	TCTGAAATGAACATGAGTGCCTTGGAACTGGAGGACTCTGCTATGTACTTCTGTGCCAGCTCTCTGGGACAGGGGTTTGAACAGTAC
	0.0113308	2	TCRBV31-01*01	TCRBD01-01*01	TCRBJ02-07*01	CAWSLVEQYF	GACGACCAATTCATCCTAAGCACGGAGAAGCTGCTTCTCAGCCACTCTGGCTTCTACCTCTGTGCCTGGAGTCTAGTTGAACAGTAC
	0.0113308	2	TCRBV12-01*01	TCRBD01-01*01	TCRBJ02-07*01	CASSLVNSPEQYF	TCTGAAATGAACATGAGTGCCTTGGAACTGGAGGACTCTGCTATGTACTTCTGTGCCAGCTCTCTCGTGAACAGTCCGGAACAGTAC
	0.0113308	2	TCRBV04-01*01		TCRBJ02-02*01	CASSIGGNTGQLYF	AATCTTCGAATCAAGTCTGTAGAGCCGGAGGACTCTGCTGTGTATCTCTGTGCCAGCAGCATCGGGGGAAACACCGGGCAGCTCTAC
	0.0113308	2	TCRBV12-01*01	TCRBD01-01*01	TCRBJ01-05*01	CASSPRDNNNQAPLF	ATGAACATGAGTGCCTTGGAACTGGAGGACTCTGCTATGTACTTCTGTGCCAGCTCTCCCCGGGACAATAACAACCAGGCTCCGCTT
	0.0113308	2	TCRBV02-01*01	TCRBD01-01*01	TCRBJ01-04*01	CASSQTVSNERLFF	GACCTTCAGATCACAGCTCTAAAGCCTGATGACTCGGCCACATACTTCTGTGCCAGCAGCCAAACAGTTTCCAACGAAAGATTATTT
	0.0113308	2	TCRBV31-01*01		TCRBJ01-05*01	CAWSWDNNQAPLF	TTCATCCTAAGCACGGAGAAGCTGCTTCTCAGCCACTCTGGCTTCTACCTCTGTGCCTGGAGTTGGGACAACAACCAGGCTCCGCTT
	0.0113308	2	TCRBV12-01*01	TCRBD01-01*01	TCRBJ01-03*01	CASSPGQGAGNTLYF	ATGAACATGAGTGCCTTGGAACTGGAGGACTCTGCTATGTACTTCTGTGCCAGCTCCCCGGGACAGGGGGCTGGAAATACGCTCTAT
	0.0113308	2	TCRBV05-01*01		TCRBJ01-03*01	CASSQDRGRGNTLYF	TTACATATATCTGCCGTGGATCCAGAAGACTCAGCTGTCTATTTTTGTGCCAGCAGCCAAGATCGGGGGCGAGGAAATACGCTCTAT
	0.0113308	2	TCRBV29-01*01		TCRBJ02-01*01	CASSLGQNYAEQFF	TCCCTGATTCTGGATTCTGCTAAAACAAACCAGACATCTGTGTACTTCTGTGCTAGCAGTTTAGGCCAGAACTATGCTGAGCAGTTC
	0.0113308	2	TCRBV31-01*01	TCRBD01-01*01	TCRBJ02-01*01	CAWSQGAWAEQFF	TTCATCCTAAGCACGGAGAAGCTGCTTCTCAGCCACTCTGGCTTCTACCTCTGTGCCTGGAGTCAGGGGGCATGGGCTGAGCAGTTC
	0.0113308	2	TCRBV12-01*01	TCRBD02-01*01	TCRBJ02-07*01	CASSLGTGALEQYF	GAAATGAACATGAGTGCCTTGGAACTGGAGGACTCTGCTATGTACTTCTGTGCCAGCTCTCTCGGGACTGGGGCCCTTGAACAGTAC
	0.0113308	2	TCRBV12-01*01		TCRBJ02-07*01	CASSNRDSYEQYF	TCTGAAATGAACATGAGTGCCTTGGAACTGGAGGACTCTGCTATGTACTTCTGTGCCAGCTCTAACCGGGACTCCTATGAACAGTAC
	0.0113308	2	TCRBV02-01*01	TCRBD01-01*01	TCRBJ01-04*01	CASSLTNSNERLFF	GACCTTCAGATCACAGCTCTAAAGCCTGATGACTCGGCCACATACTTCTGTGCCAGCAGCCTGACAAATTCCAACGAAAGATTATTT
	0.0113308	2	TCRBV02-01*01		TCRBJ01-04*01	CASSGAANERLFF	TTAGACCTTCAGATCACAGCTCTAAAGCCTGATGACTCGGCCACATACTTCTGTGCCAGCAGCGGGGCTGCCAACGAAAGATTATTT
	0.0113308	2	TCRBV31-01*01		TCRBJ01-03*01	CAWSLVAGSGNTLYF	CTAAGCACGGAGAAGCTGCTTCTCAGCCACTCTGGCTTCTACCTCTGTGCCTGGAGTCTAGTGGCGGGTTCTGGAAATACGCTCTAT
	0.0113308	2	TCRBV31-01*01	TCRBD02-01*01	TCRBJ02-07*01	CAWSKTGGSSYEQYF	CTAAGCACGGAGAAGCTGCTTCTCAGCCACTCTGGCTTCTACCTCTGTGCCTGGAGTAAGACTGGGGGGAGCTCCTATGAACAGTAC
	0.0113308	2	TCRBV05-01*01	TCRBD02-01*01	TCRBJ02-02*01	CASSQDWGVGTGQLYF	CATATATCTGCCGTGGATCCAGAAGACTCAGCTGTCTATTTTTGTGCCAGCAGCCAGGACTGGGGGGTGGGCACCGGGCAGCTCTAC
	0.0113308	2	TCRBV31-01*01	TCRBD01-01*01	TCRBJ02-07*01	CAWSLTRGWEQYF	TTCATCCTAAGCACGGAGAAGCTGCTTCTCAGCCACTCTGGCTTCTACCTCTGTGCCTGGAGTCTAACCAGGGGGTGGGAACAGTAC
	0.0113308	2	TCRBV22-01*01	TCRBD01-01*01	TCRBJ02-02*01	CASSWDRENTGQLYF	TTGGAAATCAGTTCCTCTGAGGCTGGAGACTCAGTGTTATACCTCTGTGCCAGCAGTTGGGACAGGGAAAACACCGGGCAGCTCTAC
	0.0113308	2	TCRBV02-01*01	TCRBD01-01*01	TCRBJ01-03*01	CASSQDRQGNTLYF	GACCTTCAGATCACAGCTCTAAAGCCTGATGACTCGGCCACATACTTCTGTGCCAGCAGCCAAGATCGACAGGGAAATACGCTCTAT
	0.0113308	2	TCRBV31-01*01	TCRBD02-01*01	TCRBJ02-07*01	CAWSQLDEQYF	GACCAATTCATCCTAAGCACGGAGAAGCTGCTTCTCAGCCACTCTGGCTTCTACCTCTGTGCCTGGAGTCAACTGGATGAACAGTAC
	0.0113308	2	TCRBV31-01*01	TCRBD01-01*01	TCRBJ02-07*01	CAWRTGDEQYF	GACCAATTCATCCTAAGCACGGAGAAGCTGCTTCTCAGCCACTCTGGCTTCTACCTCTGTGCCTGGAGGACAGGGGACGAACAGTAC
	0.0113308	2	TCRBV02-01*01		TCRBJ01-05*01	CASSQEGDNNQAPLF	CTTCAGATCACAGCTCTAAAGCCTGATGACTCGGCCACATACTTCTGTGCCAGCAGCCAAGAGGGGGATAACAACCAGGCTCCGCTT
	0.0113308	2	TCRBV31-01*01	TCRBD01-01*01	TCRBJ01-03*01	CAWSLGTGAGNTLYF	CTAAGCACGGAGAAGCTGCTTCTCAGCCACTCTGGCTTCTACCTCTGTGCCTGGAGTCTAGGGACAGGGGCTGGAAATACGCTCTAT
	0.0113308	2	TCRBV31-01*01	TCRBD01-01*01	TCRBJ01-03*01	CAWSADRATGNTLYF	CTAAGCACGGAGAAGCTGCTTCTCAGCCACTCTGGCTTCTACCTCTGTGCCTGGAGCGCGGACAGGGCTACTGGAAATACGCTCTAT
	0.0113308	2	TCRBV31-01*01		TCRBJ02-07*01	CAWSLEERDYEQYF	ATCCTAAGCACGGAGAAGCTGCTTCTCAGCCACTCTGGCTTCTACCTCTGTGCCTGGAGTCTTGAGGAGAGGGACTATGAACAGTAC
	0.0113308	2	TCRBV31-01*01	TCRBD02-01*01	TCRBJ02-07*01	CAWSLLGGRGEQYF	ATCCTAAGCACGGAGAAGCTGCTTCTCAGCCACTCTGGCTTCTACCTCTGTGCCTGGAGTTTACTGGGGGGGCGCGGGGAACAGTAC
	0.0113308	2	TCRBV02-01*01	TCRBD01-01*01	TCRBJ01-05*01	CASSRDRGADQAPLF	CTTCAGATCACAGCTCTAAAGCCTGATGACTCGGCCACATACTTCTGTGCCAGCAGCCGGGACAGGGGGGCAGACCAGGCTCCGCTT
	0.0113308	2	TCRBV31-01*01		TCRBJ01-03*01	CAWSLTGTGNTLYF	ATCCTAAGCACGGAGAAGCTGCTTCTCAGCCACTCTGGCTTCTACCTCTGTGCCTGGAGTCTAACCGGGACTGGAAATACGCTCTAT
	0.0113308	2	TCRBV31-01*01	TCRBD01-01*01	TCRBJ01-05*01	CAWGTGNNQAPLF	TTCATCCTAAGCACGGAGAAGCTGCTTCTCAGCCACTCTGGCTTCTACCTCTGTGCCTGGGGGACAGGGAACAACCAGGCTCCGCTT
	0.0113308	2	TCRBV31-01*01	TCRBD01-01*01	TCRBJ01-04*01	CAWSLSERLFF	GACCAATTCATCCTAAGCACGGAGAAGCTGCTTCTCAGCCACTCTGGCTTCTACCTCTGTGCCTGGAGTCTCAGCGAAAGATTATTT
	0.0113308	2	TCRBV22-01*01		TCRBJ01-05*01	CASSCGGRDNQAPLF	TTGGAAATCAGTTCCTCTGAGGCTGGAGACTCAGTGTTATACCTCTGTGCCAGCAGTTGTGGGGGAAGAGACAACCAGGCTCCGCTT
	0.0113308	2	TCRBV31-01*01	TCRBD01-01*01	TCRBJ01-02*01	CAWSPPTVANSDYTF	CTAAGCACGGAGAAGCTGCTTCTCAGCCACTCTGGCTTCTACCTCTGTGCCTGGAGTCCCCCGACAGTTGCAAACTCCGACTACACC
	0.0113308	2	TCRBV31-01*01	TCRBD02-01*01	TCRBJ02-07*01	CAWSQTGYEQYF	CAATTCATCCTAAGCACGGAGAAGCTGCTTCTCAGCCACTCTGGCTTCTACCTCTGTGCCTGGAGTCAGACTGGGTATGAACAGTAC
	0.0113308	2	TCRBV31-01*01	TCRBD01-01*01	TCRBJ01-04*01	CAWAGTSNERLFF	TTCATCCTAAGCACGGAGAAGCTGCTTCTCAGCCACTCTGGCTTCTACCTCTGTGCCTGGGCCGGGACATCCAACGAAAGATTATTT
	0.0113308	2	TCRBV31-01*01	TCRBD01-01*01	TCRBJ01-03*01	CAWSLGTGNSGNTLYF	AGCACGGAGAAGCTGCTTCTCAGCCACTCTGGCTTCTACCTCTGTGCCTGGAGTCTGGGGACAGGGAATTCTGGAAATACGCTCTAT
	0.0113308	2	TCRBV12-01*01		TCRBJ01-05*01	CASSPRGSQAPLF	TCTGAAATGAACATGAGTGCCTTGGAACTGGAGGACTCTGCTATGTACTTCTGTGCCAGCTCTCCCCGGGGCAGCCAGGCTCCGCTT
	0.0113308	2	TCRBV31-01*01	TCRBD01-01*01	TCRBJ01-04*01	CAWKTVSNERLFF	TTCATCCTAAGCACGGAGAAGCTGCTTCTCAGCCACTCTGGCTTCTACCTCTGTGCCTGGAAAACAGTTTCCAACGAAAGATTATTT
	0.0113308	2	TCRBV31-01*01	TCRBD01-01*01	TCRBJ01-04*01	CAWSLGTISNERLFF	CTAAGCACGGAGAAGCTGCTTCTCAGCCACTCTGGCTTCTACCTCTGTGCCTGGAGTCTGGGGACAATTTCCAACGAAAGATTATTT
	0.0113308	2	TCRBV12-01*01	TCRBD01-01*01	TCRBJ01-05*01	CASSPRTGGNQAPLF	ATGAACATGAGTGCCTTGGAACTGGAGGACTCTGCTATGTACTTCTGTGCCAGCTCTCCGCGGACAGGGGGCAACCAGGCTCCGCTT
	0.0113308	2	TCRBV31-01*01	TCRBD01-01*01	TCRBJ01-04*01	CAWSLRDSSNERLFF	CTAAGCACGGAGAAGCTGCTTCTCAGCCACTCTGGCTTCTACCTCTGTGCCTGGAGTCTTCGAGACAGTTCCAACGAAAGATTATTT
	0.0113308	2	TCRBV31-01*01	TCRBD01-01*01	TCRBJ02-07*01	CAWSLEQGRYEQYF	ATCCTAAGCACGGAGAAGCTGCTTCTCAGCCACTCTGGCTTCTACCTCTGTGCCTGGAGTCTAGAGCAGGGGAGGTATGAACAGTAC
	0.0113308	2	TCRBV31-01*01		TCRBJ02-07*01	CAWSLTRDEQYF	CAATTCATCCTAAGCACGGAGAAGCTGCTTCTCAGCCACTCTGGCTTCTACCTCTGTGCCTGGAGTCTAACCCGGGATGAACAGTAC
	0.0113308	2	TCRBV31-01*01		TCRBJ01-02*01	CAWSFPHANSDYTF	ATCCTAAGCACGGAGAAGCTGCTTCTCAGCCACTCTGGCTTCTACCTCTGTGCCTGGAGTTTCCCTCACGCAAACTCCGACTACACC
	0.0113308	2	TCRBV31-01*01	TCRBD01-01*01	TCRBJ02-07*01	CAWGDRVYEQYF	CAATTCATCCTAAGCACGGAGAAGCTGCTTCTCAGCCACTCTGGCTTCTACCTCTGTGCCTGGGGGGACAGGGTGTATGAACAGTAC
	0.0113308	2	TCRBV31-01*01	TCRBD02-01*01	TCRBJ02-07*01	CAWSLGAGGDEQYF	ATCCTAAGCACGGAGAAGCTGCTTCTCAGCCACTCTGGCTTCTACCTCTGTGCCTGGAGTCTAGGGGCTGGGGGGGATGAACAGTAC
	0.0113308	2	TCRBV31-01*01	TCRBD01-01*01	TCRBJ01-04*01	CAWGDNPLSNERLFF	CTAAGCACGGAGAAGCTGCTTCTCAGCCACTCTGGCTTCTACCTCTGTGCCTGGGGGGACAACCCTCTTTCCAACGAAAGATTATTT
	0.0113308	2	TCRBV31-01*01	TCRBD02-01*01	TCRBJ02-07*01	CAWRLGGRGYEQYF	ATCCTAAGCACGGAGAAGCTGCTTCTCAGCCACTCTGGCTTCTACCTCTGTGCCTGGAGACTGGGGGGGCGCGGGTATGAACAGTAC
	0.0113308	2	TCRBV31-01*01	TCRBD02-01*01	TCRBJ02-07*01	CAWGDWGPYEQYF	TTCATCCTAAGCACGGAGAAGCTGCTTCTCAGCCACTCTGGCTTCTACCTCTGTGCCTGGGGGGACTGGGGCCCCTATGAACAGTAC
	0.0113308	2	TCRBV31-01*01	TCRBD02-01*01	TCRBJ02-07*01	CAWSHRTGGYEQYF	ATCCTAAGCACGGAGAAGCTGCTTCTCAGCCACTCTGGCTTCTACCTCTGTGCCTGGAGCCACCGGACTGGGGGTTATGAACAGTAC
	0.0113308	2	TCRBV31-01*01	TCRBD01-01*01	TCRBJ02-07*01	CAWSPFPHRDRGDYEQYF	GAGAAGCTGCTTCTCAGCCACTCTGGCTTCTACCTCTGTGCCTGGAGTCCTTTCCCCCACCGGGACAGGGGGGACTATGAACAGTAC
	0.0113308	2	TCRBV31-01*01	TCRBD02-01*01	TCRBJ02-07*01	CAWSHWGVLYEQYF	ATCCTAAGCACGGAGAAGCTGCTTCTCAGCCACTCTGGCTTCTACCTCTGTGCCTGGAGTCACTGGGGGGTCCTATATGAACAGTAC
	0.0113308	2	TCRBV31-01*01	TCRBD01-01*01	TCRBJ01-04*01	CAWSPPGSNERLFF	ATCCTAAGCACGGAGAAGCTGCTTCTCAGCCACTCTGGCTTCTACCTCTGTGCCTGGAGTCCCCCAGGGTCCAACGAAAGATTATTT
	0.0113308	2	TCRBV31-01*01	TCRBD02-01*01	TCRBJ02-07*01	CAWSLGTGGYEQYF	ATCCTAAGCACGGAGAAGCTGCTTCTCAGCCACTCTGGCTTCTACCTCTGTGCCTGGAGTCTAGGGACTGGGGGTTATGAACAGTAC
	0.0113308	2	TCRBV31-01*01	TCRBD01-01*01	TCRBJ01-04*01	CAWGQGSERLFF	CAATTCATCCTAAGCACGGAGAAGCTGCTTCTCAGCCACTCTGGCTTCTACCTCTGTGCCTGGGGACAGGGGTCCGAAAGATTATTT
	0.0113308	2	TCRBV31-01*01	TCRBD01-01*01	TCRBJ01-04*01	CAWSLRAGISNERLFF	AGCACGGAGAAGCTGCTTCTCAGCCACTCTGGCTTCTACCTCTGTGCCTGGAGTCTAAGGGCAGGGATTTCCAACGAAAGATTATTT
	0.0113308	2	TCRBV31-01*01	TCRBD01-01*01	TCRBJ01-03*01	CAWSQGGVGNTLYF	ATCCTAAGCACGGAGAAGCTGCTTCTCAGCCACTCTGGCTTCTACCTCTGTGCCTGGAGTCAGGGAGGGGTCGGAAATACGCTCTAT
	0.0113308	2	TCRBV31-01*01		TCRBJ01-03*01	CAWSLDGNTLYF	CAATTCATCCTAAGCACGGAGAAGCTGCTTCTCAGCCACTCTGGCTTCTACCTCTGTGCCTGGAGTCTAGATGGAAATACGCTCTAT
	0.0113308	2	TCRBV31-01*01		TCRBJ02-07*01	CAWSLEGNEQYF	CAATTCATCCTAAGCACGGAGAAGCTGCTTCTCAGCCACTCTGGCTTCTACCTCTGTGCCTGGAGTCTAGAAGGGAATGAACAGTAC
	0.0113308	2	TCRBV31-01*01	TCRBD02-01*01	TCRBJ01-04*01	CAWSRGDERLFF	CAATTCATCCTAAGCACGGAGAAGCTGCTTCTCAGCCACTCTGGCTTCTACCTCTGTGCCTGGAGTCGGGGGGACGAAAGATTATTT
	0.0113308	2	TCRBV02-01*01	TCRBD02-01*01	TCRBJ02-05*01	CASSQNWGGEDTQYF	CTTCAGATCACAGCTCTAAAGCCTGATGACTCGGCCACATACTTCTGTGCCAGCAGCCAGAACTGGGGGGGCGAAGACACCCAGTAC
	0.0113308	2	TCRBV31-01*01	TCRBD01-01*01	TCRBJ01-04*01	CALTGSNERLFF	CAATTCATCCTAAGCACGGAGAAGCTGCTTCTCAGCCACTCTGGCTTCTACCTCTGTGCCTTGACAGGGTCCAACGAAAGATTATTT
	0.0113308	2	TCRBV31-01*01	TCRBD01-01*01	TCRBJ01-05*01	CAWSPGTFNNQAPLF	CTAAGCACGGAGAAGCTGCTTCTCAGCCACTCTGGCTTCTACCTCTGTGCCTGGAGCCCCGGGACATTTAACAACCAGGCTCCGCTT
	0.0113308	2	TCRBV31-01*01	TCRBD01-01*01	TCRBJ01-03*01	CAWSSGTGAGNTLYF	CTAAGCACGGAGAAGCTGCTTCTCAGCCACTCTGGCTTCTACCTCTGTGCCTGGAGCTCCGGGACAGGGGCTGGAAATACGCTCTAT
	0.0113308	2	TCRBV31-01*01		TCRBJ02-02*01	CAWSPPGGADTGQLYF	AGCACGGAGAAGCTGCTTCTCAGCCACTCTGGCTTCTACCTCTGTGCCTGGAGCCCCCCGGGCGGGGCGGACACCGGGCAGCTCTAC
	0.0113308	2	TCRBV31-01*01	TCRBD01-01*01	TCRBJ01-04*01	CAWRGDRNERLFF	TTCATCCTAAGCACGGAGAAGCTGCTTCTCAGCCACTCTGGCTTCTACCTCTGTGCCTGGAGGGGGGACAGGAACGAAAGATTATTT
	0.0113308	2	TCRBV31-01*01	TCRBD01-01*01	TCRBJ01-05*01	CAWSRDSNQAPLF	TTCATCCTAAGCACGGAGAAGCTGCTTCTCAGCCACTCTGGCTTCTACCTCTGTGCCTGGAGCCGGGACAGCAACCAGGCTCCGCTT
	0.0113308	2	TCRBV31-01*01	TCRBD01-01*01	TCRBJ02-02*01	CAWSLGGSTGQLYF	ATCCTAAGCACGGAGAAGCTGCTTCTCAGCCACTCTGGCTTCTACCTCTGTGCCTGGAGTCTAGGGGGTTCCACCGGGCAGCTCTAC
	0.0113308	2	TCRBV31-01*01	TCRBD02-01*01	TCRBJ01-03*01	CAWSLGGRGNTLYF	ATCCTAAGCACGGAGAAGCTGCTTCTCAGCCACTCTGGCTTCTACCTCTGTGCCTGGAGTCTAGGGGGGCGAGGAAATACGCTCTAT
	0.0113308	2	TCRBV03-01*01	TCRBD01-01*01	TCRBJ01-03*01	CASSLDRRNTLYF	TTCACTCTGAAAATCCAACCCACAGCACTGGAGGACTCAGCTGTGTACTTCTGTGCCAGCAGCTTAGACAGGAGAAATACGCTCTAT
	0.0113308	2	TCRBV13-02*01	TCRBD01-01*01	TCRBJ01-02*01	CASGTANSDYTF	AACTTCTCCCTCATTCTGGAGTTGGCTACCCCCTCTCAGACATCAGTGTACTTCTGTGCCAGCGGGACAGCAAACTCCGACTACACC
	0.0113308	2	TCRBV15-01*01	TCRBD02-01*01	TCRBJ02-07*01	CASSLEDWGGSYEQYF	AAGATTCAACCTACAGAACCCAAGGACTCAGCTGTGTATCTGTGTGCCAGCAGTTTAGAGGACTGGGGGGGCTCCTATGAACAGTAC
	0.0113308	2	TCRBV04-01*01	TCRBD01-01*01	TCRBJ01-03*01	CASSFRGHSGNTLYF	CTTCGAATCAAGTCTGTAGAGCCGGAGGACTCTGCTGTGTATCTCTGTGCCAGCAGCTTCAGGGGGCATTCTGGAAATACGCTCTAT
	0.0113308	2	TCRBV04-01*01	TCRBD02-01*01	TCRBJ02-01*01	CASSWGGYAEQFF	TTGAATCTTCGAATCAAGTCTGTAGAGCCGGAGGACTCTGCTGTGTATCTCTGTGCCAGCAGCTGGGGGGGCTATGCTGAGCAGTTC
	0.0113308	2	TCRBV13-01*01	TCRBD02-01*01	TCRBJ02-01*01	CASSGTGIYAEQFF	TTCCTCCTGCTGGAATTGGCTTCTCCCTCTCAGACATCTTTGTACTTCTGTGCCAGCAGTGGGACTGGGATCTATGCTGAGCAGTTC
	0.0113308	2	TCRBV26-01*01	TCRBD01-01*01	TCRBJ01-02*01	LCQQSATANSDYTF	CAGCCTAGAAATTCAGTCCTCTGAGGCAGGAGACTCAGCACTGTACCTCTGTGCCAGCAGTCCGCGACAGCAAACTCCGACTACACC
	0.0113308	2	TCRBV01-01*01	TCRBD01-01*01	TCRBJ01-06*01	CTCSDRYNSPLYF	ACGGAGCTGAGGCTGCAAGTGGCCAACATGAGCCAGGGCAGAACCTTGTACTGCACCTGCAGTGACAGGTATAATTCGCCCCTCTAC
	0.0113308	2	TCRBV04-01*01	TCRBD02-01*01	TCRBJ02-03*01	CASSKWGTETLYF	TTGAATCTTCGAATCAAGTCTGTAGAGCCGGAGGACTCTGCTGTGTATCTCTGTGCCAGCAGCAAGTGGGGGACAGAAACGCTGTAT
	0.0113308	2	TCRBV04-01*01	TCRBD02-01*01	TCRBJ01-02*01	CASSYANSDYTF	CATTTGAATCTTCGAATCAAGTCTGTAGAGCCGGAGGACTCTGCTGTGTATCTCTGTGCCAGCAGCTATGCAAACTCCGACTACACC
	0.0113308	2	TCRBV20-01*01	TCRBD01-01*01	TCRBJ02-05*01	CGARGTGKDTQYF	TCATCTATGACAGTTTTAAATGCATATCTTGAAGACAGAGGCTTATATCTCTGTGGTGCTAGGGGTACAGGGAAAGACACCCAGTAC
	0.0113308	2	TCRBV13-02*01		TCRBJ01-06*01	CASGDSYNSPLYF	TTCTCCCTCATTCTGGAGTTGGCTACCCCCTCTCAGACATCAGTGTACTTCTGTGCCAGCGGTGATTCCTATAATTCGCCCCTCTAC
	0.0113308	2	TCRBV02-01*01	TCRBD02-01*01	TCRBJ02-01*01	CASSRTGGDYAEQFF	CTTCAGATCACAGCTCTAAAGCCTGATGACTCGGCCACATACTTCTGTGCCAGCAGTCGGACTGGGGGGGACTATGCTGAGCAGTTC
	0.0113308	2	TCRBV20-01*01	TCRBD01-01*01	TCRBJ02-01*01	CGARARADAEQFF	TCATCTATGACAGTTTTAAATGCATATCTTGAAGACAGAGGCTTATATCTCTGTGGTGCTAGAGCCAGGGCGGATGCTGAGCAGTTC
	0.0113308	2	TCRBV12-02*01	TCRBD01-01*01	TCRBJ02-04*01	CASSLDRGGQNTLYF	ATGAACATGAGTGCCTTGGAGCTAGAGGACTCTGCCGTGTACTTCTGTGCCAGCTCTCTGGACAGGGGAGGTCAAAACACCTTGTAC
	0.0113308	2	TCRBV02-01*01	TCRBD02-01*01	TCRBJ02-03*01	CASSQDRWGAETLYF	CTTCAGATCACAGCTCTAAAGCCTGATGACTCGGCCACATACTTCTGTGCCAGCAGCCAAGATCGGTGGGGTGCAGAAACGCTGTAT
	0.0113308	2	TCRBV05-01*01	TCRBD01-01*01	TCRBJ02-03*01	CASSPGQNAETLYF	CTTTTACATATATCTGCCGTGGATCCAGAAGACTCAGCTGTCTATTTTTGTGCCAGCAGCCCGGGACAGAATGCAGAAACGCTGTAT
	0.0113308	2	TCRBV16-01*01	TCRBD02-01*01	TCRBJ02-05*01	CASSYWGADQDTQYF	CTGAAGATCCAGAGCACGCAACCCCAGGACTCAGCGGTGTATCTTTGTGCAAGCAGCTATTGGGGGGCGGACCAAGACACCCAGTAC
	0.0113308	2	TCRBV02-01*01		TCRBJ02-05*01	CASSQEGVNQDTQYF	CTTCAGATCACAGCTCTAAAGCCTGATGACTCGGCCACATACTTCTGTGCCAGCAGCCAAGAGGGGGTTAACCAAGACACCCAGTAC
	0.0113308	2	TCRBV02-01*01	TCRBD01-01*01	TCRBJ01-04*01	CASSHQQISNERLFF	CTTCAGATCACAGCTCTAAAGCCTGATGACTCGGCCACATACTTCTGTGCCAGCAGCCATCAACAGATTTCCAACGAAAGATTATTT
	0.0113308	2	TCRBV13-01*01	TCRBD02-01*01	TCRBJ02-03*01	CASSDRGGAETLYF	TTCCTCCTGCTGGAATTGGCTTCTCCCTCTCAGACATCTTTGTACTTCTGTGCCAGCAGTGACCGGGGGGGCGCAGAAACGCTGTAT
	0.0113308	2	TCRBV04-01*01	TCRBD02-01*01	TCRBJ02-01*01	CASSLDWGGYAEQFF	CTTCGAATCAAGTCTGTAGAGCCGGAGGACTCTGCTGTGTATCTCTGTGCCAGCAGCTTAGACTGGGGGGGGTATGCTGAGCAGTTC
	0.0113308	2	TCRBV03-01*01	TCRBD01-01*01	TCRBJ02-01*01	CASSSQGAEQFF	TATTTCACTCTGAAAATCCAACCCACAGCACTGGAGGACTCAGCTGTGTACTTCTGTGCCAGCAGCTCACAGGGTGCTGAGCAGTTC
	0.0113308	2	TCRBV31-01*01	TCRBD02-01*01	TCRBJ02-01*01	CAWSLGGYAEQFF	TTCATCCTAAGCACGGAGAAGCTGCTTCTCAGCCACTCTGGCTTCTACCTCTGTGCCTGGAGTCTGGGGGGCTATGCTGAGCAGTTC
	0.0113308	2	TCRBV05-01*01	TCRBD01-01*01	TCRBJ01-04*01	CASSQGTSNERLFF	CTTTTACATATATCTGCCGTGGATCCAGAAGACTCAGCTGTCTATTTTTGTGCCAGCAGCCAAGGGACATCCAACGAAAGATTATTT
	0.0113308	2	TCRBV19-01*01	TCRBD01-01*01	TCRBJ01-01*01	CASSIPGQGAGTEVFF	ACTGTGACATCTGCCCAGAAGAACGAGATGGCCGTTTTTCTCTGTGCCAGCAGTATCCCGGGACAGGGGGCAGGCACAGAAGTCTTC
	0.0113308	2	TCRBV19-01*01	TCRBD01-01*01	TCRBJ01-06*01	CASSINYNSPLYF	TTTTCTCTCACTGTGACATCTGCCCAGAAGAACGAGATGGCCGTTTTTCTCTGTGCCAGCAGTATCAACTATAATTCGCCCCTCTAC
	0.0113308	2	TCRBV13-03*01		TCRBJ01-04*01	CASSEISNERLFF	TTCTCTCTCATTCTGGAGTTGGCTTCCCTTTCTCAGACAGCTGTATATTTCTGTGCCAGCAGTGAAATTTCCAACGAAAGATTATTT
	0.0113308	2	TCRBV05-01*01	TCRBD01-01*01	TCRBJ02-05*01	CASSQSRYQDTQYF	CTTTTACATATATCTGCCGTGGATCCAGAAGACTCAGCTGTCTATTTTTGTGCCAGCAGCCAAAGCAGATACCAAGACACCCAGTAC
	0.0113308	2	TCRBV29-01*01	TCRBD01-01*01	TCRBJ01-02*01	CASSLTGNSDYTF	TTCTCCCTGATTCTGGATTCTGCTAAAACAAACCAGACATCTGTGTACTTCTGTGCTAGCAGTTTGACAGGAAACTCCGACTACACC
	0.0113308	2	TCRBV13-02*01	TCRBD01-01*01	TCRBJ02-04*01	CASGDTGGRDQNTLYF	ATTCTGGAGTTGGCTACCCCCTCTCAGACATCAGTGTACTTCTGTGCCAGCGGTGATACAGGGGGCAGGGATCAAAACACCTTGTAC
	0.0113308	2	TCRBV12-02*01	TCRBD01-01*01	TCRBJ01-02*01	CASSLRGRNSDYTF	GAGATGAACATGAGTGCCTTGGAGCTAGAGGACTCTGCCGTGTACTTCTGTGCCAGCTCTCTCAGGGGGCGCAACTCCGACTACACC
	0.0113308	2	TCRBV04-01*01	TCRBD02-01*01	TCRBJ02-05*01	CASSYWGGAQDTQYF	CTTCGAATCAAGTCTGTAGAGCCGGAGGACTCTGCTGTGTATCTCTGTGCCAGCAGCTACTGGGGGGGCGCCCAAGACACCCAGTAC
	0.0113308	2	TCRBV31-01*01	TCRBD02-01*01	TCRBJ02-01*01	CAWSLTGGNAEQFF	ATCCTAAGCACGGAGAAGCTGCTTCTCAGCCACTCTGGCTTCTACCTCTGTGCCTGGAGTCTAACTGGGGGGAATGCTGAGCAGTTC
	0.0113308	2	TCRBV12-02*01	TCRBD02-01*01	TCRBJ02-05*01	CASSLWGEDTQYF	TCTGAGATGAACATGAGTGCCTTGGAGCTAGAGGACTCTGCCGTGTACTTCTGTGCCAGCTCTCTCTGGGGGGAAGACACCCAGTAC
	0.0113308	2	TCRBV03-01*01	TCRBD02-01*01	TCRBJ02-05*01	CASSFGGQDTQYF	TTCACTCTGAAAATCCAACCCACAGCACTGGAGGACTCAGCTGTGTACTTCTGTGCCAGCAGCTTTGGGGGCCAAGACACCCAGTAC
	0.0113308	2	TCRBV13-02*01		TCRBJ02-05*01	CASGDQDTQYF	GAGAACTTCTCCCTCATTCTGGAGTTGGCTACCCCCTCTCAGACATCAGTGTACTTCTGTGCCAGCGGTGACCAAGACACCCAGTAC
	0.0113308	2	TCRBV03-01*01	TCRBD01-01*01	TCRBJ02-05*01	CASSSGTVNQDTQYF	CTGAAAATCCAACCCACAGCACTGGAGGACTCAGCTGTGTACTTCTGTGCCAGCAGCTCGGGGACAGTTAACCAAGACACCCAGTAC
	0.0113308	2	TCRBV01-01*01	TCRBD02-01*01	TCRBJ02-04*01	CTCSGDWGENTLYF	GAGCTGAGGCTGCAAGTGGCCAACATGAGCCAGGGCAGAACCTTGTACTGCACCTGCAGTGGGGACTGGGGGGAAAACACCTTGTAC
	0.0113308	2	TCRBV13-02*01	TCRBD02-01*01	TCRBJ02-03*01	CASGDLGGPSAETLYF	ATTCTGGAGTTGGCTACCCCCTCTCAGACATCAGTGTACTTCTGTGCCAGCGGTGATCTGGGGGGGCCTAGTGCAGAAACGCTGTAT
	0.0113308	2	TCRBV16-01*01		TCRBJ02-05*01	CASSLGGGDTQYF	TCAACTCTGAAGATCCAGAGCACGCAACCCCAGGACTCAGCGGTGTATCTTTGTGCAAGCAGCTTAGGCGGGGGAGACACCCAGTAC
	0.0113308	2	TCRBV13-01*01	TCRBD02-01*01	TCRBJ02-05*01	CASSDWGVQDTQYF	TTCCTCCTGCTGGAATTGGCTTCTCCCTCTCAGACATCTTTGTACTTCTGTGCCAGCAGTGACTGGGGGGTCCAAGACACCCAGTAC
	0.0113308	2	TCRBV01-01*01		TCRBJ02-01*01	CTCSAPGNYAEQFF	GAGCTGAGGCTGCAAGTGGCCAACATGAGCCAGGGCAGAACCTTGTACTGCACCTGCAGTGCACCGGGGAACTATGCTGAGCAGTTC
	0.0113308	2	TCRBV19-01*01	TCRBD02-01*01	TCRBJ02-05*01	CASSITGGDTQYF	TTTTCTCTCACTGTGACATCTGCCCAGAAGAACGAGATGGCCGTTTTTCTCTGTGCCAGCAGTATCACTGGGGGAGACACCCAGTAC
	0.0113308	2	TCRBV13-02*01		TCRBJ02-04*01	CASGDADSQNTLYF	TCCCTCATTCTGGAGTTGGCTACCCCCTCTCAGACATCAGTGTACTTCTGTGCCAGCGGTGATGCGGACAGTCAAAACACCTTGTAC
	0.0113308	2	TCRBV04-01*01	TCRBD02-01*01	TCRBJ02-05*01	CASSHRLDGTQYF	TTGAATCTTCGAATCAAGTCTGTAGAGCCGGAGGACTCTGCTGTGTATCTCTGTGCCAGCAGCCATAGACTGGACGGCACCCAGTAC
	0.0113308	2	TCRBV31-01*01	TCRBD01-01*01	TCRBJ01-01*01	CAWSRQGDTEVFF	TTCATCCTAAGCACGGAGAAGCTGCTTCTCAGCCACTCTGGCTTCTACCTCTGTGCCTGGAGTCGGCAGGGTGACACAGAAGTCTTC
	0.0113308	2	TCRBV04-01*01	TCRBD02-01*01	TCRBJ02-04*01	CASSSSQNTLYF	CATTTGAATCTTCGAATCAAGTCTGTAGAGCCGGAGGACTCTGCTGTGTATCTCTGTGCCAGCAGCTCTAGTCAAAACACCTTGTAC
	0.0113308	2	TCRBV02-01*01	TCRBD02-01*01	TCRBJ02-05*01	CASSQDWGVDTQYF	GACCTTCAGATCACAGCTCTAAAGCCTGATGACTCGGCCACATACTTCTGTGCCAGCAGCCAAGACTGGGGGGTTGACACCCAGTAC
	0.0113308	2	TCRBV03-01*01	TCRBD02-01*01	TCRBJ02-04*01	CASSGDWGNTLYF	TTCACTCTGAAAATCCAACCCACAGCACTGGAGGACTCAGCTGTGTACTTCTGTGCCAGCAGCGGGGACTGGGGAAACACCTTGTAC
	0.0113308	2	TCRBV31-01*01	TCRBD01-01*01	TCRBJ02-04*01	CAWSLHSQNTLYF	TTCATCCTAAGCACGGAGAAGCTGCTTCTCAGCCACTCTGGCTTCTACCTCTGTGCCTGGAGTCTCCATAGTCAAAACACCTTGTAC
	0.0113308	2	TCRBV16-01*01	TCRBD01-01*01	TCRBJ01-01*01	CASSLGRSNTEVFF	ACTCTGAAGATCCAGAGCACGCAACCCCAGGACTCAGCGGTGTATCTTTGTGCAAGCAGCTTAGGCAGGAGTAACACAGAAGTCTTC
	0.0113308	2	TCRBV03-01*01	TCRBD01-01*01	TCRBJ01-01*01	CASSLDRGAEVFF	TTCACTCTGAAAATCCAACCCACAGCACTGGAGGACTCAGCTGTGTACTTCTGTGCCAGCAGCTTAGACAGGGGGGCAGAAGTCTTC
	0.0113308	2	TCRBV13-02*01	TCRBD01-01*01	TCRBJ01-01*01	CASGGGTGRKVFF	TTCTCCCTCATTCTGGAGTTGGCTACCCCCTCTCAGACATCAGTGTACTTCTGTGCCAGCGGTGGGGGGACAGGGAGAAAAGTCTTC
	0.0113308	2	TCRBV23-01*01	TCRBD02-01*01	TCRBJ02-07*01	CSSSQSTWGDYEQYF	CTGGGAATCAGAACGTGCGAAGCAGAAGACTCAGCACTGTACTTGTGCTCCAGCAGTCAATCGACCTGGGGGGATTATGAACAGTAC
	0.0113308	2	TCRBV23-01*01		TCRBJ02-07*01	CSSSQGPEQYF	TCACTCTGCAGCCTGGGAATCAGAACGTGCGAAGCAGAAGACTCAGCACTGTACTTGTGCTCCAGCAGTCAGGGACCTGAACAGTAC
	0.0113308	2	TCRBV14-01*01	TCRBD01-01*01	TCRBJ01-03*01	CASSLTDSGNTLYF	ACTCTCAAGATCCAGTCTGCAAAGCAGGGCGACACAGCCACCTATCTCTGTGCCAGCAGTTTGACAGATTCTGGAAATACGCTCTAT
	0.0113308	2	TCRBV23-01*01	TCRBD02-01*01	TCRBJ02-07*01	CSSSQSLDWGDEQYF	CTGGGAATCAGAACGTGCGAAGCAGAAGACTCAGCACTGTACTTGTGCTCCAGCAGTCAATCGTTGGACTGGGGGGATGAACAGTAC
	0.0113308	2	TCRBV23-01*01	TCRBD01-01*01	TCRBJ02-07*01	CSSSHDRREQYF	CTCTGCAGCCTGGGAATCAGAACGTGCGAAGCAGAAGACTCAGCACTGTACTTGTGCTCCAGCAGTCACGACAGGAGGGAACAGTAC
	0.0113308	2	TCRBV13-03*01	TCRBD01-01*01	TCRBJ02-07*01	CASSERYEQYF	GAGAATTTCTCTCTCATTCTGGAGTTGGCTTCCCTTTCTCAGACAGCTGTATATTTCTGTGCCAGCAGTGAGAGGTATGAACAGTAC
	0.0113308	2	TCRBV19-01*01	TCRBD02-01*01	TCRBJ02-07*01	CASRRDWASYEQYF	TCTCTCACTGTGACATCTGCCCAGAAGAACGAGATGGCCGTTTTTCTCTGTGCCAGCAGACGGGACTGGGCCTCCTATGAACAGTAC
	0.0113308	2	TCRBV19-01*01	TCRBD02-01*01	TCRBJ02-07*01	CASRSGLGYEQYF	TTTTCTCTCACTGTGACATCTGCCCAGAAGAACGAGATGGCCGTTTTTCTCTGTGCCAGCAGATCGGGACTGGGGTATGAACAGTAC
	0.0113308	2	TCRBV01-01*01	TCRBD02-01*01	TCRBJ02-07*01	CTCSAPGLGEEQYF	GAGCTGAGGCTGCAAGTGGCCAACATGAGCCAGGGCAGAACCTTGTACTGCACCTGCAGTGCACCGGGACTGGGGGAAGAACAGTAC
	0.0113308	2	TCRBV13-02*01	TCRBD02-01*01	TCRBJ02-07*01	CASGEPGLGYEQYF	TCCCTCATTCTGGAGTTGGCTACCCCCTCTCAGACATCAGTGTACTTCTGTGCCAGCGGTGAGCCGGGACTGGGCTATGAACAGTAC
	0.0113308	2	TCRBV01-01*01	TCRBD02-01*01	TCRBJ02-07*01	CTCSADVGSYEQYF	GAGCTGAGGCTGCAAGTGGCCAACATGAGCCAGGGCAGAACCTTGTACTGCACCTGCAGTGCAGATGTGGGCTCCTATGAACAGTAC
	0.0113308	2	TCRBV13-03*01		TCRBJ02-07*01	CASSDRSYEQYF	AATTTCTCTCTCATTCTGGAGTTGGCTTCCCTTTCTCAGACAGCTGTATATTTCTGTGCCAGCAGTGATCGCTCCTATGAACAGTAC
	0.0113308	2	TCRBV05-01*01	TCRBD02-01*01	TCRBJ02-07*01	CASSQDGLGVYEQYF	TTACATATATCTGCCGTGGATCCAGAAGACTCAGCTGTCTATTTTTGTGCCAGCAGCCAAGATGGGCTGGGGGTCTATGAACAGTAC
	0.0113308	2	TCRBV14-01*01	TCRBD02-01*01	TCRBJ02-07*01	CASSLPGGYEQYF	TCCACTCTCAAGATCCAGTCTGCAAAGCAGGGCGACACAGCCACCTATCTCTGTGCCAGCAGTTTGCCTGGGGGCTATGAACAGTAC
	0.0113308	2	TCRBV17-01*01		TCRBJ02-07*01	CASSRDRGYEQYF	TGCTCTCTCTACATTGGCTCTGCAGGCCTAGAGTATTCTGCCATGTACCTCTGTGCTAGCAGTAGAGATCGGGGCTATGAACAGTAC
	0.0113308	2	TCRBV14-01*01	TCRBD01-01*01	TCRBJ02-07*01	CASSLARGEQYF	AACTCCACTCTCAAGATCCAGTCTGCAAAGCAGGGCGACACAGCCACCTATCTCTGTGCCAGCAGTTTAGCCAGAGGGGAACAGTAC
	0.0113308	2	TCRBV13-03*01	TCRBD01-01*01	TCRBJ02-07*01	CASRTAYEQYF	GAGAATTTCTCTCTCATTCTGGAGTTGGCTTCCCTTTCTCAGACAGCTGTATATTTCTGTGCCAGCCGGACAGCCTATGAACAGTAC
	0.0113308	2	TCRBV14-01*01		TCRBJ02-07*01	CASSFWGEQYF	ACTAACTCCACTCTCAAGATCCAGTCTGCAAAGCAGGGCGACACAGCCACCTATCTCTGTGCCAGCAGTTTCTGGGGGGAACAGTAC
	0.0113308	2	TCRBV20-01*01	TCRBD01-01*01	TCRBJ01-02*01	CGARDPRRNSDYTF	TCTATGACAGTTTTAAATGCATATCTTGAAGACAGAGGCTTATATCTCTGTGGTGCTAGGGATCCCAGGAGAAACTCCGACTACACC
	0.0113308	2	TCRBV01-01*01	TCRBD01-01*01	TCRBJ02-07*01	CTCSADKGQTYEQYF	CTGAGGCTGCAAGTGGCCAACATGAGCCAGGGCAGAACCTTGTACTGCACCTGCAGTGCAGATAAGGGACAAACCTATGAACAGTAC
	0.0113308	2	TCRBV14-01*01	TCRBD01-01*01	TCRBJ02-07*01	CASSRGQGLEQYF	TCCACTCTCAAGATCCAGTCTGCAAAGCAGGGCGACACAGCCACCTATCTCTGTGCCAGCAGCCGGGGACAGGGGTTAGAACAGTAC
	0.0113308	2	TCRBV16-01*01	TCRBD02-01*01	TCRBJ02-07*01	CASSLAGGSSYEQYF	CTGAAGATCCAGAGCACGCAACCCCAGGACTCAGCGGTGTATCTTTGTGCAAGCAGCTTAGCTGGGGGAAGCTCCTATGAACAGTAC
	0.0113308	2	TCRBV13-03*01		TCRBJ02-07*01	CASSDAESYEQYF	TTCTCTCTCATTCTGGAGTTGGCTTCCCTTTCTCAGACAGCTGTATATTTCTGTGCCAGCAGTGATGCCGAATCCTATGAACAGTAC
	0.0113308	2	TCRBV23-01*01		TCRBJ02-07*01	CSSSQKSSYEQYF	TGCAGCCTGGGAATCAGAACGTGCGAAGCAGAAGACTCAGCACTGTACTTGTGCTCCAGCAGTCAAAAGAGCTCCTATGAACAGTAC
	0.0113308	2	TCRBV14-01*01	TCRBD01-01*01	TCRBJ02-07*01	CASSSTEYEQYF	AACTCCACTCTCAAGATCCAGTCTGCAAAGCAGGGCGACACAGCCACCTATCTCTGTGCCAGCAGTTCGACAGAATATGAACAGTAC
	0.0113308	2	TCRBV14-01*01		TCRBJ02-07*01	CASSFRDEQYF	ACTAACTCCACTCTCAAGATCCAGTCTGCAAAGCAGGGCGACACAGCCACCTATCTCTGTGCCAGCAGTTTTCGGGATGAACAGTAC
	0.0113308	2	TCRBV19-01*01	TCRBD01-01*01	TCRBJ02-07*01	CASSPDRGEQYF	TCTTTTTCTCTCACTGTGACATCTGCCCAGAAGAACGAGATGGCCGTTTTTCTCTGTGCCAGCAGCCCCGACAGGGGTGAACAGTAC
	0.0113308	2	TCRBV01-01*01	TCRBD02-01*01	TCRBJ02-07*01	CTCSAVLGREQYF	ACGGAGCTGAGGCTGCAAGTGGCCAACATGAGCCAGGGCAGAACCTTGTACTGCACCTGCAGTGCAGTCCTGGGGCGTGAACAGTAC
	0.0113308	2	TCRBV14-01*01	TCRBD01-01*01	TCRBJ02-07*01	CASSPTGSSYEQYF	ACTCTCAAGATCCAGTCTGCAAAGCAGGGCGACACAGCCACCTATCTCTGTGCCAGCAGCCCGACAGGAAGCTCCTATGAACAGTAC
	0.0113308	2	TCRBV17-01*01	TCRBD01-01*01	TCRBJ02-07*01	CASSPPGQGAGEQYF	CTCTACATTGGCTCTGCAGGCCTAGAGTATTCTGCCATGTACCTCTGTGCTAGCAGTCCCCCGGGACAGGGGGCAGGGGAACAGTAC
	0.0113308	2	TCRBV14-01*01	TCRBD01-01*01	TCRBJ02-07*01	CASSFSGQYEQYF	TCCACTCTCAAGATCCAGTCTGCAAAGCAGGGCGACACAGCCACCTATCTCTGTGCCAGCAGTTTCTCGGGACAGTATGAACAGTAC
	0.0113308	2	TCRBV01-01*01		TCRBJ02-07*01	CTCSADGGWEQYF	ACGGAGCTGAGGCTGCAAGTGGCCAACATGAGCCAGGGCAGAACCTTGTACTGCACCTGCAGTGCAGACGGGGGATGGGAACAGTAC
	0.0113308	2	TCRBV19-01*01	TCRBD01-01*01	TCRBJ01-02*01	CASSIQGGSDYTF	TTTTCTCTCACTGTGACATCTGCCCAGAAGAACGAGATGGCCGTTTTTCTCTGTGCCAGCAGTATCCAGGGAGGGTCCGACTACACC
	0.0113308	2	TCRBV19-01*01	TCRBD02-01*01	TCRBJ02-07*01	CASSILESSYEQYF	TCTCTCACTGTGACATCTGCCCAGAAGAACGAGATGGCCGTTTTTCTCTGTGCCAGCAGTATTCTGGAGAGCTCCTATGAACAGTAC
	0.0113308	2	TCRBV13-02*01		TCRBJ02-07*01	CASGDEQYF	AGCCAAGAGAACTTCTCCCTCATTCTGGAGTTGGCTACCCCCTCTCAGACATCAGTGTACTTCTGTGCCAGCGGTGATGAACAGTAC
	0.0113308	2	TCRBV13-02*01	TCRBD02-01*01	TCRBJ02-07*01	CASGDALGGYEQYF	TCCCTCATTCTGGAGTTGGCTACCCCCTCTCAGACATCAGTGTACTTCTGTGCCAGCGGTGATGCTCTGGGGGGCTATGAACAGTAC
	0.0113308	2	TCRBV13-03*01	TCRBD01-01*01	TCRBJ02-07*01	CASSDAAGSSYEQYF	CTCATTCTGGAGTTGGCTTCCCTTTCTCAGACAGCTGTATATTTCTGTGCCAGCAGTGATGCGGCAGGGAGCTCCTATGAACAGTAC
	0.0113308	2	TCRBV13-03*01	TCRBD02-01*01	TCRBJ02-07*01	CASSDALGGGVEQYF	CTCATTCTGGAGTTGGCTTCCCTTTCTCAGACAGCTGTATATTTCTGTGCCAGCAGTGATGCATTGGGTGGGGGTGTTGAACAGTAC
	0.0113308	2	TCRBV13-03*01	TCRBD01-01*01	TCRBJ02-07*01	CASSDTYEQYF	GAGAATTTCTCTCTCATTCTGGAGTTGGCTTCCCTTTCTCAGACAGCTGTATATTTCTGTGCCAGCAGTGACACCTATGAACAGTAC
	0.0113308	2	TCRBV14-01*01	TCRBD01-01*01	TCRBJ02-07*01	CASSQDRVWEQYF	TCCACTCTCAAGATCCAGTCTGCAAAGCAGGGCGACACAGCCACCTATCTCTGTGCCAGCAGCCAGGACAGGGTATGGGAACAGTAC
	0.0113308	2	TCRBV14-01*01		TCRBJ01-05*01	CASSPGRAPLF	ACTAACTCCACTCTCAAGATCCAGTCTGCAAAGCAGGGCGACACAGCCACCTATCTCTGTGCCAGCAGTCCCGGGCGGGCTCCGCTT
	0.0113308	2	TCRBV19-01*01	TCRBD02-01*01	TCRBJ02-07*01	CASSRDWGPYEQYF	TCTCTCACTGTGACATCTGCCCAGAAGAACGAGATGGCCGTTTTTCTCTGTGCCAGCAGCAGGGACTGGGGTCCTTATGAACAGTAC
	0.0113308	2	TCRBV19-01*01	TCRBD02-01*01	TCRBJ02-07*01	CASSTGGYEQYF	TCTTTTTCTCTCACTGTGACATCTGCCCAGAAGAACGAGATGGCCGTTTTTCTCTGTGCCAGCAGTACTGGGGGGTATGAACAGTAC
	0.0113308	2	TCRBV17-01*01	TCRBD02-01*01	TCRBJ02-07*01	CASSSLGGSYEQYF	TCTCTCTACATTGGCTCTGCAGGCCTAGAGTATTCTGCCATGTACCTCTGTGCTAGCAGTAGTCTGGGGGGATCCTATGAACAGTAC
	0.0113308	2	TCRBV05-01*01	TCRBD01-01*01	TCRBJ01-05*01	CASSQDSGGNQAPLF	TTACATATATCTGCCGTGGATCCAGAAGACTCAGCTGTCTATTTTTGTGCCAGCAGCCAAGATTCAGGGGGCAACCAGGCTCCGCTT
	0.0113308	2	TCRBV13-03*01		TCRBJ02-07*01	CASSDGGYEQYF	AATTTCTCTCTCATTCTGGAGTTGGCTTCCCTTTCTCAGACAGCTGTATATTTCTGTGCCAGCAGTGATGGGGGCTATGAACAGTAC
	0.0113308	2	TCRBV13-01*01		TCRBJ02-07*01	CASSDARGSSYEQYF	CTCCTGCTGGAATTGGCTTCTCCCTCTCAGACATCTTTGTACTTCTGTGCCAGCAGTGATGCTCGGGGAAGCTCCTATGAACAGTAC
	0.0113308	2	TCRBV14-01*01	TCRBD01-01*01	TCRBJ02-07*01	CASSFRGSSYEQYF	ACTCTCAAGATCCAGTCTGCAAAGCAGGGCGACACAGCCACCTATCTCTGTGCCAGCAGTTTCAGGGGAAGCTCCTATGAACAGTAC
	0.0113308	2	TCRBV14-01*01	TCRBD01-01*01	TCRBJ02-07*01	CASSRTGPYEQYF	TCCACTCTCAAGATCCAGTCTGCAAAGCAGGGCGACACAGCCACCTATCTCTGTGCCAGCAGTCGGACAGGGCCCTATGAACAGTAC
	0.0113308	2	TCRBV13-03*01	TCRBD01-01*01	TCRBJ02-07*01	CASSSPEREQYF	AATTTCTCTCTCATTCTGGAGTTGGCTTCCCTTTCTCAGACAGCTGTATATTTCTGTGCCAGCAGTTCCCCAGAAAGAGAACAGTAC
	0.0113308	2	TCRBV01-01*01		TCRBJ02-07*01	CTCSAAGYEQYF	GATACGGAGCTGAGGCTGCAAGTGGCCAACATGAGCCAGGGCAGAACCTTGTACTGCACCTGCAGTGCAGCCGGTTATGAACAGTAC
	0.0113308	2	TCRBV29-01*01	TCRBD02-01*01	TCRBJ02-07*01	CASSPLWGYEQYF	TTCTCCCTGATTCTGGATTCTGCTAAAACAAACCAGACATCTGTGTACTTCTGTGCTAGCAGTCCCCTGTGGGGCTATGAACAGTAC
	0.0113308	2	TCRBV13-03*01		TCRBJ02-07*01	CASRDGSYEQYF	AATTTCTCTCTCATTCTGGAGTTGGCTTCCCTTTCTCAGACAGCTGTATATTTCTGTGCCAGCAGGGACGGCTCCTATGAACAGTAC
	0.0113308	2	TCRBV01-01*01	TCRBD02-01*01	TCRBJ02-07*01	CTCSADDWGASYEQYF	AGGCTGCAAGTGGCCAACATGAGCCAGGGCAGAACCTTGTACTGCACCTGCAGTGCAGATGACTGGGGGGCCTCCTATGAACAGTAC
	0.0113308	2	TCRBV01-01*01		TCRBJ01-04*01	CTCSAGGGAERLFF	GAGCTGAGGCTGCAAGTGGCCAACATGAGCCAGGGCAGAACCTTGTACTGCACCTGCAGTGCAGGGGGAGGGGCCGAAAGATTATTT
	0.0113308	2	TCRBV01-01*01	TCRBD02-01*01	TCRBJ02-01*01	CTCSARWGYAEQFF	GAGCTGAGGCTGCAAGTGGCCAACATGAGCCAGGGCAGAACCTTGTACTGCACCTGCAGTGCCCGGTGGGGCTATGCTGAGCAGTTC
	0.0113308	2	TCRBV15-01*01		TCRBJ02-07*01	CASSLAPLEQYF	TTCTCCACTCTGAAGATTCAACCTACAGAACCCAAGGACTCAGCTGTGTATCTGTGTGCCAGCAGTTTAGCGCCTCTTGAACAGTAC
	0.0113308	2	TCRBV19-01*01	TCRBD01-01*01	TCRBJ02-07*01	CASSPGQYEQYF	TCTTTTTCTCTCACTGTGACATCTGCCCAGAAGAACGAGATGGCCGTTTTTCTCTGTGCCAGCAGTCCGGGACAATATGAACAGTAC
	0.0113308	2	TCRBV29-01*01	TCRBD01-01*01	TCRBJ02-07*01	CASSSGQGNEQYF	TTCTCCCTGATTCTGGATTCTGCTAAAACAAACCAGACATCTGTGTACTTCTGTGCTAGCAGTTCGGGACAGGGGAATGAACAGTAC
	0.0113308	2	TCRBV13-03*01	TCRBD02-01*01	TCRBJ02-07*01	CASSETGGREQYF	TTCTCTCTCATTCTGGAGTTGGCTTCCCTTTCTCAGACAGCTGTATATTTCTGTGCCAGCAGTGAAACTGGGGGGAGAGAACAGTAC
	0.0113308	2	TCRBV14-01*01	TCRBD02-01*01	TCRBJ02-07*01	CASSLEYEQYF	ACTAACTCCACTCTCAAGATCCAGTCTGCAAAGCAGGGCGACACAGCCACCTATCTCTGTGCCAGCAGTCTGGAGTATGAACAGTAC
	0.0113308	2	TCRBV14-01*01	TCRBD01-01*01	TCRBJ02-07*01	CASSFTDSSYEQYF	ACTCTCAAGATCCAGTCTGCAAAGCAGGGCGACACAGCCACCTATCTCTGTGCCAGCAGTTTCACGGACAGCTCCTATGAACAGTAC
	0.0113308	2	TCRBV13-03*01	TCRBD01-01*01	TCRBJ02-07*01	CASSDSYEQYF	GAGAATTTCTCTCTCATTCTGGAGTTGGCTTCCCTTTCTCAGACAGCTGTATATTTCTGTGCCAGCAGTGACAGCTATGAACAGTAC
	0.0113308	2	TCRBV13-02*01	TCRBD02-01*01	TCRBJ02-07*01	CASGGLDRSYEQYF	TCCCTCATTCTGGAGTTGGCTACCCCCTCTCAGACATCAGTGTACTTCTGTGCCAGCGGCGGACTGGACCGCTCCTATGAACAGTAC
	0.0113308	2	TCRBV14-01*01		TCRBJ02-07*01	CASSFPPSYEQYF	TCCACTCTCAAGATCCAGTCTGCAAAGCAGGGCGACACAGCCACCTATCTCTGTGCCAGCAGTTTTCCACCCTCCTATGAACAGTAC
	0.0113308	2	TCRBV24-01*01	TCRBD01-01*01	TCRBJ02-07*01	CASSPRDNSYEQYF	ATCCTGGAAATCCTATCCTCTGAAGAAGACGACTCAGCACTGTAGCTCTGTGCCAGCAGTCCCCGGGACAACTCCTATGAACAGTAC
	0.0113308	2	TCRBV19-01*01	TCRBD01-01*01	TCRBJ02-07*01	CASSISPDYEQYF	TTTTCTCTCACTGTGACATCTGCCCAGAAGAACGAGATGGCCGTTTTTCTCTGTGCCAGCAGTATAAGCCCAGACTATGAACAGTAC
	0.0113308	2	TCRBV13-02*01	TCRBD01-01*01	TCRBJ02-07*01	CASGDPGEEQYF	AACTTCTCCCTCATTCTGGAGTTGGCTACCCCCTCTCAGACATCAGTGTACTTCTGTGCCAGCGGTGATCCAGGGGAGGAACAGTAC
	0.0113308	2	TCRBV01-01*01		TCRBJ01-03*01	CTCSAGVGNTLYF	ACGGAGCTGAGGCTGCAAGTGGCCAACATGAGCCAGGGCAGAACCTTGTACTGCACCTGCAGTGCAGGGGTTGGAAATACGCTCTAT
	0.0113308	2	TCRBV29-01*01	TCRBD01-01*01	TCRBJ02-07*01	CASSSGQYEQYF	CATTTCTCCCTGATTCTGGATTCTGCTAAAACAAACCAGACATCTGTGTACTTCTGTGCTAGCAGTTCGGGACAGTATGAACAGTAC
	0.0113308	2	TCRBV19-01*01	TCRBD01-01*01	TCRBJ02-07*01	CASSISDIASYEQYF	CTCACTGTGACATCTGCCCAGAAGAACGAGATGGCCGTTTTTCTCTGTGCCAGCAGTATCTCGGACATTGCCTCCTATGAACAGTAC
	0.0113308	2	TCRBV14-01*01	TCRBD01-01*01	TCRBJ02-07*01	CASRDRDSYEQYF	TCCACTCTCAAGATCCAGTCTGCAAAGCAGGGCGACACAGCCACCTATCTCTGTGCCAGCAGGGACAGGGACTCCTATGAACAGTAC
	0.0113308	2	TCRBV12-02*01		TCRBJ02-07*01	CASSLGPEYEQYF	TCTGAGATGAACATGAGTGCCTTGGAGCTAGAGGACTCTGCCGTGTACTTCTGTGCCAGCTCTCTCGGGCCAGAATATGAACAGTAC
	0.0113308	2	TCRBV17-01*01		TCRBJ02-07*01	CASSRAGDEQYF	TTCTGCTCTCTCTACATTGGCTCTGCAGGCCTAGAGTATTCTGCCATGTACCTCTGTGCTAGCAGTAGAGCGGGGGATGAACAGTAC
	0.0113308	2	TCRBV19-01*01	TCRBD01-01*01	TCRBJ02-07*01	CASSLPPGDEQYF	TTTTCTCTCACTGTGACATCTGCCCAGAAGAACGAGATGGCCGTTTTTCTCTGTGCCAGCAGTCTCCCACCAGGGGACGAACAGTAC
	0.0113308	2	TCRBV29-01*01	TCRBD01-01*01	TCRBJ01-03*01	CASSLIPASGNTLYF	CTGATTCTGGATTCTGCTAAAACAAACCAGACATCTGTGTACTTCTGTGCTAGCAGTTTAATTCCAGCATCTGGAAATACGCTCTAT
	0.0113308	2	TCRBV17-01*01	TCRBD02-01*01	TCRBJ02-07*01	CASSRDWGYEQYF	TGCTCTCTCTACATTGGCTCTGCAGGCCTAGAGTATTCTGCCATGTACCTCTGTGCTAGCAGTAGGGACTGGGGCTATGAACAGTAC
	0.0113308	2	TCRBV14-01*01	TCRBD01-01*01	TCRBJ02-07*01	CASSFDSYEQYF	AACTCCACTCTCAAGATCCAGTCTGCAAAGCAGGGCGACACAGCCACCTATCTCTGTGCCAGCAGTTTTGACAGCTATGAACAGTAC
	0.0113308	2	TCRBV19-01*01	TCRBD02-01*01	TCRBJ02-07*01	CASSIGWGGSYEQYF	CTCACTGTGACATCTGCCCAGAAGAACGAGATGGCCGTTTTTCTCTGTGCCAGCAGTATTGGCTGGGGGGGTTCCTATGAACAGTAC
	0.0113308	2	TCRBV19-01*01	TCRBD02-01*01	TCRBJ02-07*01	CASSRDWGDEQYF	TTTTCTCTCACTGTGACATCTGCCCAGAAGAACGAGATGGCCGTTTTTCTCTGTGCCAGCAGCCGCGACTGGGGGGATGAACAGTAC
	0.0113308	2	TCRBV17-01*01		TCRBJ02-07*01	CASSRDMDGYEQYF	TCTCTCTACATTGGCTCTGCAGGCCTAGAGTATTCTGCCATGTACCTCTGTGCTAGCAGTAGAGATATGGACGGTTATGAACAGTAC
	0.0113308	2	TCRBV13-03*01	TCRBD02-01*01	TCRBJ02-07*01	CASRDWGYEQYF	AATTTCTCTCTCATTCTGGAGTTGGCTTCCCTTTCTCAGACAGCTGTATATTTCTGTGCCAGCAGGGACTGGGGGTATGAACAGTAC
	0.0113308	2	TCRBV17-01*01	TCRBD02-01*01	TCRBJ02-07*01	CASSTGGRYEQYF	TGCTCTCTCTACATTGGCTCTGCAGGCCTAGAGTATTCTGCCATGTACCTCTGTGCTAGCAGTACTGGGGGGCGGTATGAACAGTAC
	0.0113308	2	TCRBV14-01*01	TCRBD02-01*01	TCRBJ02-07*01	CASRHWGGYEQYF	TCCACTCTCAAGATCCAGTCTGCAAAGCAGGGCGACACAGCCACCTATCTCTGTGCCAGCAGACACTGGGGGGGCTATGAACAGTAC
	0.0113308	2	TCRBV19-01*01	TCRBD01-01*01	TCRBJ02-07*01	CASSPGTVYYEQYF	TCTCTCACTGTGACATCTGCCCAGAAGAACGAGATGGCCGTTTTTCTCTGTGCCAGCAGTCCCGGGACAGTCTACTATGAACAGTAC
	0.0113308	2	TCRBV19-01*01		TCRBJ02-07*01	CASSIGSNEQYF	TCTTTTTCTCTCACTGTGACATCTGCCCAGAAGAACGAGATGGCCGTTTTTCTCTGTGCCAGCAGTATTGGGAGCAATGAACAGTAC
	0.0113308	2	TCRBV13-03*01		TCRBJ01-03*01	CASRGDGNTLYF	AATTTCTCTCTCATTCTGGAGTTGGCTTCCCTTTCTCAGACAGCTGTATATTTCTGTGCCAGCAGGGGGGACGGAAATACGCTCTAT
	0.0113308	2	TCRBV13-03*01	TCRBD02-01*01	TCRBJ02-07*01	CASSDAGGAREQYF	TCTCTCATTCTGGAGTTGGCTTCCCTTTCTCAGACAGCTGTATATTTCTGTGCCAGCAGTGATGCTGGGGGGGCGCGTGAACAGTAC
	0.0113308	2	TCRBV19-01*01	TCRBD02-01*01	TCRBJ02-07*01	CASSHGTGVYEQYF	TCTCTCACTGTGACATCTGCCCAGAAGAACGAGATGGCCGTTTTTCTCTGTGCCAGCAGTCACGGGACTGGGGTTTATGAACAGTAC
	0.0113308	2	TCRBV01-01*01	TCRBD02-01*01	TCRBJ02-07*01	CTCSAEDWGYEQYF	GAGCTGAGGCTGCAAGTGGCCAACATGAGCCAGGGCAGAACCTTGTACTGCACCTGCAGTGCAGAGGACTGGGGGTATGAACAGTAC
	0.0113308	2	TCRBV14-01*01	TCRBD02-01*01	TCRBJ02-07*01	CASSFNWGYEQYF	TCCACTCTCAAGATCCAGTCTGCAAAGCAGGGCGACACAGCCACCTATCTCTGTGCCAGCAGTTTTAACTGGGGCTATGAACAGTAC
	0.0113308	2	TCRBV19-01*01	TCRBD02-01*01	TCRBJ02-07*01	CASSISWGDEQYF	TTTTCTCTCACTGTGACATCTGCCCAGAAGAACGAGATGGCCGTTTTTCTCTGTGCCAGCAGTATCTCCTGGGGGGATGAACAGTAC
	0.0113308	2	TCRBV13-03*01	TCRBD01-01*01	TCRBJ01-02*01	CASSLRNSDYTF	AATTTCTCTCTCATTCTGGAGTTGGCTTCCCTTTCTCAGACAGCTGTATATTTCTGTGCCAGCAGTCTCAGAAACTCCGACTACACC
	0.0113308	2	TCRBV13-03*01	TCRBD02-01*01	TCRBJ02-07*01	CASSPGTGAYEQYF	TCTCTCATTCTGGAGTTGGCTTCCCTTTCTCAGACAGCTGTATATTTCTGTGCCAGCAGCCCCGGGACTGGGGCGTATGAACAGTAC
	0.0113308	2	TCRBV17-01*01	TCRBD01-01*01	TCRBJ02-07*01	CASSRGQGSYEQYF	TCTCTCTACATTGGCTCTGCAGGCCTAGAGTATTCTGCCATGTACCTCTGTGCTAGCAGTAGAGGACAGGGATCCTATGAACAGTAC
	0.0113308	2	TCRBV17-01*01	TCRBD01-01*01	TCRBJ02-07*01	CASSRDVRDYEQYF	TCTCTCTACATTGGCTCTGCAGGCCTAGAGTATTCTGCCATGTACCTCTGTGCTAGCAGTAGAGATGTCAGGGACTATGAACAGTAC
	0.0113308	2	TCRBV19-01*01	TCRBD01-01*01	TCRBJ02-07*01	CASSITKYEQYF	TCTTTTTCTCTCACTGTGACATCTGCCCAGAAGAACGAGATGGCCGTTTTTCTCTGTGCCAGCAGTATAACAAAATATGAACAGTAC
	0.0113308	2	TCRBV13-03*01	TCRBD02-01*01	TCRBJ02-07*01	CASSPDYEQYF	GAGAATTTCTCTCTCATTCTGGAGTTGGCTTCCCTTTCTCAGACAGCTGTATATTTCTGTGCCAGCAGCCCCGACTACGAACAGTAC
	0.0113308	2	TCRBV19-01*01		TCRBJ02-07*01	CASSRPRYEQYF	TCTTTTTCTCTCACTGTGACATCTGCCCAGAAGAACGAGATGGCCGTTTTTCTCTGTGCCAGCAGTCGACCGAGATATGAACAGTAC
	0.0113308	2	TCRBV19-01*01	TCRBD01-01*01	TCRBJ02-07*01	CASSIGTGGEQYF	TTTTCTCTCACTGTGACATCTGCCCAGAAGAACGAGATGGCCGTTTTTCTCTGTGCCAGCAGTATAGGGACAGGGGGCGAACAGTAC
	0.0113308	2	TCRBV05-01*01	TCRBD01-01*01	TCRBJ01-03*01	CASSQDNSGNTLYF	CTTTTACATATATCTGCCGTGGATCCAGAAGACTCAGCTGTCTATTTTTGTGCCAGCAGCCAAGACAATTCTGGAAATACGCTCTAT
	0.0113308	2	TCRBV01-01*01	TCRBD01-01*01	TCRBJ01-03*01	CTCSSNSGNTLYF	ACGGAGCTGAGGCTGCAAGTGGCCAACATGAGCCAGGGCAGAACCTTGTACTGCACCTGCAGTTCAAATTCTGGAAATACGCTCTAT
	0.0113308	2	TCRBV13-03*01	TCRBD01-01*01	TCRBJ02-07*01	CASRDSYEQYF	GAGAATTTCTCTCTCATTCTGGAGTTGGCTTCCCTTTCTCAGACAGCTGTATATTTCTGTGCCAGCAGGGACAGTTATGAACAGTAC
	0.0113308	2	TCRBV17-01*01	TCRBD01-01*01	TCRBJ02-07*01	CASSRGRVYEQYF	TGCTCTCTCTACATTGGCTCTGCAGGCCTAGAGTATTCTGCCATGTACCTCTGTGCTAGCAGTAGAGGCAGGGTCTATGAACAGTAC
	0.0113308	2	TCRBV01-01*01	TCRBD02-01*01	TCRBJ02-07*01	CTCSDWGVYEQYF	ACGGAGCTGAGGCTGCAAGTGGCCAACATGAGCCAGGGCAGAACCTTGTACTGCACCTGCAGTGACTGGGGAGTCTATGAACAGTAC
	0.0113308	2	TCRBV15-01*01	TCRBD01-01*01	TCRBJ02-07*01	CASTRDRAYEQYF	TCCACTCTGAAGATTCAACCTACAGAACCCAAGGACTCAGCTGTGTATCTGTGTGCCAGCACCAGGGACAGGGCCTATGAACAGTAC
	0.0113308	2	TCRBV19-01*01	TCRBD02-01*01	TCRBJ02-07*01	CASSISWGDPYEQYF	CTCACTGTGACATCTGCCCAGAAGAACGAGATGGCCGTTTTTCTCTGTGCCAGCAGTATATCCTGGGGGGATCCCTATGAACAGTAC
	0.0113308	2	TCRBV20-01*01	TCRBD01-01*01	TCRBJ02-07*01	CGARTGTYEQYF	TTTTCATCTATGACAGTTTTAAATGCATATCTTGAAGACAGAGGCTTATATCTCTGTGGTGCAAGGACAGGGACCTATGAACAGTAC
	0.0113308	2	TCRBV13-03*01	TCRBD01-01*01	TCRBJ02-07*01	CASSEPDYEQYF	AATTTCTCTCTCATTCTGGAGTTGGCTTCCCTTTCTCAGACAGCTGTATATTTCTGTGCCAGCAGTGAGCCAGACTATGAACAGTAC
	0.0113308	2	TCRBV19-01*01	TCRBD01-01*01	TCRBJ02-07*01	CASSPGQGAGEQYF	TCTCTCACTGTGACATCTGCCCAGAAGAACGAGATGGCCGTTTTTCTCTGTGCCAGCAGTCCTGGACAGGGGGCGGGAGAACAGTAC
	0.0113308	2	TCRBV14-01*01	TCRBD01-01*01	TCRBJ01-03*01	CASSLGDGNTLYF	TCCACTCTCAAGATCCAGTCTGCAAAGCAGGGCGACACAGCCACCTATCTCTGTGCCAGCAGTTTAGGGGATGGAAATACGCTCTAT
	0.0113308	2	TCRBV29-01*01	TCRBD01-01*01	TCRBJ02-07*01	CASSLTGQGYEQYF	TCCCTGATTCTGGATTCTGCTAAAACAAACCAGACATCTGTGTACTTCTGTGCTAGCAGTTTAACGGGACAGGGTTATGAACAGTAC
	0.0113308	2	TCRBV19-01*01	TCRBD01-01*01	TCRBJ02-07*01	CASSAGQNYEQYF	TTTTCTCTCACTGTGACATCTGCCCAGAAGAACGAGATGGCCGTTTTTCTCTGTGCCAGCAGTGCGGGACAGAATTATGAACAGTAC
	0.0113308	2	TCRBV19-01*01	TCRBD02-01*01	TCRBJ02-07*01	CASSIGWGSSYEQYF	CTCACTGTGACATCTGCCCAGAAGAACGAGATGGCCGTTTTTCTCTGTGCCAGCAGTATCGGCTGGGGGAGCTCCTATGAACAGTAC
	0.0113308	2	TCRBV13-03*01	TCRBD02-01*01	TCRBJ02-07*01	CASSEGLAYEQYF	TTCTCTCTCATTCTGGAGTTGGCTTCCCTTTCTCAGACAGCTGTATATTTCTGTGCCAGCAGTGAGGGACTGGCATATGAACAGTAC
	0.0113308	2	TCRBV29-01*01		TCRBJ02-07*01	CASSLGEGEQYF	CATTTCTCCCTGATTCTGGATTCTGCTAAAACAAACCAGACATCTGTGTACTTCTGTGCTAGCAGTTTGGGGGAGGGGGAACAGTAC
	0.0113308	2	TCRBV13-03*01		TCRBJ02-07*01	CASSDGEQYF	CAAGAGAATTTCTCTCTCATTCTGGAGTTGGCTTCCCTTTCTCAGACAGCTGTATATTTCTGTGCCAGCAGTGACGGGGAACAGTAC
	0.0113308	2	TCRBV13-03*01	TCRBD02-01*01	TCRBJ02-07*01	CASSTGLGGREQYF	TCTCTCATTCTGGAGTTGGCTTCCCTTTCTCAGACAGCTGTATATTTCTGTGCCAGCAGTACGGGACTGGGGGGACGAGAACAGTAC
	0.0113308	2	TCRBV01-01*01	TCRBD01-01*01	TCRBJ01-03*01	CTCSGTGRGNTLYF	GAGCTGAGGCTGCAAGTGGCCAACATGAGCCAGGGCAGAACCTTGTACTGCACCTGCAGTGGGACAGGGAGGGGAAATACGCTCTAT
	0.0113308	2	TCRBV13-03*01	TCRBD02-01*01	TCRBJ02-07*01	CASSERLGGYEQYF	TCTCTCATTCTGGAGTTGGCTTCCCTTTCTCAGACAGCTGTATATTTCTGTGCCAGCAGTGAGCGACTGGGGGGGTATGAACAGTAC
	0.0113308	2	TCRBV01-01*01	TCRBD01-01*01	TCRBJ02-07*01	CTCSAWTGYEQYF	ACGGAGCTGAGGCTGCAAGTGGCCAACATGAGCCAGGGCAGAACCTTGTACTGCACCTGCAGTGCGTGGACAGGGTATGAACAGTAC
	0.0113308	2	TCRBV13-02*01	TCRBD02-01*01	TCRBJ02-07*01	CASGAGLSYEQYF	TTCTCCCTCATTCTGGAGTTGGCTACCCCCTCTCAGACATCAGTGTACTTCTGTGCCAGCGGGGCGGGACTGTCCTATGAACAGTAC
	0.0113308	2	TCRBV29-01*01	TCRBD02-01*01	TCRBJ02-07*01	CASSLLAGASSYEQYF	ATTCTGGATTCTGCTAAAACAAACCAGACATCTGTGTACTTCTGTGCTAGCAGTTTACTGGCTGGGGCGAGCTCCTATGAACAGTAC
	0.0113308	2	TCRBV13-03*01	TCRBD02-01*01	TCRBJ02-07*01	CASSPLGYSYEQYF	TCTCTCATTCTGGAGTTGGCTTCCCTTTCTCAGACAGCTGTATATTTCTGTGCCAGCAGCCCACTGGGGTACTCCTATGAACAGTAC
	0.0113308	2	TCRBV15-01*01	TCRBD02-01*01	TCRBJ02-07*01	CASSTGTGEQYF	TTCTCCACTCTGAAGATTCAACCTACAGAACCCAAGGACTCAGCTGTGTATCTGTGTGCCAGCAGCACCGGGACTGGGGAACAGTAC
	0.0113308	2	TCRBV13-03*01		TCRBJ01-03*01	CASSGQSGNTLYF	TTCTCTCTCATTCTGGAGTTGGCTTCCCTTTCTCAGACAGCTGTATATTTCTGTGCCAGCAGTGGGCAGTCTGGAAATACGCTCTAT
	0.0113308	2	TCRBV19-01*01	TCRBD01-01*01	TCRBJ02-07*01	CASSIGGEQYF	TCATCTTTTTCTCTCACTGTGACATCTGCCCAGAAGAACGAGATGGCCGTTTTTCTCTGTGCCAGCAGTATAGGAGGTGAACAGTAC
	0.0113308	2	TCRBV19-01*01	TCRBD02-01*01	TCRBJ02-07*01	CASSQDWGYEQYF	TTTTCTCTCACTGTGACATCTGCCCAGAAGAACGAGATGGCCGTTTTTCTCTGTGCCAGTAGTCAGGACTGGGGGTATGAACAGTAC
	0.0113308	2	TCRBV13-03*01	TCRBD01-01*01	TCRBJ02-07*01	CASSGQGYEQYF	AATTTCTCTCTCATTCTGGAGTTGGCTTCCCTTTCTCAGACAGCTGTATATTTCTGTGCCAGCAGTGGACAGGGCTATGAACAGTAC
	0.0113308	2	TCRBV19-01*01		TCRBJ02-07*01	CASSIGTYEQYF	TCTTTTTCTCTCACTGTGACATCTGCCCAGAAGAACGAGATGGCCGTTTTTCTCTGTGCCAGCAGTATAGGGACCTATGAACAGTAC
	0.0113308	2	TCRBV19-01*01	TCRBD01-01*01	TCRBJ02-07*01	CASSIGTGDYEQYF	TCTCTCACTGTGACATCTGCCCAGAAGAACGAGATGGCCGTTTTTCTCTGTGCCAGCAGTATCGGGACAGGGGACTATGAACAGTAC
	0.0113308	2	TCRBV01-01*01	TCRBD01-01*01	TCRBJ02-07*01	CTCSADKGASEQYF	GAGCTGAGGCTGCAAGTGGCCAACATGAGCCAGGGCAGAACCTTGTACTGCACCTGCAGTGCAGATAAGGGGGCTAGTGAACAGTAC
	0.0113308	2	TCRBV01-01*01	TCRBD01-01*01	TCRBJ02-07*01	CTCSADNYEQYF	GATACGGAGCTGAGGCTGCAAGTGGCCAACATGAGCCAGGGCAGAACCTTGTACTGCACCTGCAGTGCAGACAATTATGAACAGTAC
	0.0113308	2	TCRBV13-03*01	TCRBD02-01*01	TCRBJ02-07*01	CASTGGTSYEQYF	TTCTCTCTCATTCTGGAGTTGGCTTCCCTTTCTCAGACAGCTGTATATTTCTGTGCCAGCACTGGGGGGACATCCTATGAACAGTAC
	0.0113308	2	TCRBV13-03*01	TCRBD02-01*01	TCRBJ02-07*01	CASSELGGYEQYF	TTCTCTCTCATTCTGGAGTTGGCTTCCCTTTCTCAGACAGCTGTATATTTCTGTGCCAGCAGTGAGCTGGGGGGATATGAACAGTAC
	0.0113308	2	TCRBV01-01*01	TCRBD02-01*01	TCRBJ02-07*01	CTCSPGLGEQYF	GATACGGAGCTGAGGCTGCAAGTGGCCAACATGAGCCAGGGCAGAACCTTGTACTGCACCTGCAGTCCGGGACTGGGGGAACAGTAC
	0.0113308	2	TCRBV24-01*01	TCRBD01-01*01	TCRBJ02-07*01	CASSLYSQGGREQYF	CTGGAAATCCTATCCTCTGAAGAAGACGACTCAGCACTGTAGCTCTGTGCCAGCAGTCTGTATTCCCAGGGGGGAAGGGAACAGTAC
	0.0113308	2	TCRBV17-01*01	TCRBD01-01*01	TCRBJ02-07*01	CASSKGGTGVEQYF	TCTCTCTACATTGGCTCTGCAGGCCTAGAGTATTCTGCCATGTACCTCTGTGCTAGCAGTAAAGGTGGGACAGGGGTCGAACAGTAC
	0.0113308	2	TCRBV13-03*01	TCRBD01-01*01	TCRBJ02-07*01	CASSDARVGEQYF	TTCTCTCTCATTCTGGAGTTGGCTTCCCTTTCTCAGACAGCTGTATATTTCTGTGCCAGCAGTGACGCCAGGGTCGGCGAACAGTAC
	0.0113308	2	TCRBV01-01*01	TCRBD01-01*01	TCRBJ01-03*01	CTCSAGRDGNTLYF	GAGCTGAGGCTGCAAGTGGCCAACATGAGCCAGGGCAGAACCTTGTACTGCACCTGCAGTGCAGGCAGGGATGGAAATACGCTCTAT
	0.0113308	2	TCRBV01-01*01	TCRBD02-01*01	TCRBJ02-07*01	CTCSAGTGGALEQYF	CTGAGGCTGCAAGTGGCCAACATGAGCCAGGGCAGAACCTTGTACTGCACCTGCAGTGCGGGGACTGGGGGGGCGCTTGAACAGTAC
	0.0113308	2	TCRBV13-02*01		TCRBJ02-07*01	CASGDGYEQYF	GAGAACTTCTCCCTCATTCTGGAGTTGGCTACCCCCTCTCAGACATCAGTGTACTTCTGTGCCAGCGGTGATGGGTATGAACAGTAC
	0.0113308	2	TCRBV13-02*01	TCRBD02-01*01	TCRBJ02-07*01	CASGDGTGVYEQYF	TCCCTCATTCTGGAGTTGGCTACCCCCTCTCAGACATCAGTGTACTTCTGTGCCAGCGGTGATGGGACTGGGGTCTATGAACAGTAC
	0.0113308	2	TCRBV19-01*01	TCRBD02-01*01	TCRBJ02-07*01	CASSIAGGSYEQYF	TCTCTCACTGTGACATCTGCCCAGAAGAACGAGATGGCCGTTTTTCTCTGTGCCAGCAGTATAGCTGGGGGTTCCTATGAACAGTAC
	0.0113308	2	TCRBV13-03*01	TCRBD01-01*01	TCRBJ02-07*01	CASSDAGGSYEQYF	TCTCTCATTCTGGAGTTGGCTTCCCTTTCTCAGACAGCTGTATATTTCTGTGCCAGCAGTGATGCAGGGGGCTCCTATGAACAGTAC
	0.0113308	2	TCRBV24-01*01	TCRBD02-01*01	TCRBJ02-07*01	CASSLYLSSYEQYF	ATCCTGGAAATCCTATCCTCTGAAGAAGACGACTCAGCACTGTAGCTCTGTGCCAGCAGTCTGTATCTGAGCTCCTATGAACAGTAC
	0.0113308	2	TCRBV24-01*01	TCRBD02-01*01	TCRBJ02-07*01	CASSATGGRSSYEQYF	GAAATCCTATCCTCTGAAGAAGACGACTCAGCACTGTAGCTCTGTGCCAGCAGTGCGACTGGGGGAAGGAGCTCCTATGAACAGTAC
	0.0113308	2	TCRBV05-01*01	TCRBD01-01*01	TCRBJ02-07*01	CASSQERDSSYEQYF	TTACATATATCTGCCGTGGATCCAGAAGACTCAGCTGTCTATTTTTGTGCCAGCAGCCAAGAGAGGGACAGCTCCTATGAACAGTAC
	0.0113308	2	TCRBV24-01*01	TCRBD02-01*01	TCRBJ02-07*01	CASSPGGRAYEQYF	ATCCTGGAAATCCTATCCTCTGAAGAAGACGACTCAGCACTGTAGCTCTGTGCCAGCAGTCCCGGGGGGCGCGCCTATGAACAGTAC
	0.0113308	2	TCRBV01-01*01	TCRBD01-01*01	TCRBJ02-07*01	CTCSAPTGPYEQYF	GAGCTGAGGCTGCAAGTGGCCAACATGAGCCAGGGCAGAACCTTGTACTGCACCTGCAGTGCGCCGACAGGGCCCTATGAACAGTAC
	0.0113308	2	TCRBV13-03*01	TCRBD02-01*01	TCRBJ02-07*01	CASKTGGGEQYF	AATTTCTCTCTCATTCTGGAGTTGGCTTCCCTTTCTCAGACAGCTGTATATTTCTGTGCCAGCAAGACTGGGGGAGGGGAACAGTAC
	0.0113308	2	TCRBV12-02*01	TCRBD02-01*01	TCRBJ02-07*01	CASSPWTGGAREQYF	ATGAACATGAGTGCCTTGGAGCTAGAGGACTCTGCCGTGTACTTCTGTGCCAGCTCTCCATGGACTGGGGGGGCGCGGGAACAGTAC
	0.0113308	2	TCRBV13-01*01	TCRBD01-01*01	TCRBJ02-07*01	CASSDAPEYEQYF	TTCTTCCTCCTGCTGGAATTGGCTTCTCCCTCTCAGACATCTTTGTACTTCTGTGCCAGCAGTGATGCTCCAGAGTATGAACAGTAC
	0.0113308	2	TCRBV13-03*01	TCRBD02-01*01	TCRBJ02-07*01	CASRDWGDEQYF	AATTTCTCTCTCATTCTGGAGTTGGCTTCCCTTTCTCAGACAGCTGTATATTTCTGTGCCAGCCGGGACTGGGGGGATGAACAGTAC
	0.0113308	2	TCRBV01-01*01		TCRBJ02-07*01	CTCSGGQDEQYF	GATACGGAGCTGAGGCTGCAAGTGGCCAACATGAGCCAGGGCAGAACCTTGTACTGCACCTGCAGTGGGGGGCAGGATGAACAGTAC
	0.0113308	2	TCRBV01-01*01	TCRBD02-01*01	TCRBJ02-07*01	CTCSADWGGEQYF	ACGGAGCTGAGGCTGCAAGTGGCCAACATGAGCCAGGGCAGAACCTTGTACTGCACCTGCAGTGCAGACTGGGGGGGCGAACAGTAC
	0.0113308	2	TCRBV19-01*01	TCRBD01-01*01	TCRBJ02-07*01	CASSMRGEQYF	TCATCTTTTTCTCTCACTGTGACATCTGCCCAGAAGAACGAGATGGCCGTTTTTCTCTGTGCCAGCAGTATGAGGGGAGAACAGTAC
	0.0113308	2	TCRBV13-03*01	TCRBD01-01*01	TCRBJ02-07*01	CASSDDSYEQYF	AATTTCTCTCTCATTCTGGAGTTGGCTTCCCTTTCTCAGACAGCTGTATATTTCTGTGCCAGCAGTGATGACAGTTATGAACAGTAC
	0.0113308	2	TCRBV01-01*01	TCRBD02-01*01	TCRBJ02-07*01	CTCSGDWGYEQYF	ACGGAGCTGAGGCTGCAAGTGGCCAACATGAGCCAGGGCAGAACCTTGTACTGCACCTGCAGTGGGGACTGGGGGTATGAACAGTAC
	0.0113308	2	TCRBV13-03*01	TCRBD02-01*01	TCRBJ02-07*01	CASSDAVLGGSYEQYF	ATTCTGGAGTTGGCTTCCCTTTCTCAGACAGCTGTATATTTCTGTGCCAGCAGTGATGCAGTCCTGGGGGGATCCTATGAACAGTAC
	0.0113308	2	TCRBV29-01*01	TCRBD01-01*01	TCRBJ02-07*01	CASSLPYEQYF	GAGCATTTCTCCCTGATTCTGGATTCTGCTAAAACAAACCAGACATCTGTGTACTTCTGTGCTAGCAGTTTACCATATGAACAGTAC
	0.0113308	2	TCRBV13-01*01	TCRBD01-01*01	TCRBJ02-07*01	CASSPDTYEQYF	GACTTCTTCCTCCTGCTGGAATTGGCTTCTCCCTCTCAGACATCTTTGTACTTCTGTGCCAGCAGTCCAGACACATATGAACAGTAC
	0.0113308	2	TCRBV01-01*01	TCRBD02-01*01	TCRBJ02-07*01	CTCSANWGGDEQYF	GAGCTGAGGCTGCAAGTGGCCAACATGAGCCAGGGCAGAACCTTGTACTGCACCTGCAGTGCAAACTGGGGGGGCGATGAACAGTAC
	0.0113308	2	TCRBV19-01*01	TCRBD01-01*01	TCRBJ02-07*01	CASSRQGGEQYF	TCTTTTTCTCTCACTGTGACATCTGCCCAGAAGAACGAGATGGCCGTTTTTCTCTGTGCCAGCAGTAGACAGGGTGGGGAACAGTAC
	0.0113308	2	TCRBV20-01*01	TCRBD01-01*01	TCRBJ01-02*01	CGATGTSNSDYTF	TCATCTATGACAGTTTTAAATGCATATCTTGAAGACAGAGGCTTATATCTCTGTGGTGCTACCGGGACATCAAACTCCGACTACACC
	0.0113308	2	TCRBV13-02*01		TCRBJ02-07*01	CASGDADGYEQYF	TTCTCCCTCATTCTGGAGTTGGCTACCCCCTCTCAGACATCAGTGTACTTCTGTGCCAGCGGTGATGCCGACGGTTATGAACAGTAC
	0.0113308	2	TCRBV13-02*01	TCRBD02-01*01	TCRBJ02-07*01	CASGETGYEQYF	AACTTCTCCCTCATTCTGGAGTTGGCTACCCCCTCTCAGACATCAGTGTACTTCTGTGCCAGCGGTGAGACTGGCTATGAACAGTAC
	0.0113308	2	TCRBV12-02*01	TCRBD01-01*01	TCRBJ02-07*01	CASSLRDISYEQYF	GAGATGAACATGAGTGCCTTGGAGCTAGAGGACTCTGCCGTGTACTTCTGTGCCAGCTCCCTCCGGGACATCTCCTATGAACAGTAC
	0.0113308	2	TCRBV13-02*01	TCRBD01-01*01	TCRBJ02-07*01	CASGHPGSSYEQYF	TCCCTCATTCTGGAGTTGGCTACCCCCTCTCAGACATCAGTGTACTTCTGTGCCAGCGGTCATCCAGGGAGCTCCTATGAACAGTAC
	0.0113308	2	TCRBV19-01*01	TCRBD02-01*01	TCRBJ02-07*01	CASSPDWASSYEQYF	CTCACTGTGACATCTGCCCAGAAGAACGAGATGGCCGTTTTTCTCTGTGCCAGCAGTCCCGACTGGGCGAGCTCCTATGAACAGTAC
	0.0113308	2	TCRBV20-01*01	TCRBD01-01*01	TCRBJ02-07*01	CGARDWDRAYEQYF	TCTATGACAGTTTTAAATGCATATCTTGAAGACAGAGGCTTATATCTCTGTGGTGCTAGGGATTGGGACAGGGCCTATGAACAGTAC
	0.0113308	2	TCRBV01-01*01		TCRBJ02-07*01	CTCSADRPYEQYF	ACGGAGCTGAGGCTGCAAGTGGCCAACATGAGCCAGGGCAGAACCTTGTACTGCACCTGCAGTGCAGACAGACCATATGAACAGTAC
	0.0113308	2	TCRBV19-01*01	TCRBD02-01*01	TCRBJ02-07*01	CASSILGGRDEQYF	TCTCTCACTGTGACATCTGCCCAGAAGAACGAGATGGCCGTTTTTCTCTGTGCCAGCAGTATTCTGGGGGGGCGCGATGAACAGTAC
	0.0113308	2	TCRBV13-02*01		TCRBJ02-07*01	CASGDARGLEQYF	TTCTCCCTCATTCTGGAGTTGGCTACCCCCTCTCAGACATCAGTGTACTTCTGTGCCAGCGGTGATGCACGGGGGCTGGAACAGTAC
	0.0113308	2	TCRBV29-01*01	TCRBD01-01*01	TCRBJ02-07*01	CASSFGTNREQYF	TTCTCCCTGATTCTGGATTCTGCTAAAACAAACCAGACATCTGTGTACTTCTGTGCTAGCAGTTTTGGGACAAACCGTGAACAGTAC
	0.0113308	2	TCRBV13-02*01	TCRBD01-01*01	TCRBJ02-07*01	CASGDEVYEQYF	AACTTCTCCCTCATTCTGGAGTTGGCTACCCCCTCTCAGACATCAGTGTACTTCTGTGCCAGCGGTGATGAGGTTTATGAACAGTAC
	0.0113308	2	TCRBV01-01*01	TCRBD02-01*01	TCRBJ02-07*01	CTCSAESTYEQYF	ACGGAGCTGAGGCTGCAAGTGGCCAACATGAGCCAGGGCAGAACCTTGTACTGCACCTGCAGTGCAGAGAGCACTTATGAACAGTAC
	0.0113308	2	TCRBV13-02*01	TCRBD02-01*01	TCRBJ02-07*01	CASGGTGYEQYF	AACTTCTCCCTCATTCTGGAGTTGGCTACCCCCTCTCAGACATCAGTGTACTTCTGTGCCAGCGGTGGTACTGGGTATGAACAGTAC
	0.0113308	2	TCRBV13-03*01	TCRBD02-01*01	TCRBJ02-07*01	CASSPWGSYEQYF	TTCTCTCTCATTCTGGAGTTGGCTTCCCTTTCTCAGACAGCTGTATATTTCTGTGCCAGCAGTCCCTGGGGGTCCTATGAACAGTAC
	0.0113308	2	TCRBV17-01*01	TCRBD02-01*01	TCRBJ02-07*01	CASSRGNWGSSYEQYF	TACATTGGCTCTGCAGGCCTAGAGTATTCTGCCATGTACCTCTGTGCTAGCAGTAGGGGGAACTGGGGGAGCTCCTATGAACAGTAC
	0.0113308	2	TCRBV29-01*01		TCRBJ02-07*01	CASSLSYEQYF	GAGCATTTCTCCCTGATTCTGGATTCTGCTAAAACAAACCAGACATCTGTGTACTTCTGTGCTAGCAGTTTATCCTATGAACAGTAC
	0.0113308	2	TCRBV14-01*01	TCRBD02-01*01	TCRBJ02-07*01	CASSLRLGGREQYF	ACTCTCAAGATCCAGTCTGCAAAGCAGGGCGACACAGCCACCTATCTCTGTGCCAGCAGTTTAAGACTGGGGGGGCGCGAACAGTAC
	0.0113308	2	TCRBV13-03*01		TCRBJ01-03*01	CASSDKTSGNTLYF	TCTCTCATTCTGGAGTTGGCTTCCCTTTCTCAGACAGCTGTATATTTCTGTGCCAGCAGTGATAAGACTTCTGGAAATACGCTCTAT
	0.0113308	2	TCRBV13-02*01	TCRBD01-01*01	TCRBJ01-02*01	CASGDASANSDYTF	TCCCTCATTCTGGAGTTGGCTACCCCCTCTCAGACATCAGTGTACTTCTGTGCCAGCGGTGATGCCAGTGCAAACTCCGACTACACC
	0.0113308	2	TCRBV19-01*01	TCRBD02-01*01	TCRBJ02-07*01	CASSKLGGLEQYF	TTTTCTCTCACTGTGACATCTGCCCAGAAGAACGAGATGGCCGTTTTTCTCTGTGCCAGCAGTAAGCTGGGGGGGCTTGAACAGTAC
	0.0113308	2	TCRBV19-01*01	TCRBD02-01*01	TCRBJ02-07*01	CASRTGGALEQYF	TTTTCTCTCACTGTGACATCTGCCCAGAAGAACGAGATGGCCGTTTTTCTCTGTGCCAGCAGGACTGGGGGGGCGCTTGAACAGTAC
	0.0113308	2	TCRBV29-01*01	TCRBD02-01*01	TCRBJ02-07*01	CASSLLGYEQYF	CATTTCTCCCTGATTCTGGATTCTGCTAAAACAAACCAGACATCTGTGTACTTCTGTGCTAGCAGTCTACTGGGCTATGAACAGTAC
	0.0113308	2	TCRBV19-01*01	TCRBD01-01*01	TCRBJ02-07*01	CASSTGRSYEQYF	TTTTCTCTCACTGTGACATCTGCCCAGAAGAACGAGATGGCCGTTTTTCTCTGTGCCAGCAGTACAGGGAGGTCCTATGAACAGTAC
	0.0113308	2	TCRBV13-03*01	TCRBD01-01*01	TCRBJ02-07*01	CASSRDSSYEQYF	TTCTCTCTCATTCTGGAGTTGGCTTCCCTTTCTCAGACAGCTGTATATTTCTGTGCCAGCAGTCGGGACAGCTCCTATGAACAGTAC
	0.0113308	2	TCRBV14-01*01	TCRBD02-01*01	TCRBJ02-07*01	CASSSGTGGGSSYEQYF	ATCCAGTCTGCAAAGCAGGGCGACACAGCCACCTATCTCTGTGCCAGCAGCTCCGGGACTGGGGGGGGAAGCTCCTATGAACAGTAC
	0.0113308	2	TCRBV15-01*01	TCRBD01-01*01	TCRBJ02-07*01	CASKRWAGEQYF	TTCTCCACTCTGAAGATTCAACCTACAGAACCCAAGGACTCAGCTGTGTATCTGTGTGCCAGCAAAAGGTGGGCAGGGGAACAGTAC
	0.0113308	2	TCRBV13-03*01		TCRBJ02-07*01	CASSEESYEQYF	AATTTCTCTCTCATTCTGGAGTTGGCTTCCCTTTCTCAGACAGCTGTATATTTCTGTGCCAGCAGTGAGGAGAGTTATGAACAGTAC
	0.0113308	2	TCRBV19-01*01	TCRBD02-01*01	TCRBJ02-07*01	CASSIRGASYEQYF	TCTCTCACTGTGACATCTGCCCAGAAGAACGAGATGGCCGTTTTTCTCTGTGCCAGCAGTATTCGGGGGGCCTCTTATGAACAGTAC
	0.0113308	2	TCRBV13-01*01	TCRBD02-01*01	TCRBJ02-07*01	CASSDDWYEQYF	GACTTCTTCCTCCTGCTGGAATTGGCTTCTCCCTCTCAGACATCTTTGTACTTCTGTGCCAGCAGTGATGACTGGTATGAACAGTAC
	0.0113308	2	TCRBV13-03*01	TCRBD02-01*01	TCRBJ02-07*01	CASSDLGGSYEQYF	TCTCTCATTCTGGAGTTGGCTTCCCTTTCTCAGACAGCTGTATATTTCTGTGCCAGCAGTGATCTGGGGGGCTCCTATGAACAGTAC
	0.0113308	2	TCRBV15-01*01	TCRBD01-01*01	TCRBJ02-07*01	CASSLGTPYEQYF	TCCACTCTGAAGATTCAACCTACAGAACCCAAGGACTCAGCTGTGTATCTGTGTGCCAGCAGTTTAGGGACACCCTATGAACAGTAC
	0.0113308	2	TCRBV24-01*01	TCRBD01-01*01	TCRBJ02-07*01	CASSLNNYEQYF	CAGTGCATCCTGGAAATCCTATCCTCTGAAGAAGACGACTCAGCACTGTAGCTCTGTGCCAGCAGTCTCAACAACTATGAACAGTAC
	0.0113308	2	TCRBV13-03*01	TCRBD02-01*01	TCRBJ02-07*01	CASSGGVEQYF	GAGAATTTCTCTCTCATTCTGGAGTTGGCTTCCCTTTCTCAGACAGCTGTATATTTCTGTGCCAGCAGTGGTGGGGTGGAACAGTAC
	0.0113308	2	TCRBV29-01*01	TCRBD01-01*01	TCRBJ01-03*01	CASRDRGPSGNTLYF	CTGATTCTGGATTCTGCTAAAACAAACCAGACATCTGTGTACTTCTGTGCTAGCCGGGACAGGGGGCCTTCTGGAAATACGCTCTAT
	0.0113308	2	TCRBV01-01*01		TCRBJ02-01*01	CTCSADVGVDYAEQFF	AGGCTGCAAGTGGCCAACATGAGCCAGGGCAGAACCTTGTACTGCACCTGCAGTGCAGATGTGGGAGTCGACTATGCTGAGCAGTTC
	0.0113308	2	TCRBV29-01*01	TCRBD02-01*01	TCRBJ02-07*01	CASSLSLGGAFEQYF	CTGATTCTGGATTCTGCTAAAACAAACCAGACATCTGTGTACTTCTGTGCTAGCAGTTTATCGCTGGGGGGCGCTTTTGAACAGTAC
	0.0113308	2	TCRBV01-01*01	TCRBD01-01*01	TCRBJ02-07*01	CTCSAQTGVEQYF	ACGGAGCTGAGGCTGCAAGTGGCCAACATGAGCCAGGGCAGAACCTTGTACTGCACCTGCAGTGCACAGACAGGGGTTGAACAGTAC
	0.0113308	2	TCRBV29-01*01	TCRBD01-01*01	TCRBJ02-07*01	CASSLDRVEQYF	CATTTCTCCCTGATTCTGGATTCTGCTAAAACAAACCAGACATCTGTGTACTTCTGTGCTAGCAGTTTAGACAGGGTTGAACAGTAC
	0.0113308	2	TCRBV15-01*01	TCRBD02-01*01	TCRBJ02-07*01	CASSFTGEQYF	TCCTTCTCCACTCTGAAGATTCAACCTACAGAACCCAAGGACTCAGCTGTGTATCTGTGTGCCAGCAGTTTCACTGGTGAACAGTAC
	0.0113308	2	TCRBV01-01*01	TCRBD02-01*01	TCRBJ02-07*01	CTCSADLWGGSYEQYF	AGGCTGCAAGTGGCCAACATGAGCCAGGGCAGAACCTTGTACTGCACCTGCAGTGCAGATCTCTGGGGGGGTTCCTATGAACAGTAC
	0.0113308	2	TCRBV13-03*01	TCRBD02-01*01	TCRBJ02-07*01	CASSVGGRSSYEQYF	CTCATTCTGGAGTTGGCTTCCCTTTCTCAGACAGCTGTATATTTCTGTGCCAGCAGCGTGGGGGGGAGGAGCTCCTATGAACAGTAC
	0.0113308	2	TCRBV15-01*01	TCRBD02-01*01	TCRBJ02-07*01	CASSPTGGPYEQYF	ACTCTGAAGATTCAACCTACAGAACCCAAGGACTCAGCTGTGTATCTGTGTGCCAGCAGCCCGACTGGGGGGCCATATGAACAGTAC
	0.0113308	2	TCRBV12-02*01	TCRBD02-01*01	TCRBJ02-07*01	CASSPTGGALHEQYF	ATGAACATGAGTGCCTTGGAGCTAGAGGACTCTGCCGTGTACTTCTGTGCCAGCTCGCCGACTGGGGGGGCGCTACATGAACAGTAC
	0.0113308	2	TCRBV19-01*01	TCRBD02-01*01	TCRBJ02-07*01	CASSWGGLEQYF	TCTTTTTCTCTCACTGTGACATCTGCCCAGAAGAACGAGATGGCCGTTTTTCTCTGTGCCAGCAGCTGGGGGGGGCTGGAACAGTAC
	0.0113308	2	TCRBV19-01*01	TCRBD02-01*01	TCRBJ01-04*01	CASSIGGAGERLFF	TCTCTCACTGTGACATCTGCCCAGAAGAACGAGATGGCCGTTTTTCTCTGTGCCAGCAGTATAGGGGGGGCTGGCGAAAGATTATTT
	0.0113308	2	TCRBV12-02*01		TCRBJ02-07*01	CASSLVEQYF	GACTATCACTCTGAGATGAACATGAGTGCCTTGGAGCTAGAGGACTCTGCCGTGTACTTCTGTGCCAGCTCTCTGGTTGAACAGTAC
	0.0113308	2	TCRBV01-01*01	TCRBD02-01*01	TCRBJ02-07*01	CTCSAALGGLEQYF	GAGCTGAGGCTGCAAGTGGCCAACATGAGCCAGGGCAGAACCTTGTACTGCACCTGCAGTGCAGCACTGGGGGGGCTTGAACAGTAC
	0.0113308	2	TCRBV13-02*01	TCRBD02-01*01	TCRBJ02-07*01	CASGDSGLGFYEQYF	CTCATTCTGGAGTTGGCTACCCCCTCTCAGACATCAGTGTACTTCTGTGCCAGCGGTGATTCGGGACTGGGGTTCTATGAACAGTAC
	0.0113308	2	TCRBV13-02*01	TCRBD02-01*01	TCRBJ02-07*01	CASGAPGLYEQYF	TTCTCCCTCATTCTGGAGTTGGCTACCCCCTCTCAGACATCAGTGTACTTCTGTGCCAGCGGTGCCCCGGGACTCTATGAACAGTAC
	0.0113308	2	TCRBV13-03*01	TCRBD02-01*01	TCRBJ02-07*01	CASSDDWDYEQYF	TTCTCTCTCATTCTGGAGTTGGCTTCCCTTTCTCAGACAGCTGTATATTTCTGTGCCAGCAGTGACGACTGGGACTATGAACAGTAC
	0.0113308	2	TCRBV24-01*01		TCRBJ02-07*01	CASSLSQQYF	AACTCACAGTGCATCCTGGAAATCCTATCCTCTGAAGAAGACGACTCAGCACTGTAGCTCTGTGCCAGCAGTCTGTCCCAACAGTAC
	0.0113308	2	TCRBV19-01*01	TCRBD01-01*01	TCRBJ01-03*01	CASSLTGGSGNTLYF	CTCACTGTGACATCTGCCCAGAAGAACGAGATGGCCGTTTTTCTCTGTGCCAGCAGTCTAACAGGGGGTTCTGGAAATACGCTCTAT
	0.0113308	2	TCRBV13-02*01	TCRBD02-01*01	TCRBJ02-07*01	CASGSPAGGYEQYF	TCCCTCATTCTGGAGTTGGCTACCCCCTCTCAGACATCAGTGTACTTCTGTGCCAGCGGTAGCCCGGCTGGGGGGTATGAACAGTAC
	0.0113308	2	TCRBV13-01*01	TCRBD01-01*01	TCRBJ02-07*01	CASSASTGSYEQYF	TTCCTCCTGCTGGAATTGGCTTCTCCCTCTCAGACATCTTTGTACTTCTGTGCCAGCAGTGCCTCGACAGGCTCCTATGAACAGTAC
	0.0113308	2	TCRBV17-01*01	TCRBD02-01*01	TCRBJ02-07*01	CASSGTGGSSYEQYF	CTCTACATTGGCTCTGCAGGCCTAGAGTATTCTGCCATGTACCTCTGTGCTAGCAGCGGGACTGGGGGGAGCTCCTATGAACAGTAC
	0.0113308	2	TCRBV02-01*01	TCRBD01-01*01	TCRBJ02-07*01	CASSQDNYEQYF	CATTTAGACCTTCAGATCACAGCTCTAAAGCCTGATGACTCGGCCACATACTTCTGTGCCAGCAGCCAGGACAACTATGAACAGTAC
	0.0113308	2	TCRBV13-01*01	TCRBD02-01*01	TCRBJ02-07*01	CASSGLGGYEQYF	TTCTTCCTCCTGCTGGAATTGGCTTCTCCCTCTCAGACATCTTTGTACTTCTGTGCCAGCAGTGGACTGGGGGGATATGAACAGTAC
	0.0113308	2	TCRBV13-03*01	TCRBD02-01*01	TCRBJ02-07*01	CASSDGGDEQYF	AATTTCTCTCTCATTCTGGAGTTGGCTTCCCTTTCTCAGACAGCTGTATATTTCTGTGCCAGCAGTGATGGGGGGGATGAACAGTAC
	0.0113308	2	TCRBV19-01*01	TCRBD02-01*01	TCRBJ02-07*01	CASSMLGDEQYF	TCTTTTTCTCTCACTGTGACATCTGCCCAGAAGAACGAGATGGCCGTTTTTCTCTGTGCCAGCAGTATGCTGGGAGATGAACAGTAC
	0.0113308	2	TCRBV01-01*01		TCRBJ01-03*01	CTCSGNSGNTLYF	ACGGAGCTGAGGCTGCAAGTGGCCAACATGAGCCAGGGCAGAACCTTGTACTGCACCTGCAGTGGGAATTCTGGAAATACGCTCTAT
	0.0113308	2	TCRBV01-01*01	TCRBD01-01*01	TCRBJ02-07*01	CTCSADEGEQYF	GATACGGAGCTGAGGCTGCAAGTGGCCAACATGAGCCAGGGCAGAACCTTGTACTGCACCTGCAGTGCAGATGAGGGTGAACAGTAC
	0.0113308	2	TCRBV15-01*01	TCRBD02-01*01	TCRBJ02-07*01	CASSTGGAEQYF	TTCTCCACTCTGAAGATTCAACCTACAGAACCCAAGGACTCAGCTGTGTATCTGTGTGCCAGCAGTACTGGGGGGGCTGAACAGTAC
	0.0113308	2	TCRBV13-01*01	TCRBD02-01*01	TCRBJ02-07*01	CASSPGTGSYEQYF	TTCCTCCTGCTGGAATTGGCTTCTCCCTCTCAGACATCTTTGTACTTCTGTGCCAGCAGTCCCGGGACTGGGTCTTATGAACAGTAC
	0.0113308	2	TCRBV05-01*01	TCRBD01-01*01	TCRBJ02-07*01	CASSQAGGYEQYF	CTACTTTTACATATATCTGCCGTGGATCCAGAAGACTCAGCTGTCTATTTTTGTGCCAGCAGCCAAGCAGGGGGCTATGAACAGTAC
	0.0113308	2	TCRBV13-02*01	TCRBD02-01*01	TCRBJ02-07*01	CASGDATGGRSYEQYF	ATTCTGGAGTTGGCTACCCCCTCTCAGACATCAGTGTACTTCTGTGCCAGCGGTGATGCTACTGGGGGGCGTTCCTATGAACAGTAC
	0.0113308	2	TCRBV13-01*01	TCRBD02-01*01	TCRBJ02-07*01	CASSDALGSSYEQYF	CTCCTGCTGGAATTGGCTTCTCCCTCTCAGACATCTTTGTACTTCTGTGCCAGCAGTGATGCGCTGGGGAGCTCCTATGAACAGTAC
	0.0113308	2	TCRBV13-02*01	TCRBD02-01*01	TCRBJ02-07*01	CASDRLGSSYEQYF	TCCCTCATTCTGGAGTTGGCTACCCCCTCTCAGACATCAGTGTACTTCTGTGCCAGCGACCGACTGGGGAGCTCCTATGAACAGTAC
	0.0113308	2	TCRBV29-01*01	TCRBD02-01*01	TCRBJ02-07*01	CASRWGYEQYF	GAGCATTTCTCCCTGATTCTGGATTCTGCTAAAACAAACCAGACATCTGTGTACTTCTGTGCTAGCAGATGGGGATATGAACAGTAC
	0.0113308	2	TCRBV03-01*01	TCRBD01-01*01	TCRBJ01-03*01	CASSLQGSGNTLYF	ACTCTGAAAATCCAACCCACAGCACTGGAGGACTCAGCTGTGTACTTCTGTGCCAGCAGCTTACAGGGTTCTGGAAATACGCTCTAT
	0.0113308	2	TCRBV19-01*01		TCRBJ01-03*01	CASSIGDSGNTLYF	TCTCTCACTGTGACATCTGCCCAGAAGAACGAGATGGCCGTTTTTCTCTGTGCCAGCAGTATAGGGGATTCTGGAAATACGCTCTAT
	0.0113308	2	TCRBV13-02*01	TCRBD01-01*01	TCRBJ02-07*01	CASGDAGTGIEQYF	TCCCTCATTCTGGAGTTGGCTACCCCCTCTCAGACATCAGTGTACTTCTGTGCCAGCGGTGATGCAGGGACAGGGATTGAACAGTAC
	0.0113308	2	TCRBV13-02*01	TCRBD02-01*01	TCRBJ02-07*01	CASGDALGYEQYF	TTCTCCCTCATTCTGGAGTTGGCTACCCCCTCTCAGACATCAGTGTACTTCTGTGCCAGCGGTGATGCACTGGGTTATGAACAGTAC
	0.0113308	2	TCRBV05-01*01	TCRBD01-01*01	TCRBJ02-07*01	CASSRDSSYEQYF	CTACTTTTACATATATCTGCCGTGGATCCAGAAGACTCAGCTGTCTATTTTTGTGCCAGCAGCCGGGACAGCTCCTATGAACAGTAC
	0.0113308	2	TCRBV13-02*01	TCRBD02-01*01	TCRBJ02-07*01	CASGDVGTGGFSSSYEQYF	TTGGCTACCCCCTCTCAGACATCAGTGTACTTCTGTGCCAGCGGTGATGTTGGGACTGGGGGTTTCTCAAGCTCCTATGAACAGTAC
	0.0113308	2	TCRBV01-01*01	TCRBD02-01*01	TCRBJ02-07*01	CTCSVGGAYEQYF	ACGGAGCTGAGGCTGCAAGTGGCCAACATGAGCCAGGGCAGAACCTTGTACTGCACCTGCAGTGTTGGGGGGGCCTATGAACAGTAC
	0.0113308	2	TCRBV15-01*01	TCRBD02-01*01	TCRBJ02-07*01	CASSLGLGPYEQYF	ACTCTGAAGATTCAACCTACAGAACCCAAGGACTCAGCTGTGTATCTGTGTGCCAGCAGTTTAGGACTGGGCCCCTATGAACAGTAC
	0.0113308	2	TCRBV01-01*01	TCRBD01-01*01	TCRBJ02-07*01	CTCSADGGGTPYEQYF	AGGCTGCAAGTGGCCAACATGAGCCAGGGCAGAACCTTGTACTGCACCTGCAGTGCAGATGGAGGGGGAACCCCCTATGAACAGTAC
	0.0113308	2	TCRBV14-01*01	TCRBD01-01*01	TCRBJ02-07*01	CASSLRDRDEQYF	TCCACTCTCAAGATCCAGTCTGCAAAGCAGGGCGACACAGCCACCTATCTCTGTGCCAGCAGTCTCCGGGACAGGGATGAACAGTAC
	0.0113308	2	TCRBV19-01*01	TCRBD01-01*01	TCRBJ01-05*01	CASSISNNQAPLF	TTTTCTCTCACTGTGACATCTGCCCAGAAGAACGAGATGGCCGTTTTTCTCTGTGCCAGCAGTATAAGTAACAACCAGGCTCCGCTT
	0.0113308	2	TCRBV13-03*01	TCRBD01-01*01	TCRBJ01-03*01	CASSYRGVSGNTLYF	CTCATTCTGGAGTTGGCTTCCCTTTCTCAGACAGCTGTATATTTCTGTGCCAGCAGTTACAGGGGGGTTTCTGGAAATACGCTCTAT
	0.0113308	2	TCRBV02-01*01	TCRBD01-01*01	TCRBJ02-07*01	CASSQDGTDYEQYF	GACCTTCAGATCACAGCTCTAAAGCCTGATGACTCGGCCACATACTTCTGTGCCAGCAGCCAAGACGGGACAGATTATGAACAGTAC
	0.0113308	2	TCRBV14-01*01		TCRBJ02-07*01	CASTGIYEQYF	ACTAACTCCACTCTCAAGATCCAGTCTGCAAAGCAGGGCGACACAGCCACCTATCTCTGTGCCAGCACGGGAATCTATGAACAGTAC
	0.0113308	2	TCRBV13-01*01	TCRBD02-01*01	TCRBJ02-07*01	CASSDWDSYEQYF	TTCTTCCTCCTGCTGGAATTGGCTTCTCCCTCTCAGACATCTTTGTACTTCTGTGCCAGCAGTGACTGGGACTCCTATGAACAGTAC
	0.0113308	2	TCRBV24-01*01	TCRBD02-01*01	TCRBJ02-07*01	CASSLYWEQYF	TCACAGTGCATCCTGGAAATCCTATCCTCTGAAGAAGACGACTCAGCACTGTAGCTCTGTGCCAGCAGTCTGTATTGGGAACAGTAC
	0.0113308	2	TCRBV03-01*01	TCRBD01-01*01	TCRBJ02-07*01	CASSGGTLGREQYF	ACTCTGAAAATCCAACCCACAGCACTGGAGGACTCAGCTGTGTACTTCTGTGCCAGCAGCGGAGGGACACTAGGGCGGGAACAGTAC
	0.0113308	2	TCRBV14-01*01	TCRBD01-01*01	TCRBJ01-04*01	CASSFPVSNERLFF	ACTCTCAAGATCCAGTCTGCAAAGCAGGGCGACACAGCCACCTATCTCTGTGCCAGCAGTTTCCCAGTTTCCAACGAAAGATTATTT
	0.0113308	2	TCRBV13-01*01	TCRBD01-01*01	TCRBJ02-07*01	CASSDAARGEQYF	TTCTTCCTCCTGCTGGAATTGGCTTCTCCCTCTCAGACATCTTTGTACTTCTGTGCCAGCAGTGATGCAGCTAGGGGTGAACAGTAC
	0.0113308	2	TCRBV14-01*01	TCRBD01-01*01	TCRBJ02-07*01	CASSPGTGAEQYF	TCCACTCTCAAGATCCAGTCTGCAAAGCAGGGCGACACAGCCACCTATCTCTGTGCCAGCAGCCCCGGGACAGGGGCTGAACAGTAC
	0.0113308	2	TCRBV03-01*01	TCRBD02-01*01	TCRBJ02-07*01	CASSLALGGVYEQYF	CTGAAAATCCAACCCACAGCACTGGAGGACTCAGCTGTGTACTTCTGTGCCAGCAGCTTAGCGCTGGGGGGCGTTTATGAACAGTAC
	0.0113308	2	TCRBV13-02*01	TCRBD01-01*01	TCRBJ02-07*01	CASGDKYEQYF	GAGAACTTCTCCCTCATTCTGGAGTTGGCTACCCCCTCTCAGACATCAGTGTACTTCTGTGCCAGCGGGGACAAGTATGAACAGTAC
	0.0113308	2	TCRBV20-01*01	TCRBD02-01*01	TCRBJ02-07*01	CGARDDWGGYEQYF	TCTATGACAGTTTTAAATGCATATCTTGAAGACAGAGGCTTATATCTCTGTGGTGCTAGGGATGACTGGGGGGGCTATGAACAGTAC
	0.0113308	2	TCRBV13-02*01	TCRBD01-01*01	TCRBJ02-07*01	CASGEQGGSYEQYF	TCCCTCATTCTGGAGTTGGCTACCCCCTCTCAGACATCAGTGTACTTCTGTGCCAGCGGTGAACAGGGGGGCTCCTATGAACAGTAC
	0.0113308	2	TCRBV01-01*01		TCRBJ02-07*01	CTCSAERPYEQYF	ACGGAGCTGAGGCTGCAAGTGGCCAACATGAGCCAGGGCAGAACCTTGTACTGCACCTGCAGTGCAGAGAGACCCTATGAACAGTAC
	0.0113308	2	TCRBV13-02*01	TCRBD01-01*01	TCRBJ02-07*01	CASGDGTTYEQYF	TTCTCCCTCATTCTGGAGTTGGCTACCCCCTCTCAGACATCAGTGTACTTCTGTGCCAGCGGTGATGGGACAACCTATGAACAGTAC
	0.0113308	2	TCRBV13-01*01		TCRBJ02-07*01	CASSDADEQYF	GAAGACTTCTTCCTCCTGCTGGAATTGGCTTCTCCCTCTCAGACATCTTTGTACTTCTGTGCCAGCAGTGATGCCGATGAACAGTAC
	0.0113308	2	TCRBV13-02*01	TCRBD01-01*01	TCRBJ02-07*01	CASGDEQGSSEQYF	TCCCTCATTCTGGAGTTGGCTACCCCCTCTCAGACATCAGTGTACTTCTGTGCCAGCGGTGATGAACAGGGGAGTTCTGAACAGTAC
	0.0113308	2	TCRBV15-01*01	TCRBD01-01*01	TCRBJ02-07*01	CASSPGQYEQYF	TTCTCCACTCTGAAGATTCAACCTACAGAACCCAAGGACTCAGCTGTGTATCTGTGTGCCAGTAGTCCGGGACAGTATGAACAGTAC
	0.0113308	2	TCRBV29-01*01		TCRBJ02-07*01	CASSPDGYEQYF	CATTTCTCCCTGATTCTGGATTCTGCTAAAACAAACCAGACATCTGTGTACTTCTGTGCTAGCAGCCCGGACGGCTATGAACAGTAC
	0.0113308	2	TCRBV13-01*01	TCRBD02-01*01	TCRBJ02-07*01	CASSDPWGSSYEQYF	CTCCTGCTGGAATTGGCTTCTCCCTCTCAGACATCTTTGTACTTCTGTGCCAGCAGTGATCCCTGGGGTAGCTCCTATGAACAGTAC
	0.0113308	2	TCRBV17-01*01	TCRBD01-01*01	TCRBJ02-07*01	CASSSKYEQYF	TCTTTCTGCTCTCTCTACATTGGCTCTGCAGGCCTAGAGTATTCTGCCATGTACCTCTGTGCTAGCAGTAGCAAATATGAACAGTAC
	0.0113308	2	TCRBV20-01*01	TCRBD01-01*01	TCRBJ02-07*01	CGARAGTGREQYF	TCATCTATGACAGTTTTAAATGCATATCTTGAAGACAGAGGCTTATATCTCTGTGGTGCTAGGGCTGGGACAGGGAGGGAACAGTAC
	0.0113308	2	TCRBV19-01*01	TCRBD01-01*01	TCRBJ01-05*01	CASRRQNQAPLF	TCTTTTTCTCTCACTGTGACATCTGCCCAGAAGAACGAGATGGCCGTTTTTCTCTGTGCCAGCAGACGACAAAACCAGGCTCCGCTT
	0.0113308	2	TCRBV01-01*01	TCRBD01-01*01	TCRBJ02-07*01	CTCSAEVRGEQYF	ACGGAGCTGAGGCTGCAAGTGGCCAACATGAGCCAGGGCAGAACCTTGTACTGCACCTGCAGTGCAGAGGTCAGGGGTGAACAGTAC
	0.0113308	2	TCRBV20-01*01		TCRBJ02-07*01	CGARGFYEQYF	TCCTTTTCATCTATGACAGTTTTAAATGCATATCTTGAAGACAGAGGCTTATATCTCTGTGGTGCTAGGGGCTTTTATGAACAGTAC
	0.0113308	2	TCRBV13-01*01	TCRBD02-01*01	TCRBJ02-07*01	CASSEAYPGGCYEQYF	CTGCTGGAATTGGCTTCTCCCTCTCAGACATCTTTGTACTTCTGTGCCAGCAGTGAAGCCTACCCTGGGGGGTGTTATGAACAGTAC
	0.0113308	2	TCRBV13-02*01	TCRBD02-01*01	TCRBJ02-07*01	CASGDAPGGYEQYF	TCCCTCATTCTGGAGTTGGCTACCCCCTCTCAGACATCAGTGTACTTCTGTGCCAGCGGTGATGCGCCTGGGGGGTATGAACAGTAC
	0.0113308	2	TCRBV13-01*01	TCRBD02-01*01	TCRBJ02-07*01	CASSEGTGGLYEQYF	CTCCTGCTGGAATTGGCTTCTCCCTCTCAGACATCTTTGTACTTCTGTGCCAGCAGTGAAGGGACTGGGGGGCTCTATGAACAGTAC
	0.0113308	2	TCRBV14-01*01	TCRBD01-01*01	TCRBJ02-07*01	CASSPGTFSYEQYF	ACTCTCAAGATCCAGTCTGCAAAGCAGGGCGACACAGCCACCTATCTCTGTGCCAGCAGCCCAGGGACATTCTCCTATGAACAGTAC
	0.0113308	2	TCRBV14-01*01	TCRBD01-01*01	TCRBJ02-07*01	CASSLQGLSYEQYF	ACTCTCAAGATCCAGTCTGCAAAGCAGGGCGACACAGCCACCTATCTCTGTGCCAGCAGTTTGCAGGGCCTCTCCTATGAACAGTAC
	0.0113308	2	TCRBV12-02*01		TCRBJ02-07*01	CASSLGGSYEQYF	TCTGAGATGAACATGAGTGCCTTGGAGCTAGAGGACTCTGCCGTGTACTTCTGTGCCAGCTCTCTCGGGGGCTCCTATGAACAGTAC
	0.0113308	2	TCRBV13-02*01	TCRBD01-01*01	TCRBJ02-07*01	CASGPSPGQYEQYF	TCCCTCATTCTGGAGTTGGCTACCCCCTCTCAGACATCAGTGTACTTCTGTGCCAGCGGCCCCTCCCCGGGACAATATGAACAGTAC
	0.0113308	2	TCRBV29-01*01	TCRBD02-01*01	TCRBJ02-07*01	CASSAGLGEQYF	CATTTCTCCCTGATTCTGGATTCTGCTAAAACAAACCAGACATCTGTGTACTTCTGTGCTAGCAGTGCGGGACTGGGGGAACAGTAC
	0.0113308	2	TCRBV14-01*01	TCRBD01-01*01	TCRBJ01-05*01	CASSPTGFNQAPLF	ACTCTCAAGATCCAGTCTGCAAAGCAGGGCGACACAGCCACCTATCTCTGTGCCAGCAGCCCGACAGGGTTCAACCAGGCTCCGCTT
	0.0113308	2	TCRBV29-01*01		TCRBJ01-03*01	CASSFHGSGNTLYF	TCCCTGATTCTGGATTCTGCTAAAACAAACCAGACATCTGTGTACTTCTGTGCTAGCAGTTTCCACGGCTCTGGAAATACGCTCTAT
	0.0113308	2	TCRBV29-01*01	TCRBD01-01*01	TCRBJ02-07*01	CASSSQIYEQYF	CATTTCTCCCTGATTCTGGATTCTGCTAAAACAAACCAGACATCTGTGTACTTCTGTGCTAGCAGTTCACAGATCTATGAACAGTAC
	0.0113308	2	TCRBV13-01*01	TCRBD02-01*01	TCRBJ02-07*01	CASSPGLGGASYEQYF	CTGCTGGAATTGGCTTCTCCCTCTCAGACATCTTTGTACTTCTGTGCCAGCAGTCCGGGACTGGGGGGGGCCTCCTATGAACAGTAC
	0.0113308	2	TCRBV12-02*01		TCRBJ02-07*01	CASSLGGAYEQYF	TCTGAGATGAACATGAGTGCCTTGGAGCTAGAGGACTCTGCCGTGTACTTCTGTGCCAGCTCTCTCGGGGGCGCCTATGAACAGTAC
	0.0113308	2	TCRBV05-01*01	TCRBD01-01*01	TCRBJ02-07*01	CASSRRDRTYEQYF	CTTTTACATATATCTGCCGTGGATCCAGAAGACTCAGCTGTCTATTTTTGTGCCAGCAGCCGCCGGGACAGAACCTATGAACAGTAC
	0.0113308	2	TCRBV13-01*01	TCRBD02-01*01	TCRBJ02-07*01	CASSDVTGGYEQYF	TTCCTCCTGCTGGAATTGGCTTCTCCCTCTCAGACATCTTTGTACTTCTGTGCCAGCAGTGATGTGACTGGGGGATATGAACAGTAC
	0.0113308	2	TCRBV13-02*01	TCRBD02-01*01	TCRBJ02-07*01	CASGDSGTGGYEQYF	CTCATTCTGGAGTTGGCTACCCCCTCTCAGACATCAGTGTACTTCTGTGCCAGCGGTGATTCCGGGACTGGGGGATATGAACAGTAC
	0.0113308	2	TCRBV17-01*01	TCRBD01-01*01	TCRBJ02-07*01	CASSTRYEQYF	TCTTTCTGCTCTCTCTACATTGGCTCTGCAGGCCTAGAGTATTCTGCCATGTACCTCTGTGCTAGCAGTACCAGATATGAACAGTAC
	0.0113308	2	TCRBV20-01*01	TCRBD01-01*01	TCRBJ02-07*01	CGARDREDEQYF	TTTTCATCTATGACAGTTTTAAATGCATATCTTGAAGACAGAGGCTTATATCTCTGTGGTGCTAGGGACAGGGAGGATGAACAGTAC
	0.0113308	2	TCRBV04-01*01	TCRBD01-01*01	TCRBJ02-07*01	CASSSRGREQYF	CATTTGAATCTTCGAATCAAGTCTGTAGAGCCGGAGGACTCTGCTGTGTATCTCTGTGCCAGCAGCTCCAGGGGGCGCGAACAGTAC
	0.0113308	2	TCRBV02-01*01		TCRBJ01-04*01	CASSPGERLFF	AACCATTTAGACCTTCAGATCACAGCTCTAAAGCCTGATGACTCGGCCACATACTTCTGTGCCAGCAGCCCCGGGGAAAGATTATTT
	0.0113308	2	TCRBV13-02*01	TCRBD02-01*01	TCRBJ02-07*01	CASGDWGGAPFEQYF	CTCATTCTGGAGTTGGCTACCCCCTCTCAGACATCAGTGTACTTCTGTGCCAGCGGTGACTGGGGGGGCGCCCCCTTTGAACAGTAC
	0.0113308	2	TCRBV13-01*01	TCRBD01-01*01	TCRBJ02-07*01	CASSDARVEQYF	GACTTCTTCCTCCTGCTGGAATTGGCTTCTCCCTCTCAGACATCTTTGTACTTCTGTGCCAGCAGTGATGCCAGGGTTGAACAGTAC
	0.0113308	2	TCRBV13-01*01	TCRBD02-01*01	TCRBJ02-07*01	CASSARTGDYEQYF	TTCCTCCTGCTGGAATTGGCTTCTCCCTCTCAGACATCTTTGTACTTCTGTGCCAGCAGTGCCCGGACTGGGGACTATGAACAGTAC
	0.0113308	2	TCRBV13-02*01	TCRBD01-01*01	TCRBJ02-07*01	CASGDQGGEQYF	AACTTCTCCCTCATTCTGGAGTTGGCTACCCCCTCTCAGACATCAGTGTACTTCTGTGCCAGCGGTGATCAGGGTGGGGAACAGTAC
	0.0113308	2	TCRBV13-02*01	TCRBD01-01*01	TCRBJ02-07*01	CASGDAQGAEEQYF	TCCCTCATTCTGGAGTTGGCTACCCCCTCTCAGACATCAGTGTACTTCTGTGCCAGCGGTGATGCACAGGGGGCAGAGGAACAGTAC
	0.0113308	2	TCRBV13-02*01		TCRBJ01-05*01	CASGDTAANNQAPLF	CTCATTCTGGAGTTGGCTACCCCCTCTCAGACATCAGTGTACTTCTGTGCCAGCGGTGATACGGCAGCTAACAACCAGGCTCCGCTT
	0.0113308	2	TCRBV13-03*01	TCRBD01-01*01	TCRBJ01-03*01	CASSEADSSGNTLYF	CTCATTCTGGAGTTGGCTTCCCTTTCTCAGACAGCTGTATATTTCTGTGCCAGCAGTGAAGCAGACAGTTCTGGAAATACGCTCTAT
	0.0113308	2	TCRBV04-01*01	TCRBD01-01*01	TCRBJ02-07*01	CASSFRDRAEQYF	TTGAATCTTCGAATCAAGTCTGTAGAGCCGGAGGACTCTGCTGTGTATCTCTGTGCCAGCAGCTTCCGGGACAGGGCTGAACAGTAC
	0.0113308	2	TCRBV02-01*01	TCRBD01-01*01	TCRBJ02-07*01	CASSQDRSQYEQYF	GACCTTCAGATCACAGCTCTAAAGCCTGATGACTCGGCCACATACTTCTGTGCCAGCAGCCAAGATCGATCACAGTATGAACAGTAC
	0.0113308	2	TCRBV17-01*01	TCRBD01-01*01	TCRBJ02-07*01	CASSRDHTGGYEQYF	CTCTACATTGGCTCTGCAGGCCTAGAGTATTCTGCCATGTACCTCTGTGCTAGCAGTAGAGATCACACAGGGGGCTATGAACAGTAC
	0.0113308	2	TCRBV03-01*01	TCRBD01-01*01	TCRBJ02-07*01	CASSLDSYEQYF	TATTTCACTCTGAAAATCCAACCCACAGCACTGGAGGACTCAGCTGTGTACTTCTGTGCCAGCAGCTTAGACAGCTATGAACAGTAC
	0.0113308	2	TCRBV29-01*01	TCRBD02-01*01	TCRBJ02-07*01	CASSEPGLSSYEQYF	CTGATTCTGGATTCTGCTAAAACAAACCAGACATCTGTGTACTTCTGTGCTAGCAGTGAACCGGGACTGAGCTCCTATGAACAGTAC
	0.0113308	2	TCRBV13-02*01	TCRBD02-01*01	TCRBJ02-07*01	CASGDEPGSSYEQYF	CTCATTCTGGAGTTGGCTACCCCCTCTCAGACATCAGTGTACTTCTGTGCCAGCGGTGATGAGCCTGGGAGCTCCTATGAACAGTAC
	0.0113308	2	TCRBV13-02*01	TCRBD02-01*01	TCRBJ02-07*01	CASGAPGLSSYEQYF	CTCATTCTGGAGTTGGCTACCCCCTCTCAGACATCAGTGTACTTCTGTGCCAGCGGTGCTCCGGGACTAAGCTCCTATGAACAGTAC
	0.0113308	2	TCRBV13-01*01	TCRBD01-01*01	TCRBJ02-07*01	CASSADNSYEQYF	TTCTTCCTCCTGCTGGAATTGGCTTCTCCCTCTCAGACATCTTTGTACTTCTGTGCCAGCAGTGCGGACAACTCCTATGAACAGTAC
	0.0113308	2	TCRBV13-01*01	TCRBD02-01*01	TCRBJ02-07*01	CASSDGWGAYEQYF	TTCCTCCTGCTGGAATTGGCTTCTCCCTCTCAGACATCTTTGTACTTCTGTGCCAGCAGTGATGGCTGGGGGGCCTATGAACAGTAC
	0.0113308	2	TCRBV15-01*01	TCRBD01-01*01	TCRBJ02-07*01	CASRTGQNYEQYF	TCCACTCTGAAGATTCAACCTACAGAACCCAAGGACTCAGCTGTGTATCTGTGTGCCAGCAGAACGGGACAGAACTATGAACAGTAC
	0.0113308	2	TCRBV01-01*01	TCRBD02-01*01	TCRBJ02-07*01	CTCSADWDWGDEQYF	CTGAGGCTGCAAGTGGCCAACATGAGCCAGGGCAGAACCTTGTACTGCACCTGCAGTGCAGATTGGGACTGGGGGGATGAACAGTAC
	0.0113308	2	TCRBV13-01*01		TCRBJ02-07*01	CASSDGREQYF	GAAGACTTCTTCCTCCTGCTGGAATTGGCTTCTCCCTCTCAGACATCTTTGTACTTCTGTGCCAGCAGTGACGGGCGGGAACAGTAC
	0.0113308	2	TCRBV14-01*01		TCRBJ01-03*01	CASSFPDSGNTLYF	ACTCTCAAGATCCAGTCTGCAAAGCAGGGCGACACAGCCACCTATCTCTGTGCCAGCAGTTTTCCGGATTCTGGAAATACGCTCTAT
	0.0113308	2	TCRBV02-01*01		TCRBJ02-07*01	CASSQDRAGYEQYF	GACCTTCAGATCACAGCTCTAAAGCCTGATGACTCGGCCACATACTTCTGTGCCAGCAGCCAAGATCGGGCAGGCTATGAACAGTAC
	0.0113308	2	TCRBV17-01*01		TCRBJ02-07*01	CASSSKRLSYEQYF	TCTCTCTACATTGGCTCTGCAGGCCTAGAGTATTCTGCCATGTACCTCTGTGCTAGCAGTAGTAAACGCCTCTCCTATGAACAGTAC
	0.0113308	2	TCRBV01-01*01		TCRBJ02-07*01	CTCSARSYEQYF	GATACGGAGCTGAGGCTGCAAGTGGCCAACATGAGCCAGGGCAGAACCTTGTACTGCACCTGCAGTGCCCGCTCCTATGAACAGTAC
	0.0113308	2	TCRBV13-02*01	TCRBD02-01*01	TCRBJ02-07*01	CASGDPGGSSYEQYF	CTCATTCTGGAGTTGGCTACCCCCTCTCAGACATCAGTGTACTTCTGTGCCAGCGGTGATCCTGGGGGTAGCTCCTATGAACAGTAC
	0.0113308	2	TCRBV12-02*01	TCRBD02-01*01	TCRBJ02-07*01	CASSSGTGGDEQYF	GAGATGAACATGAGTGCCTTGGAGCTAGAGGACTCTGCCGTGTACTTCTGTGCCAGCTCTTCCGGGACTGGGGGTGATGAACAGTAC
	0.0113308	2	TCRBV13-02*01	TCRBD01-01*01	TCRBJ02-07*01	CASGEKQGREQYF	TTCTCCCTCATTCTGGAGTTGGCTACCCCCTCTCAGACATCAGTGTACTTCTGTGCCAGCGGTGAGAAACAGGGGAGGGAACAGTAC
	0.0113308	2	TCRBV19-01*01	TCRBD01-01*01	TCRBJ01-03*01	CASSRDSSGNTLYF	TCTCTCACTGTGACATCTGCCCAGAAGAACGAGATGGCCGTTTTTCTCTGTGCCAGCAGCCGGGACAGTTCTGGAAATACGCTCTAT
	0.0113308	2	TCRBV14-01*01	TCRBD01-01*01	TCRBJ01-03*01	CASRGTGSGNTLYF	ACTCTCAAGATCCAGTCTGCAAAGCAGGGCGACACAGCCACCTATCTCTGTGCCAGCAGGGGGACAGGGTCTGGAAATACGCTCTAT
	0.0113308	2	TCRBV05-01*01	TCRBD02-01*01	TCRBJ02-07*01	CASSQLGVYEQYF	CTACTTTTACATATATCTGCCGTGGATCCAGAAGACTCAGCTGTCTATTTTTGTGCCAGCAGCCAACTGGGGGTCTATGAACAGTAC
	0.0113308	2	TCRBV13-01*01		TCRBJ02-07*01	CASSDGGSSYEQYF	TTCCTCCTGCTGGAATTGGCTTCTCCCTCTCAGACATCTTTGTACTTCTGTGCCAGCAGTGATGGGGGGAGCTCCTATGAACAGTAC
	0.0113308	2	TCRBV24-01*01		TCRBJ02-07*01	CASSLIGRSSYEQYF	CTGGAAATCCTATCCTCTGAAGAAGACGACTCAGCACTGTAGCTCTGTGCCAGCAGTCTAATCGGACGGAGCTCCTATGAACAGTAC
	0.0113308	2	TCRBV13-01*01		TCRBJ02-07*01	CASSDRQSSYEQYF	TTCCTCCTGCTGGAATTGGCTTCTCCCTCTCAGACATCTTTGTACTTCTGTGCCAGCAGTGATAGGCAAAGCTCCTATGAACAGTAC
	0.0113308	2	TCRBV05-01*01	TCRBD02-01*01	TCRBJ02-07*01	CANPGDSYEQYF	AAGCTACTTTTACATATATCTGCCGTGGATCCAGAAGACTCAGCTGTCTATTTTTGTGCCAATCCTGGGGACTCCTATGAACAGTAC
	0.0113308	2	TCRBV13-01*01	TCRBD02-01*01	TCRBJ02-07*01	CASSDAGTGGYEQYF	CTCCTGCTGGAATTGGCTTCTCCCTCTCAGACATCTTTGTACTTCTGTGCCAGCAGTGATGCGGGGACTGGGGGATATGAACAGTAC
	0.0113308	2	TCRBV03-01*01	TCRBD02-01*01	TCRBJ02-07*01	CASSSRLGDEQYF	TTCACTCTGAAAATCCAACCCACAGCACTGGAGGACTCAGCTGTGTACTTCTGTGCCAGCAGCTCCCGACTGGGGGATGAACAGTAC
	0.0113308	2	TCRBV13-02*01	TCRBD02-01*01	TCRBJ02-07*01	CASGDARDWGVNEQYF	ATTCTGGAGTTGGCTACCCCCTCTCAGACATCAGTGTACTTCTGTGCCAGCGGTGATGCCCGGGACTGGGGGGTCAATGAACAGTAC
	0.0113308	2	TCRBV01-01*01	TCRBD02-01*01	TCRBJ02-07*01	CTCSALGGREQYF	ACGGAGCTGAGGCTGCAAGTGGCCAACATGAGCCAGGGCAGAACCTTGTACTGCACCTGCAGTGCACTGGGGGGGCGCGAACAGTAC
	0.0113308	2	TCRBV19-01*01	TCRBD02-01*01	TCRBJ01-03*01	CASSIGGFGNTLYF	TCTCTCACTGTGACATCTGCCCAGAAGAACGAGATGGCCGTTTTTCTCTGTGCCAGCAGTATTGGGGGATTTGGAAATACGCTCTAT
	0.0113308	2	TCRBV13-01*01	TCRBD01-01*01	TCRBJ02-07*01	CASSGTGVEQYF	GACTTCTTCCTCCTGCTGGAATTGGCTTCTCCCTCTCAGACATCTTTGTACTTCTGTGCCAGCAGTGGGACAGGGGTTGAACAGTAC
	0.0113308	2	TCRBV13-01*01	TCRBD02-01*01	TCRBJ02-07*01	CASSPDWGGAYEQYF	CTCCTGCTGGAATTGGCTTCTCCCTCTCAGACATCTTTGTACTTCTGTGCCAGCAGCCCGGACTGGGGGGGCGCTTATGAACAGTAC
	0.0113308	2	TCRBV13-01*01	TCRBD02-01*01	TCRBJ02-07*01	CASSGTGSSYEQYF	TTCCTCCTGCTGGAATTGGCTTCTCCCTCTCAGACATCTTTGTACTTCTGTGCCAGCAGTGGGACTGGGAGCTCCTATGAACAGTAC
	0.0113308	2	TCRBV01-01*01		TCRBJ02-07*01	CTCSAEGTYEQYF	ACGGAGCTGAGGCTGCAAGTGGCCAACATGAGCCAGGGCAGAACCTTGTACTGCACCTGCAGTGCAGAAGGCACCTATGAACAGTAC
	0.0113308	2	TCRBV20-01*01	TCRBD02-01*01	TCRBJ02-07*01	CGLGGGEQYF	TTATCCTTTTCATCTATGACAGTTTTAAATGCATATCTTGAAGACAGAGGCTTATATCTCTGTGGACTGGGGGGAGGGGAACAGTAC
	0.0113308	2	TCRBV15-01*01	TCRBD02-01*01	TCRBJ02-07*01	CASSQGLGGGEQYF	ACTCTGAAGATTCAACCTACAGAACCCAAGGACTCAGCTGTGTATCTGTGTGCCAGCAGTCAGGGACTGGGGGGAGGGGAACAGTAC
	0.0113308	2	TCRBV03-01*01	TCRBD02-01*01	TCRBJ02-07*01	CASSRLGAGEQYF	TTCACTCTGAAAATCCAACCCACAGCACTGGAGGACTCAGCTGTGTACTTCTGTGCCAGCAGCCGACTGGGGGCAGGGGAACAGTAC
	0.0113308	2	TCRBV29-01*01	TCRBD01-01*01	TCRBJ02-07*01	CASSSGTGEQYF	CATTTCTCCCTGATTCTGGATTCTGCTAAAACAAACCAGACATCTGTGTACTTCTGTGCTAGCAGTTCCGGGACAGGGGAACAGTAC
	0.0113308	2	TCRBV03-01*01		TCRBJ01-03*01	CASSPSGNTLYF	TATTTCACTCTGAAAATCCAACCCACAGCACTGGAGGACTCAGCTGTGTACTTCTGTGCCAGCAGCCCTTCTGGAAATACGCTCTAT
	0.0113308	2	TCRBV13-01*01	TCRBD01-01*01	TCRBJ02-07*01	CASSHRDRGLEQYF	TTCCTCCTGCTGGAATTGGCTTCTCCCTCTCAGACATCTTTGTACTTCTGTGCCAGCAGTCACCGGGACAGGGGGCTTGAACAGTAC
	0.0113308	2	TCRBV01-01*01		TCRBJ02-07*01	CTCSAGEQYF	GTCACTGATACGGAGCTGAGGCTGCAAGTGGCCAACATGAGCCAGGGCAGAACCTTGTACTGCACCTGCAGTGCAGGTGAACAGTAC
	0.0113308	2	TCRBV13-01*01	TCRBD01-01*01	TCRBJ02-07*01	CASSSQGGYEQYF	TTCTTCCTCCTGCTGGAATTGGCTTCTCCCTCTCAGACATCTTTGTACTTCTGTGCCAGCAGTTCCCAGGGGGGTTATGAACAGTAC
	0.0113308	2	TCRBV13-02*01	TCRBD01-01*01	TCRBJ02-07*01	CASGDRGYEQYF	AACTTCTCCCTCATTCTGGAGTTGGCTACCCCCTCTCAGACATCAGTGTACTTCTGTGCCAGCGGTGATAGGGGGTATGAACAGTAC
	0.0113308	2	TCRBV13-02*01	TCRBD02-01*01	TCRBJ02-07*01	CASGGDWGYEQYF	TTCTCCCTCATTCTGGAGTTGGCTACCCCCTCTCAGACATCAGTGTACTTCTGTGCCAGCGGTGGGGACTGGGGCTATGAACAGTAC
	0.0113308	2	TCRBV15-01*01	TCRBD02-01*01	TCRBJ02-07*01	CASSPDWGYEQYF	TCCACTCTGAAGATTCAACCTACAGAACCCAAGGACTCAGCTGTGTATCTGTGTGCCAGCAGTCCCGACTGGGGCTATGAACAGTAC
	0.0113308	2	TCRBV13-02*01	TCRBD01-01*01	TCRBJ02-07*01	CASGRQGDSYEQYF	TCCCTCATTCTGGAGTTGGCTACCCCCTCTCAGACATCAGTGTACTTCTGTGCCAGCGGTCGACAGGGAGACTCCTATGAACAGTAC
	0.0113308	2	TCRBV02-01*01	TCRBD02-01*01	TCRBJ02-07*01	CASSHGGSYEQYF	TTAGACCTTCAGATCACAGCTCTAAAGCCTGATGACTCGGCCACATACTTCTGTGCCAGCAGCCATGGGGGATCCTATGAACAGTAC
	0.0113308	2	TCRBV15-01*01	TCRBD02-01*01	TCRBJ02-07*01	CASSLAGGEQYF	TTCTCCACTCTGAAGATTCAACCTACAGAACCCAAGGACTCAGCTGTGTATCTGTGTGCCAGCAGTTTAGCGGGGGGGGAACAGTAC
	0.0113308	2	TCRBV02-01*01	TCRBD01-01*01	TCRBJ02-07*01	CASSLQGGEQYF	CATTTAGACCTTCAGATCACAGCTCTAAAGCCTGATGACTCGGCCACATACTTCTGTGCCAGCAGCCTTCAGGGAGGGGAACAGTAC
	0.0113308	2	TCRBV01-01*01		TCRBJ01-03*01	CTCSAGGAGNTLYF	GAGCTGAGGCTGCAAGTGGCCAACATGAGCCAGGGCAGAACCTTGTACTGCACCTGCAGTGCAGGGGGCGCTGGAAATACGCTCTAT
	0.0113308	2	TCRBV01-01*01	TCRBD02-01*01	TCRBJ02-07*01	CTCSADLGYEQYF	ACGGAGCTGAGGCTGCAAGTGGCCAACATGAGCCAGGGCAGAACCTTGTACTGCACCTGCAGTGCAGATTTGGGGTATGAACAGTAC
	0.0113308	2	TCRBV13-02*01	TCRBD01-01*01	TCRBJ02-07*01	CASGGQGGYEQYF	TTCTCCCTCATTCTGGAGTTGGCTACCCCCTCTCAGACATCAGTGTACTTCTGTGCCAGCGGTGGACAGGGGGGGTATGAACAGTAC
	0.0113308	2	TCRBV04-01*01		TCRBJ02-07*01	CASTGAYEQYF	GCTCATTTGAATCTTCGAATCAAGTCTGTAGAGCCGGAGGACTCTGCTGTGTATCTCTGTGCCAGCACCGGGGCGTATGAACAGTAC
	0.0113308	2	TCRBV13-02*01	TCRBD02-01*01	TCRBJ02-07*01	CASGDEDWGYEQYF	TCCCTCATTCTGGAGTTGGCTACCCCCTCTCAGACATCAGTGTACTTCTGTGCCAGCGGTGATGAGGACTGGGGCTATGAACAGTAC
	0.0113308	2	TCRBV13-02*01	TCRBD02-01*01	TCRBJ02-07*01	CASGDVWGISYEQYF	CTCATTCTGGAGTTGGCTACCCCCTCTCAGACATCAGTGTACTTCTGTGCCAGCGGTGATGTCTGGGGGATCTCCTATGAACAGTAC
	0.0113308	2	TCRBV20-01*01	TCRBD02-01*01	TCRBJ02-07*01	CGARLGTSSYEQYF	TCTATGACAGTTTTAAATGCATATCTTGAAGACAGAGGCTTATATCTCTGTGGTGCTCGACTGGGGACGAGCTCCTATGAACAGTAC
	0.0113308	2	TCRBV05-01*01		TCRBJ02-07*01	CASSQDGQSYEQYF	CTTTTACATATATCTGCCGTGGATCCAGAAGACTCAGCTGTCTATTTTTGTGCCAGCAGCCAAGATGGGCAATCCTATGAACAGTAC
	0.0113308	2	TCRBV02-01*01	TCRBD02-01*01	TCRBJ02-07*01	CASSQGLGAYEQYF	GACCTTCAGATCACAGCTCTAAAGCCTGATGACTCGGCCACATACTTCTGTGCCAGCAGCCAGGGACTGGGGGCCTATGAACAGTAC
	0.0113308	2	TCRBV20-01*01	TCRBD02-01*01	TCRBJ02-07*01	CGASIGGYEQYF	TTTTCATCTATGACAGTTTTAAATGCATATCTTGAAGACAGAGGCTTATATCTCTGTGGTGCTAGCATTGGGGGATATGAACAGTAC
	0.0113308	2	TCRBV03-01*01	TCRBD01-01*01	TCRBJ02-07*01	CASSPRRDREDEQYF	CTGAAAATCCAACCCACAGCACTGGAGGACTCAGCTGTGTACTTCTGTGCCAGCAGCCCCCGCCGGGACAGGGAAGATGAACAGTAC
	0.0113308	2	TCRBV16-01*01	TCRBD01-01*01	TCRBJ02-07*01	CASSSGTGREQYF	TCAACTCTGAAGATCCAGAGCACGCAACCCCAGGACTCAGCGGTGTATCTTTGTGCAAGCAGCTCCGGGACAGGGAGGGAACAGTAC
	0.0113308	2	TCRBV12-02*01	TCRBD01-01*01	TCRBJ02-07*01	CASSLRGQEQYF	CACTCTGAGATGAACATGAGTGCCTTGGAGCTAGAGGACTCTGCCGTGTACTTCTGTGCCAGCTCTCTCAGGGGGCAGGAACAGTAC
	0.0113308	2	TCRBV13-03*01	TCRBD01-01*01	TCRBJ01-05*01	CASSDRGGNQAPLF	TCTCTCATTCTGGAGTTGGCTTCCCTTTCTCAGACAGCTGTATATTTCTGTGCCAGCAGTGACAGGGGTGGCAACCAGGCTCCGCTT
	0.0113308	2	TCRBV02-01*01	TCRBD02-01*01	TCRBJ02-07*01	CASSQDGTGGYEQYF	CTTCAGATCACAGCTCTAAAGCCTGATGACTCGGCCACATACTTCTGTGCCAGCAGCCAAGACGGGACTGGGGGTTATGAACAGTAC
	0.0113308	2	TCRBV01-01*01	TCRBD02-01*01	TCRBJ02-07*01	CTCSPGTGEYEQYF	GAGCTGAGGCTGCAAGTGGCCAACATGAGCCAGGGCAGAACCTTGTACTGCACCTGCAGTCCCGGGACTGGGGAGTATGAACAGTAC
	0.0113308	2	TCRBV15-01*01	TCRBD01-01*01	TCRBJ02-07*01	CASSLTGFYEQYF	TCCACTCTGAAGATTCAACCTACAGAACCCAAGGACTCAGCTGTGTATCTGTGTGCCAGCAGTTTAACAGGATTCTATGAACAGTAC
	0.0113308	2	TCRBV02-01*01	TCRBD02-01*01	TCRBJ02-07*01	CASSQSGVYEQYF	TTAGACCTTCAGATCACAGCTCTAAAGCCTGATGACTCGGCCACATACTTCTGTGCCAGCAGCCAATCTGGGGTCTATGAACAGTAC
	0.0113308	2	TCRBV12-02*01	TCRBD01-01*01	TCRBJ02-07*01	CASSGDSYEQYF	CACTCTGAGATGAACATGAGTGCCTTGGAGCTAGAGGACTCTGCCGTGTACTTCTGTGCCAGCTCGGGGGACAGCTATGAACAGTAC
	0.0113308	2	TCRBV01-01*01	TCRBD01-01*01	TCRBJ02-07*01	CTCSDRVSYEQYF	ACGGAGCTGAGGCTGCAAGTGGCCAACATGAGCCAGGGCAGAACCTTGTACTGCACCTGCAGTGACAGGGTTTCCTATGAACAGTAC
	0.0113308	2	TCRBV15-01*01	TCRBD02-01*01	TCRBJ02-07*01	CASSGGSSYEQYF	TCCACTCTGAAGATTCAACCTACAGAACCCAAGGACTCAGCTGTGTATCTGTGTGCCAGCAGCGGGGGGAGCTCCTATGAACAGTAC
	0.0113308	2	TCRBV03-01*01	TCRBD02-01*01	TCRBJ02-07*01	CASSTGTGAYEQYF	ACTCTGAAAATCCAACCCACAGCACTGGAGGACTCAGCTGTGTACTTCTGTGCCAGCAGCACCGGGACTGGGGCCTATGAACAGTAC
	0.0113308	2	TCRBV13-01*01	TCRBD02-01*01	TCRBJ02-07*01	CASSDASGGHYEQYF	CTCCTGCTGGAATTGGCTTCTCCCTCTCAGACATCTTTGTACTTCTGTGCCAGCAGTGATGCATCGGGGGGGCACTATGAACAGTAC
	0.0113308	2	TCRBV16-01*01		TCRBJ02-07*01	CASSLGIYEQYF	CACTCAACTCTGAAGATCCAGAGCACGCAACCCCAGGACTCAGCGGTGTATCTTTGTGCAAGCAGCTTAGGGATATATGAACAGTAC
	0.0113308	2	TCRBV13-02*01	TCRBD02-01*01	TCRBJ02-07*01	CASGGGDEQYF	GAGAACTTCTCCCTCATTCTGGAGTTGGCTACCCCCTCTCAGACATCAGTGTACTTCTGTGCCAGCGGAGGGGGGGATGAACAGTAC
	0.0113308	2	TCRBV01-01*01		TCRBJ02-07*01	CTCSADRDEQYF	GATACGGAGCTGAGGCTGCAAGTGGCCAACATGAGCCAGGGCAGAACCTTGTACTGCACCTGCAGTGCAGATCGGGATGAACAGTAC
	0.0113308	2	TCRBV13-02*01	TCRBD01-01*01	TCRBJ02-07*01	CASGRTGVEQYF	AACTTCTCCCTCATTCTGGAGTTGGCTACCCCCTCTCAGACATCAGTGTACTTCTGTGCCAGCGGGAGGACAGGGGTGGAACAGTAC
	0.0113308	2	TCRBV13-02*01	TCRBD01-01*01	TCRBJ02-07*01	CASGDANREEQYF	TTCTCCCTCATTCTGGAGTTGGCTACCCCCTCTCAGACATCAGTGTACTTCTGTGCCAGCGGTGATGCTAACAGGGAAGAACAGTAC
	0.0113308	2	TCRBV29-01*01	TCRBD01-01*01	TCRBJ01-03*01	CASSSGAGNTLYF	TTCTCCCTGATTCTGGATTCTGCTAAAACAAACCAGACATCTGTGTACTTCTGTGCTAGCAGCTCAGGGGCTGGAAATACGCTCTAT
	0.0113308	2	TCRBV13-03*01	TCRBD01-01*01	TCRBJ01-03*01	CASSPDRAGNTLYF	TCTCTCATTCTGGAGTTGGCTTCCCTTTCTCAGACAGCTGTATATTTCTGTGCCAGCAGTCCTGACAGGGCTGGAAATACGCTCTAT
	0.0113308	2	TCRBV13-01*01	TCRBD01-01*01	TCRBJ02-07*01	CASSDRVEQYF	GAAGACTTCTTCCTCCTGCTGGAATTGGCTTCTCCCTCTCAGACATCTTTGTACTTCTGTGCCAGCAGTGATAGGGTTGAACAGTAC
	0.0113308	2	TCRBV13-02*01	TCRBD02-01*01	TCRBJ02-07*01	CASGDDGTGGAEQYF	CTCATTCTGGAGTTGGCTACCCCCTCTCAGACATCAGTGTACTTCTGTGCCAGCGGTGATGACGGGACTGGGGGGGCTGAACAGTAC
	0.0113308	2	TCRBV05-01*01	TCRBD02-01*01	TCRBJ02-07*01	CASSQDYWGYEQYF	CTTTTACATATATCTGCCGTGGATCCAGAAGACTCAGCTGTCTATTTTTGTGCCAGCAGCCAAGATTACTGGGGGTATGAACAGTAC
	0.0113308	2	TCRBV05-01*01	TCRBD02-01*01	TCRBJ02-07*01	CASSQVWGEYEQYF	CTTTTACATATATCTGCCGTGGATCCAGAAGACTCAGCTGTCTATTTTTGTGCCAGCAGCCAAGTTTGGGGGGAGTATGAACAGTAC
	0.0113308	2	TCRBV02-01*01		TCRBJ02-07*01	CASSQVGGDPYEQYF	CTTCAGATCACAGCTCTAAAGCCTGATGACTCGGCCACATACTTCTGTGCCAGCAGCCAAGTAGGTGGGGACCCCTATGAACAGTAC
	0.0113308	2	TCRBV17-01*01	TCRBD02-01*01	TCRBJ02-07*01	CASSSLGGTYEQYF	TCTCTCTACATTGGCTCTGCAGGCCTAGAGTATTCTGCCATGTACCTCTGTGCTAGCAGTTCTCTGGGGGGGACCTATGAACAGTAC
	0.0113308	2	TCRBV13-01*01	TCRBD01-01*01	TCRBJ02-07*01	CASSDRQDYEQYF	TTCTTCCTCCTGCTGGAATTGGCTTCTCCCTCTCAGACATCTTTGTACTTCTGTGCCAGCAGTGATAGGCAGGACTATGAACAGTAC
	0.0113308	2	TCRBV15-01*01	TCRBD01-01*01	TCRBJ02-07*01	CASSFQGWEQYF	TTCTCCACTCTGAAGATTCAACCTACAGAACCCAAGGACTCAGCTGTGTATCTGTGTGCCAGCAGTTTCCAGGGGTGGGAACAGTAC
	0.0113308	2	TCRBV01-01*01	TCRBD01-01*01	TCRBJ02-07*01	CTCSGTKQYF	GTCACTGATACGGAGCTGAGGCTGCAAGTGGCCAACATGAGCCAGGGCAGAACCTTGTACTGCACCTGCAGTGGGACAAAACAGTAC
	0.0113308	2	TCRBV29-01*01	TCRBD01-01*01	TCRBJ01-04*01	CASSPTISNERLFF	TCCCTGATTCTGGATTCTGCTAAAACAAACCAGACATCTGTGTACTTCTGTGCTAGCAGTCCGACAATTTCCAACGAAAGATTATTT
	0.0113308	2	TCRBV05-01*01	TCRBD01-01*01	TCRBJ02-07*01	CASSQDRGEQYF	AAGCTACTTTTACATATATCTGCCGTGGATCCAGAAGACTCAGCTGTCTATTTTTGTGCCAGCAGCCAAGATAGGGGTGAACAGTAC
	0.0113308	2	TCRBV13-01*01	TCRBD01-01*01	TCRBJ02-07*01	CASSDRVGEQYF	GACTTCTTCCTCCTGCTGGAATTGGCTTCTCCCTCTCAGACATCTTTGTACTTCTGTGCCAGCTCTGACAGGGTAGGTGAACAGTAC
	0.0113308	2	TCRBV13-01*01	TCRBD02-01*01	TCRBJ02-07*01	CASSDRGDYEQYF	TTCTTCCTCCTGCTGGAATTGGCTTCTCCCTCTCAGACATCTTTGTACTTCTGTGCCAGCAGTGATCGGGGGGATTATGAACAGTAC
	0.0113308	2	TCRBV03-01*01	TCRBD02-01*01	TCRBJ02-07*01	CASSLDWGGYEQYF	ACTCTGAAAATCCAACCCACAGCACTGGAGGACTCAGCTGTGTACTTCTGTGCCAGCAGCTTAGACTGGGGGGGGTATGAACAGTAC
	0.0113308	2	TCRBV20-01*01	TCRBD02-01*01	TCRBJ02-07*01	CGARVTGGYEQYF	TCATCTATGACAGTTTTAAATGCATATCTTGAAGACAGAGGCTTATATCTCTGTGGTGCTAGGGTTACTGGGGGCTATGAACAGTAC
	0.0113308	2	TCRBV13-02*01		TCRBJ02-07*01	CASGAGDLSYEQYF	TCCCTCATTCTGGAGTTGGCTACCCCCTCTCAGACATCAGTGTACTTCTGTGCCAGCGGTGCGGGGGACCTCTCCTATGAACAGTAC
	0.0113308	2	TCRBV13-02*01	TCRBD02-01*01	TCRBJ02-07*01	CASGDRDWTYEQYF	TCCCTCATTCTGGAGTTGGCTACCCCCTCTCAGACATCAGTGTACTTCTGTGCCAGCGGTGATAGGGACTGGACCTATGAACAGTAC
	0.0113308	2	TCRBV16-01*01	TCRBD01-01*01	TCRBJ02-07*01	CASSLGQYEQYF	CACTCAACTCTGAAGATCCAGAGCACGCAACCCCAGGACTCAGCGGTGTATCTTTGTGCAAGCAGCTTGGGACAATATGAACAGTAC
	0.0113308	2	TCRBV20-01*01	TCRBD01-01*01	TCRBJ02-07*01	CGARDRQKYEQYF	TCATCTATGACAGTTTTAAATGCATATCTTGAAGACAGAGGCTTATATCTCTGTGGTGCTAGGGATAGACAAAAATATGAACAGTAC
	0.0113308	2	TCRBV17-01*01	TCRBD01-01*01	TCRBJ02-07*01	CASSLDRGREQYF	TGCTCTCTCTACATTGGCTCTGCAGGCCTAGAGTATTCTGCCATGTACCTCTGTGCTAGCAGCCTGGACAGGGGGCGGGAACAGTAC
	0.0113308	2	TCRBV05-01*01	TCRBD02-01*01	TCRBJ02-07*01	CASSPRLGGREQYF	CTTTTACATATATCTGCCGTGGATCCAGAAGACTCAGCTGTCTATTTTTGTGCCAGCAGCCCCAGACTGGGGGGGCGCGAACAGTAC
	0.0113308	2	TCRBV13-01*01	TCRBD01-01*01	TCRBJ02-07*01	CASSDRGTEQYF	GACTTCTTCCTCCTGCTGGAATTGGCTTCTCCCTCTCAGACATCTTTGTACTTCTGTGCCAGCAGTGACAGGGGGACAGAACAGTAC
	0.0113308	2	TCRBV13-02*01		TCRBJ01-05*01	CASGDGEEDNQAPLF	CTCATTCTGGAGTTGGCTACCCCCTCTCAGACATCAGTGTACTTCTGTGCCAGCGGAGACGGAGAGGAGGACAACCAGGCTCCGCTT
	0.0113308	2	TCRBV01-01*01		TCRBJ02-01*01	CTCSADHGAEQFF	ACGGAGCTGAGGCTGCAAGTGGCCAACATGAGCCAGGGCAGAACCTTGTACTGCACCTGCAGTGCAGATCACGGTGCTGAGCAGTTC
	0.0113308	2	TCRBV24-01*01	TCRBD02-01*01	TCRBJ02-07*01	CASSLWTGGVEQYF	ATCCTGGAAATCCTATCCTCTGAAGAAGACGACTCAGCACTGTAGCTCTGTGCCAGCAGTCTATGGACTGGGGGGGTTGAACAGTAC
	0.0113308	2	TCRBV13-02*01	TCRBD02-01*01	TCRBJ02-07*01	CASGDRLGGLEQYF	TCCCTCATTCTGGAGTTGGCTACCCCCTCTCAGACATCAGTGTACTTCTGTGCCAGCGGTGATCGGCTGGGGGGGCTTGAACAGTAC
	0.0113308	2	TCRBV16-01*01	TCRBD02-01*01	TCRBJ02-07*01	CASSPGTGGYEQYF	ACTCTGAAGATCCAGAGCACGCAACCCCAGGACTCAGCGGTGTATCTTTGTGCAAGCAGCCCGGGGACTGGGGGTTATGAACAGTAC
	0.0113308	2	TCRBV02-01*01		TCRBJ02-07*01	CASSQEWQYEQYF	TTAGACCTTCAGATCACAGCTCTAAAGCCTGATGACTCGGCCACATACTTCTGTGCCAGCAGCCAAGAGTGGCAGTATGAACAGTAC
	0.0113308	2	TCRBV01-01*01	TCRBD02-01*01	TCRBJ02-07*01	CTCSASLGQYEQYF	GAGCTGAGGCTGCAAGTGGCCAACATGAGCCAGGGCAGAACCTTGTACTGCACCTGCAGTGCATCCCTGGGCCAGTATGAACAGTAC
	0.0113308	2	TCRBV13-01*01	TCRBD01-01*01	TCRBJ02-07*01	CASSDAGASYEQYF	TTCCTCCTGCTGGAATTGGCTTCTCCCTCTCAGACATCTTTGTACTTCTGTGCCAGCAGTGATGCAGGGGCGTCCTATGAACAGTAC
	0.0113308	2	TCRBV13-02*01	TCRBD01-01*01	TCRBJ02-07*01	CASGDASSYEQYF	TTCTCCCTCATTCTGGAGTTGGCTACCCCCTCTCAGACATCAGTGTACTTCTGTGCCAGCGGTGATGCCAGCTCCTATGAACAGTAC
	0.0113308	2	TCRBV13-01*01		TCRBJ02-07*01	CASSDPYEQYF	GAAGACTTCTTCCTCCTGCTGGAATTGGCTTCTCCCTCTCAGACATCTTTGTACTTCTGTGCCAGCAGTGACCCCTATGAACAGTAC
	0.0113308	2	TCRBV17-01*01	TCRBD01-01*01	TCRBJ02-07*01	CASSREDNYEQYF	TGCTCTCTCTACATTGGCTCTGCAGGCCTAGAGTATTCTGCCATGTACCTCTGTGCTAGCAGTAGAGAAGACAACTATGAACAGTAC
	0.0113308	2	TCRBV13-01*01	TCRBD01-01*01	TCRBJ02-07*01	CASSEDRDEQYF	GACTTCTTCCTCCTGCTGGAATTGGCTTCTCCCTCTCAGACATCTTTGTACTTCTGTGCCAGCAGTGAAGACAGGGATGAACAGTAC
	0.0113308	2	TCRBV01-01*01	TCRBD01-01*01	TCRBJ02-07*01	CTCSADRDRVHEQYF	CTGAGGCTGCAAGTGGCCAACATGAGCCAGGGCAGAACCTTGTACTGCACCTGCAGTGCGGACCGGGACAGGGTCCATGAACAGTAC
	0.0113308	2	TCRBV12-02*01	TCRBD02-01*01	TCRBJ02-07*01	CASSLDLGGRGEQYF	ATGAACATGAGTGCCTTGGAGCTAGAGGACTCTGCCGTGTACTTCTGTGCCAGCTCTCTCGACCTGGGGGGGCGGGGAGAACAGTAC
	0.0113308	2	TCRBV13-01*01		TCRBJ01-04*01	CASRDNERLFF	GAAGACTTCTTCCTCCTGCTGGAATTGGCTTCTCCCTCTCAGACATCTTTGTACTTCTGTGCCAGCAGGGACAACGAAAGATTATTT
	0.0113308	2	TCRBV01-01*01		TCRBJ01-03*01	CTCSAGSLSGNTLYF	CTGAGGCTGCAAGTGGCCAACATGAGCCAGGGCAGAACCTTGTACTGCACCTGCAGTGCAGGGAGCCTTTCTGGAAATACGCTCTAT
	0.0113308	2	TCRBV13-02*01	TCRBD01-01*01	TCRBJ01-03*01	CASGDPGTGGSGNTLYF	CTGGAGTTGGCTACCCCCTCTCAGACATCAGTGTACTTCTGTGCCAGCGGTGACCCCGGGACAGGGGGCTCTGGAAATACGCTCTAT
	0.0113308	2	TCRBV13-01*01	TCRBD02-01*01	TCRBJ02-01*01	CASSDGLGNYAEQFF	CTCCTGCTGGAATTGGCTTCTCCCTCTCAGACATCTTTGTACTTCTGTGCCAGCAGTGACGGACTGGGGAACTATGCTGAGCAGTTC
	0.0113308	2	TCRBV01-01*01	TCRBD01-01*01	TCRBJ02-07*01	CTCSNRDRGLEQYF	GAGCTGAGGCTGCAAGTGGCCAACATGAGCCAGGGCAGAACCTTGTACTGCACCTGCAGTAACCGGGACAGGGGGCTTGAACAGTAC
	0.0113308	2	TCRBV13-02*01		TCRBJ02-07*01	CASGEPVGRYEQYF	TCCCTCATTCTGGAGTTGGCTACCCCCTCTCAGACATCAGTGTACTTCTGTGCCAGCGGTGAGCCCGTCGGGCGCTATGAACAGTAC
	0.0113308	2	TCRBV02-01*01	TCRBD02-01*01	TCRBJ02-07*01	CASSQRDWGAYEQYF	CTTCAGATCACAGCTCTAAAGCCTGATGACTCGGCCACATACTTCTGTGCCAGCAGCCAAAGGGACTGGGGGGCCTATGAACAGTAC
	0.0113308	2	TCRBV02-01*01	TCRBD01-01*01	TCRBJ02-07*01	CASSPPDRGPHEQYF	CTTCAGATCACAGCTCTAAAGCCTGATGACTCGGCCACATACTTCTGTGCCAGCAGCCCCCCGGACAGGGGGCCCCATGAACAGTAC
	0.0113308	2	TCRBV20-01*01		TCRBJ02-07*01	CGARGGANEQYF	TTTTCATCTATGACAGTTTTAAATGCATATCTTGAAGACAGAGGCTTATATCTCTGTGGTGCTAGGGGGGGCGCTAATGAACAGTAC
	0.0113308	2	TCRBV13-02*01	TCRBD01-01*01	TCRBJ02-07*01	CASGEKGMEQYF	AACTTCTCCCTCATTCTGGAGTTGGCTACCCCCTCTCAGACATCAGTGTACTTCTGTGCCAGCGGTGAAAAGGGGATGGAACAGTAC
	0.0113308	2	TCRBV17-01*01	TCRBD01-01*01	TCRBJ01-04*01	CASSRSQYSNERLFF	CTCTACATTGGCTCTGCAGGCCTAGAGTATTCTGCCATGTACCTCTGTGCTAGCAGTAGGTCACAATATTCCAACGAAAGATTATTT
	0.0113308	2	TCRBV17-01*01	TCRBD01-01*01	TCRBJ01-04*01	CASGPGQHNERLFF	TCTCTCTACATTGGCTCTGCAGGCCTAGAGTATTCTGCCATGTACCTCTGTGCTAGCGGTCCGGGACAACACAACGAAAGATTATTT
	0.0113308	2	TCRBV29-01*01	TCRBD01-01*01	TCRBJ01-03*01	CASSLSRVDSGNTLYF	ATTCTGGATTCTGCTAAAACAAACCAGACATCTGTGTACTTCTGTGCTAGCAGTTTATCCAGGGTCGATTCTGGAAATACGCTCTAT
	0.0113308	2	TCRBV29-01*01	TCRBD01-01*01	TCRBJ01-03*01	CASSSGNTLYF	GAGCATTTCTCCCTGATTCTGGATTCTGCTAAAACAAACCAGACATCTGTGTACTTCTGTGCTAGCAGTTCAGGAAATACGCTCTAT
	0.0113308	2	TCRBV05-01*01		TCRBJ02-01*01	CASSQEPGKYAEQFF	TTACATATATCTGCCGTGGATCCAGAAGACTCAGCTGTCTATTTTTGTGCCAGCAGCCAAGAACCCGGGAAGTATGCTGAGCAGTTC
	0.0113308	2	TCRBV20-01*01	TCRBD01-01*01	TCRBJ02-07*01	CGARTGFEQYF	TCCTTTTCATCTATGACAGTTTTAAATGCATATCTTGAAGACAGAGGCTTATATCTCTGTGGTGCTAGGACAGGGTTTGAACAGTAC
	0.0113308	2	TCRBV13-02*01	TCRBD02-01*01	TCRBJ02-07*01	CASGDAGGAFEQYF	TCCCTCATTCTGGAGTTGGCTACCCCCTCTCAGACATCAGTGTACTTCTGTGCCAGCGGTGATGCTGGGGGGGCGTTTGAACAGTAC
	0.0113308	2	TCRBV03-01*01	TCRBD01-01*01	TCRBJ02-07*01	CASSGDSYEQYF	TATTTCACTCTGAAAATCCAACCCACAGCACTGGAGGACTCAGCTGTGTACTTCTGTGCCAGCAGCGGGGACAGCTATGAACAGTAC
	0.0113308	2	TCRBV01-01*01	TCRBD01-01*01	TCRBJ01-05*01	CTCSAGQNQAPLF	ACGGAGCTGAGGCTGCAAGTGGCCAACATGAGCCAGGGCAGAACCTTGTACTGCACCTGCAGTGCAGGACAGAACCAGGCTCCGCTT
	0.0113308	2	TCRBV13-02*01	TCRBD01-01*01	TCRBJ02-07*01	CASGDASRGVEQYF	TCCCTCATTCTGGAGTTGGCTACCCCCTCTCAGACATCAGTGTACTTCTGTGCCAGCGGTGATGCGTCCAGGGGGGTTGAACAGTAC
	0.0113308	2	TCRBV03-01*01		TCRBJ02-07*01	CASSLAGIEQYF	TATTTCACTCTGAAAATCCAACCCACAGCACTGGAGGACTCAGCTGTGTACTTCTGTGCCAGCAGCTTAGCAGGGATTGAACAGTAC
	0.0113308	2	TCRBV01-01*01	TCRBD01-01*01	TCRBJ02-07*01	CTCSADRDRGGEQYF	CTGAGGCTGCAAGTGGCCAACATGAGCCAGGGCAGAACCTTGTACTGCACCTGCAGTGCAGATCGGGACAGGGGAGGTGAACAGTAC
	0.0113308	2	TCRBV02-01*01		TCRBJ02-07*01	CASSQEGNYEQYF	TTAGACCTTCAGATCACAGCTCTAAAGCCTGATGACTCGGCCACATACTTCTGTGCCAGCAGCCAAGAGGGGAATTATGAACAGTAC
	0.0113308	2	TCRBV20-01*01	TCRBD02-01*01	TCRBJ02-07*01	CGARRLGALYEQYF	TCTATGACAGTTTTAAATGCATATCTTGAAGACAGAGGCTTATATCTCTGTGGTGCTAGGAGACTGGGGGCCCTCTATGAACAGTAC
	0.0113308	2	TCRBV16-01*01	TCRBD01-01*01	TCRBJ02-07*01	CASSLEEGYEQYF	TCAACTCTGAAGATCCAGAGCACGCAACCCCAGGACTCAGCGGTGTATCTTTGTGCAAGCAGCTTAGAGGAGGGCTATGAACAGTAC
	0.0113308	2	TCRBV02-01*01	TCRBD01-01*01	TCRBJ02-07*01	CASSPRDRGSYEQYF	CTTCAGATCACAGCTCTAAAGCCTGATGACTCGGCCACATACTTCTGTGCCAGCAGCCCCCGGGACAGGGGTTCCTATGAACAGTAC
	0.0113308	2	TCRBV03-01*01	TCRBD01-01*01	TCRBJ02-07*01	CASSLRQSYEQYF	TTCACTCTGAAAATCCAACCCACAGCACTGGAGGACTCAGCTGTGTACTTCTGTGCCAGCAGCTTACGCCAGTCCTATGAACAGTAC
	0.0113308	2	TCRBV02-01*01	TCRBD01-01*01	TCRBJ02-07*01	CASSRDISYEQYF	TTAGACCTTCAGATCACAGCTCTAAAGCCTGATGACTCGGCCACATACTTCTGTGCCAGCAGCCGGGACATCTCCTATGAACAGTAC
	0.0113308	2	TCRBV13-02*01	TCRBD02-01*01	TCRBJ02-07*01	CASGDEGLSSYEQYF	CTCATTCTGGAGTTGGCTACCCCCTCTCAGACATCAGTGTACTTCTGTGCCAGCGGTGACGAAGGACTTAGCTCCTATGAACAGTAC
	0.0113308	2	TCRBV03-01*01	TCRBD02-01*01	TCRBJ02-07*01	CASSLRTGGYEQYF	ACTCTGAAAATCCAACCCACAGCACTGGAGGACTCAGCTGTGTACTTCTGTGCCAGCAGCTTAAGGACTGGGGGATATGAACAGTAC
	0.0113308	2	TCRBV01-01*01		TCRBJ02-07*01	CTCSGEGGYEQYF	ACGGAGCTGAGGCTGCAAGTGGCCAACATGAGCCAGGGCAGAACCTTGTACTGCACCTGCAGTGGCGAGGGGGGATATGAACAGTAC
	0.0113308	2	TCRBV13-02*01		TCRBJ02-07*01	CASGEKEYEQYF	AACTTCTCCCTCATTCTGGAGTTGGCTACCCCCTCTCAGACATCAGTGTACTTCTGTGCCAGCGGTGAAAAGGAATATGAACAGTAC
	0.0113308	2	TCRBV05-01*01	TCRBD02-01*01	TCRBJ01-04*01	CASSQDDERLFF	AAGCTACTTTTACATATATCTGCCGTGGATCCAGAAGACTCAGCTGTCTATTTTTGTGCCAGCAGCCAAGATGACGAAAGATTATTT
	0.0113308	2	TCRBV03-01*01		TCRBJ01-05*01	CASSFGYNQAPLF	TTCACTCTGAAAATCCAACCCACAGCACTGGAGGACTCAGCTGTGTACTTCTGTGCCAGCAGCTTCGGATACAACCAGGCTCCGCTT
	0.0113308	2	TCRBV13-02*01	TCRBD02-01*01	TCRBJ01-03*01	CASGDAPDSGNTLYF	CTCATTCTGGAGTTGGCTACCCCCTCTCAGACATCAGTGTACTTCTGTGCCAGCGGTGATGCGCCTGATTCTGGAAATACGCTCTAT
	0.0113308	2	TCRBV01-01*01	TCRBD02-01*01	TCRBJ02-07*01	CTCSGTGGALEQYF	GAGCTGAGGCTGCAAGTGGCCAACATGAGCCAGGGCAGAACCTTGTACTGCACCTGCAGTGGGACTGGGGGGGCGCTTGAACAGTAC
	0.0113308	2	TCRBV02-01*01	TCRBD01-01*01	TCRBJ02-07*01	CASSQEGGYEQYF	TTAGACCTTCAGATCACAGCTCTAAAGCCTGATGACTCGGCCACATACTTCTGTGCCAGCAGCCAAGAAGGGGGTTATGAACAGTAC
	0.0113308	2	TCRBV02-01*01	TCRBD01-01*01	TCRBJ02-07*01	CASSPRQGYEQYF	TTAGACCTTCAGATCACAGCTCTAAAGCCTGATGACTCGGCCACATACTTCTGTGCCAGCAGCCCAAGACAGGGTTATGAACAGTAC
	0.0113308	2	TCRBV13-01*01	TCRBD01-01*01	TCRBJ02-07*01	CASSRDTYEQYF	GACTTCTTCCTCCTGCTGGAATTGGCTTCTCCCTCTCAGACATCTTTGTACTTCTGTGCCAGCAGTCGGGACACTTATGAACAGTAC
	0.0113308	2	TCRBV13-01*01	TCRBD02-01*01	TCRBJ02-07*01	CASSDPGAYEQYF	TTCTTCCTCCTGCTGGAATTGGCTTCTCCCTCTCAGACATCTTTGTACTTCTGTGCCAGCAGTGATCCTGGGGCGTATGAACAGTAC
	0.0113308	2	TCRBV02-01*01	TCRBD01-01*01	TCRBJ02-07*01	CASSQDTGGYEQYF	GACCTTCAGATCACAGCTCTAAAGCCTGATGACTCGGCCACATACTTCTGTGCCAGCAGCCAAGACACAGGGGGCTATGAACAGTAC
	0.0113308	2	TCRBV20-01*01	TCRBD02-01*01	TCRBJ02-07*01	CGARGTGGSYEQYF	TCTATGACAGTTTTAAATGCATATCTTGAAGACAGAGGCTTATATCTCTGTGGTGCTAGGGGGACTGGGGGCTCCTATGAACAGTAC
	0.0113308	2	TCRBV13-02*01		TCRBJ02-07*01	CASGDNSYEQYF	AACTTCTCCCTCATTCTGGAGTTGGCTACCCCCTCTCAGACATCAGTGTACTTCTGTGCCAGCGGTGATAACTCCTATGAACAGTAC
	0.0113308	2	TCRBV13-01*01	TCRBD01-01*01	TCRBJ02-07*01	CASSDQNSYEQYF	TTCTTCCTCCTGCTGGAATTGGCTTCTCCCTCTCAGACATCTTTGTACTTCTGTGCCAGCAGTGATCAAAACTCCTATGAACAGTAC
	0.0113308	2	TCRBV03-01*01	TCRBD02-01*01	TCRBJ02-07*01	CASSLGLGAYEQYF	ACTCTGAAAATCCAACCCACAGCACTGGAGGACTCAGCTGTGTACTTCTGTGCCAGCAGCTTGGGACTGGGGGCCTATGAACAGTAC
	0.0113308	2	TCRBV13-02*01	TCRBD02-01*01	TCRBJ02-07*01	CASGGLGDDEQYF	TTCTCCCTCATTCTGGAGTTGGCTACCCCCTCTCAGACATCAGTGTACTTCTGTGCCAGCGGTGGGCTGGGGGATGATGAACAGTAC
	0.0113308	2	TCRBV13-01*01	TCRBD01-01*01	TCRBJ02-07*01	CASSATGMEQYF	GACTTCTTCCTCCTGCTGGAATTGGCTTCTCCCTCTCAGACATCTTTGTACTTCTGTGCCAGCAGTGCCACAGGGATGGAACAGTAC
	0.0113308	2	TCRBV13-01*01	TCRBD02-01*01	TCRBJ02-07*01	CASSDAGLGVGEQYF	CTCCTGCTGGAATTGGCTTCTCCCTCTCAGACATCTTTGTACTTCTGTGCCAGCAGTGATGCGGGACTGGGGGTTGGGGAACAGTAC
	0.0113308	2	TCRBV13-01*01	TCRBD01-01*01	TCRBJ01-04*01	CASSSQISNERLFF	TTCCTCCTGCTGGAATTGGCTTCTCCCTCTCAGACATCTTTGTACTTCTGTGCCAGCAGTTCGCAGATTTCCAACGAAAGATTATTT
	0.0113308	2	TCRBV12-02*01	TCRBD02-01*01	TCRBJ02-07*01	CASSHWGALYEQYF	GAGATGAACATGAGTGCCTTGGAGCTAGAGGACTCTGCCGTGTACTTCTGTGCCAGCTCTCACTGGGGGGCCCTTTATGAACAGTAC
	0.0113308	2	TCRBV20-01*01	TCRBD01-01*01	TCRBJ02-07*01	CGAREGQAYEQYF	TCATCTATGACAGTTTTAAATGCATATCTTGAAGACAGAGGCTTATATCTCTGTGGTGCTAGGGAGGGACAGGCTTATGAACAGTAC
	0.0113308	2	TCRBV13-02*01	TCRBD02-01*01	TCRBJ02-07*01	CASGDAGYEQYF	AACTTCTCCCTCATTCTGGAGTTGGCTACCCCCTCTCAGACATCAGTGTACTTCTGTGCCAGCGGTGATGCTGGGTATGAACAGTAC
	0.0113308	2	TCRBV01-01*01	TCRBD02-01*01	TCRBJ02-07*01	CTCSAGGGYEQYF	ACGGAGCTGAGGCTGCAAGTGGCCAACATGAGCCAGGGCAGAACCTTGTACTGCACCTGCAGTGCAGGGGGGGGGTATGAACAGTAC
	0.0113308	2	TCRBV20-01*01	TCRBD01-01*01	TCRBJ02-07*01	CGARDPGYEQYF	TTTTCATCTATGACAGTTTTAAATGCATATCTTGAAGACAGAGGCTTATATCTCTGTGGTGCTAGGGATCCAGGGTATGAACAGTAC
	0.0113308	2	TCRBV13-02*01	TCRBD02-01*01	TCRBJ02-07*01	CASGDAGVLYEQYF	TCCCTCATTCTGGAGTTGGCTACCCCCTCTCAGACATCAGTGTACTTCTGTGCCAGCGGTGATGCTGGGGTCCTCTATGAACAGTAC
	0.0113308	2	TCRBV01-01*01		TCRBJ02-07*01	CTCSAGNSYEQYF	ACGGAGCTGAGGCTGCAAGTGGCCAACATGAGCCAGGGCAGAACCTTGTACTGCACCTGCAGTGCAGGTAACTCCTATGAACAGTAC
	0.0113308	2	TCRBV01-01*01	TCRBD02-01*01	TCRBJ02-07*01	CTCSADGGGPYEQYF	CTGAGGCTGCAAGTGGCCAACATGAGCCAGGGCAGAACCTTGTACTGCACCTGCAGTGCAGATGGGGGGGGCCCCTATGAACAGTAC
	0.0113308	2	TCRBV13-02*01	TCRBD01-01*01	TCRBJ02-07*01	CASGDFGTDYEQYF	TCCCTCATTCTGGAGTTGGCTACCCCCTCTCAGACATCAGTGTACTTCTGTGCCAGCGGTGATTTCGGGACAGACTATGAACAGTAC
	0.0113308	2	TCRBV13-02*01	TCRBD01-01*01	TCRBJ02-07*01	CASGDVRDNYEQYF	TCCCTCATTCTGGAGTTGGCTACCCCCTCTCAGACATCAGTGTACTTCTGTGCCAGCGGTGATGTGCGGGACAACTATGAACAGTAC
	0.0113308	2	TCRBV13-02*01	TCRBD02-01*01	TCRBJ02-07*01	CASGDAHWGDEQYF	TCCCTCATTCTGGAGTTGGCTACCCCCTCTCAGACATCAGTGTACTTCTGTGCCAGCGGTGATGCCCACTGGGGGGATGAACAGTAC
	0.0113308	2	TCRBV03-01*01	TCRBD02-01*01	TCRBJ02-07*01	CASSLVGLEQYF	TATTTCACTCTGAAAATCCAACCCACAGCACTGGAGGACTCAGCTGTGTACTTCTGTGCCAGCAGCTTAGTGGGGTTGGAACAGTAC
	0.0113308	2	TCRBV01-01*01		TCRBJ01-05*01	CTCSADRHLNNQAPLF	AGGCTGCAAGTGGCCAACATGAGCCAGGGCAGAACCTTGTACTGCACCTGCAGTGCAGATCGTCACCTTAACAACCAGGCTCCGCTT
	0.0113308	2	TCRBV29-01*01	TCRBD01-01*01	TCRBJ01-05*01	CASSWDINNQAPLF	TCCCTGATTCTGGATTCTGCTAAAACAAACCAGACATCTGTGTACTTCTGTGCTAGCAGTTGGGACATTAACAACCAGGCTCCGCTT
	0.0113308	2	TCRBV29-01*01	TCRBD01-01*01	TCRBJ01-03*01	CASSWDRGHGNTLYF	CTGATTCTGGATTCTGCTAAAACAAACCAGACATCTGTGTACTTCTGTGCTAGCAGTTGGGACAGGGGGCACGGAAATACGCTCTAT
	0.0113308	2	TCRBV13-02*01	TCRBD02-01*01	TCRBJ02-07*01	CASGDAIGGLEQYF	TCCCTCATTCTGGAGTTGGCTACCCCCTCTCAGACATCAGTGTACTTCTGTGCCAGCGGTGATGCAATTGGGGGGCTTGAACAGTAC
	0.0113308	2	TCRBV13-02*01	TCRBD02-01*01	TCRBJ02-07*01	CASGGLGEQYF	GAGAACTTCTCCCTCATTCTGGAGTTGGCTACCCCCTCTCAGACATCAGTGTACTTCTGTGCCAGCGGGGGACTGGGTGAACAGTAC
	0.0113308	2	TCRBV31-01*01	TCRBD02-01*01	TCRBJ02-07*01	CAWNPGLGVYEQYF	ATCCTAAGCACGGAGAAGCTGCTTCTCAGCCACTCTGGCTTCTACCTCTGTGCCTGGAACCCGGGACTGGGGGTTTATGAACAGTAC
	0.0113308	2	TCRBV12-02*01	TCRBD02-01*01	TCRBJ02-07*01	CASSRDWGALYEQYF	ATGAACATGAGTGCCTTGGAGCTAGAGGACTCTGCCGTGTACTTCTGTGCCAGCTCCCGGGACTGGGGGGCCCTTTATGAACAGTAC
	0.0113308	2	TCRBV04-01*01	TCRBD02-01*01	TCRBJ02-07*01	CASSRDWGFYEQYF	AATCTTCGAATCAAGTCTGTAGAGCCGGAGGACTCTGCTGTGTATCTCTGTGCCAGCAGCCGGGACTGGGGGTTCTATGAACAGTAC
	0.0113308	2	TCRBV02-01*01	TCRBD02-01*01	TCRBJ02-07*01	CASSQEGTGGYEQYF	CTTCAGATCACAGCTCTAAAGCCTGATGACTCGGCCACATACTTCTGTGCCAGCAGCCAAGAGGGGACTGGGGGCTATGAACAGTAC
	0.0113308	2	TCRBV26-01*01	TCRBD02-01*01	TCRBJ02-07*01	LCQQSPGGSYEQYF	CAGCCTAGAAATTCAGTCCTCTGAGGCAGGAGACTCAGCACTGTACCTCTGTGCCAGCAGTCTCCGGGGGGCTCCTATGAACAGTAC
	0.0113308	2	TCRBV20-01*01		TCRBJ02-07*01	CGASFDSSYEQYF	TCATCTATGACAGTTTTAAATGCATATCTTGAAGACAGAGGCTTATATCTCTGTGGTGCTAGTTTTGATAGCTCCTATGAACAGTAC
	0.0113308	2	TCRBV12-02*01		TCRBJ02-07*01	CASSLGASSYEQYF	GAGATGAACATGAGTGCCTTGGAGCTAGAGGACTCTGCCGTGTACTTCTGTGCCAGCTCTCTTGGGGCGAGCTCCTATGAACAGTAC
	0.0113308	2	TCRBV13-01*01	TCRBD02-01*01	TCRBJ02-07*01	CASSDAGGTYEQYF	TTCCTCCTGCTGGAATTGGCTTCTCCCTCTCAGACATCTTTGTACTTCTGTGCCAGCAGTGATGCGGGGGGGACCTATGAACAGTAC
	0.0113308	2	TCRBV02-01*01	TCRBD02-01*01	TCRBJ02-07*01	CASSQVGSYEQYF	TTAGACCTTCAGATCACAGCTCTAAAGCCTGATGACTCGGCCACATACTTCTGTGCCAGCAGCCAGGTGGGGTCATATGAACAGTAC
	0.0113308	2	TCRBV16-01*01	TCRBD01-01*01	TCRBJ02-07*01	CASSFTGEYEQYF	TCAACTCTGAAGATCCAGAGCACGCAACCCCAGGACTCAGCGGTGTATCTTTGTGCAAGCAGCTTTACAGGGGAATATGAACAGTAC
	0.0113308	2	TCRBV17-01*01	TCRBD01-01*01	TCRBJ02-07*01	CASRLRDRGHEQYF	TCTCTCTACATTGGCTCTGCAGGCCTAGAGTATTCTGCCATGTACCTCTGTGCTAGCAGGCTCCGGGACAGGGGGCACGAACAGTAC
	0.0113308	2	TCRBV29-01*01	TCRBD01-01*01	TCRBJ01-05*01	CASSPGYNQAPLF	TTCTCCCTGATTCTGGATTCTGCTAAAACAAACCAGACATCTGTGTACTTCTGTGCTAGCAGTCCAGGGTACAACCAGGCTCCGCTT
	0.0113308	2	TCRBV20-01*01	TCRBD01-01*01	TCRBJ01-03*01	CGARDPQNSGNTLYF	ATGACAGTTTTAAATGCATATCTTGAAGACAGAGGCTTATATCTCTGTGGTGCTAGGGATCCGCAGAATTCTGGAAATACGCTCTAT
	0.0113308	2	TCRBV02-01*01	TCRBD02-01*01	TCRBJ02-07*01	CASSQDPGGALEQYF	CTTCAGATCACAGCTCTAAAGCCTGATGACTCGGCCACATACTTCTGTGCCAGCAGCCAAGACCCTGGGGGGGCGCTTGAACAGTAC
	0.0113308	2	TCRBV01-01*01		TCRBJ02-07*01	CTCSAGSAIEQYF	ACGGAGCTGAGGCTGCAAGTGGCCAACATGAGCCAGGGCAGAACCTTGTACTGCACCTGCAGTGCAGGTTCGGCTATTGAACAGTAC
	0.0113308	2	TCRBV03-01*01	TCRBD01-01*01	TCRBJ02-07*01	CASSWDTEQYF	TCATATTTCACTCTGAAAATCCAACCCACAGCACTGGAGGACTCAGCTGTGTACTTCTGTGCCAGCAGCTGGGACACTGAACAGTAC
	0.0113308	2	TCRBV13-01*01	TCRBD01-01*01	TCRBJ02-07*01	CASSDEQRSSYEQYF	CTCCTGCTGGAATTGGCTTCTCCCTCTCAGACATCTTTGTACTTCTGTGCCAGCAGTGATGAACAGAGGAGCTCCTATGAACAGTAC
	0.0113308	2	TCRBV12-02*01	TCRBD02-01*01	TCRBJ02-07*01	CASSLDWGASSYEQYF	AACATGAGTGCCTTGGAGCTAGAGGACTCTGCCGTGTACTTCTGTGCCAGCTCCCTTGACTGGGGGGCGAGCTCCTATGAACAGTAC
	0.0113308	2	TCRBV12-02*01	TCRBD01-01*01	TCRBJ02-07*01	CASSPDKYEQYF	CACTCTGAGATGAACATGAGTGCCTTGGAGCTAGAGGACTCTGCCGTGTACTTCTGTGCCAGCTCCCCGGACAAATATGAACAGTAC
	0.0113308	2	TCRBV17-01*01	TCRBD01-01*01	TCRBJ02-07*01	CASSRQGDEQYF	TTCTGCTCTCTCTACATTGGCTCTGCAGGCCTAGAGTATTCTGCCATGTACCTCTGTGCTAGCAGTCGACAGGGTGATGAACAGTAC
	0.0113308	2	TCRBV03-01*01		TCRBJ02-07*01	CASSLAHEQYF	TCATATTTCACTCTGAAAATCCAACCCACAGCACTGGAGGACTCAGCTGTGTACTTCTGTGCCAGCAGCTTAGCGCATGAACAGTAC
	0.0113308	2	TCRBV01-01*01	TCRBD02-01*01	TCRBJ02-07*01	CTCSADEDGGEQYF	GAGCTGAGGCTGCAAGTGGCCAACATGAGCCAGGGCAGAACCTTGTACTGCACCTGCAGTGCAGATGAGGACGGGGGGGAACAGTAC
	0.0113308	2	TCRBV16-01*01	TCRBD01-01*01	TCRBJ02-07*01	CASSLDQGREQYF	TCAACTCTGAAGATCCAGAGCACGCAACCCCAGGACTCAGCGGTGTATCTTTGTGCAAGCAGCTTAGATCAGGGGCGGGAACAGTAC
	0.0113308	2	TCRBV13-02*01		TCRBJ02-01*01	CASGDAYAEQFF	AACTTCTCCCTCATTCTGGAGTTGGCTACCCCCTCTCAGACATCAGTGTACTTCTGTGCCAGCGGTGATGCGTATGCTGAGCAGTTC
	0.0113308	2	TCRBV17-01*01	TCRBD01-01*01	TCRBJ02-07*01	CASSRDRGPFEQYF	TCTCTCTACATTGGCTCTGCAGGCCTAGAGTATTCTGCCATGTACCTCTGTGCTAGCAGCCGGGACAGGGGGCCTTTTGAACAGTAC
	0.0113308	2	TCRBV13-02*01	TCRBD02-01*01	TCRBJ02-07*01	CASGDGLGVEQYF	TTCTCCCTCATTCTGGAGTTGGCTACCCCCTCTCAGACATCAGTGTACTTCTGTGCCAGCGGTGACGGACTGGGGGTTGAACAGTAC
	0.0113308	2	TCRBV20-01*01	TCRBD01-01*01	TCRBJ02-07*01	CGARGDRVEQYF	TTTTCATCTATGACAGTTTTAAATGCATATCTTGAAGACAGAGGCTTATATCTCTGTGGTGCTAGAGGGGACAGGGTTGAACAGTAC
	0.0113308	2	TCRBV13-01*01	TCRBD02-01*01	TCRBJ02-07*01	CASSAWGGEQYF	GACTTCTTCCTCCTGCTGGAATTGGCTTCTCCCTCTCAGACATCTTTGTACTTCTGTGCCAGCAGTGCCTGGGGGGGTGAACAGTAC
	0.0113308	2	TCRBV13-02*01	TCRBD01-01*01	TCRBJ02-07*01	CASGEGTGGREQYF	TCCCTCATTCTGGAGTTGGCTACCCCCTCTCAGACATCAGTGTACTTCTGTGCCAGCGGTGAGGGGACAGGGGGCCGTGAACAGTAC
	0.0113308	2	TCRBV13-02*01	TCRBD02-01*01	TCRBJ02-07*01	CASGNWGDVYEQYF	TCCCTCATTCTGGAGTTGGCTACCCCCTCTCAGACATCAGTGTACTTCTGTGCCAGCGGGAACTGGGGGGACGTTTATGAACAGTAC
	0.0113308	2	TCRBV16-01*01	TCRBD01-01*01	TCRBJ02-07*01	CASSLQGYEQYF	CACTCAACTCTGAAGATCCAGAGCACGCAACCCCAGGACTCAGCGGTGTATCTTTGTGCAAGCAGCTTACAGGGTTATGAACAGTAC
	0.0113308	2	TCRBV01-01*01	TCRBD01-01*01	TCRBJ02-07*01	CTCSADRAYEQYF	ACGGAGCTGAGGCTGCAAGTGGCCAACATGAGCCAGGGCAGAACCTTGTACTGCACCTGCAGTGCGGACAGGGCTTATGAACAGTAC
	0.0113308	2	TCRBV16-01*01	TCRBD02-01*01	TCRBJ02-07*01	CASSPDWYEQYF	CACTCAACTCTGAAGATCCAGAGCACGCAACCCCAGGACTCAGCGGTGTATCTTTGTGCAAGCAGCCCGGACTGGTATGAACAGTAC
	0.0113308	2	TCRBV03-01*01	TCRBD02-01*01	TCRBJ02-07*01	CASSPDWESYEQYF	ACTCTGAAAATCCAACCCACAGCACTGGAGGACTCAGCTGTGTACTTCTGTGCCAGCAGCCCTGACTGGGAGTCCTATGAACAGTAC
	0.0113308	2	TCRBV13-02*01	TCRBD02-01*01	TCRBJ02-07*01	CASGQLGGSSYEQYF	CTCATTCTGGAGTTGGCTACCCCCTCTCAGACATCAGTGTACTTCTGTGCCAGCGGTCAACTGGGGGGGAGCTCCTATGAACAGTAC
	0.0113308	2	TCRBV13-01*01	TCRBD01-01*01	TCRBJ02-07*01	CASSDPGSSYEQYF	TTCCTCCTGCTGGAATTGGCTTCTCCCTCTCAGACATCTTTGTACTTCTGTGCCAGCAGTGATCCAGGGAGCTCCTATGAACAGTAC
	0.0113308	2	TCRBV17-01*01	TCRBD02-01*01	TCRBJ02-07*01	CASSRDSLGGYEQYF	CTCTACATTGGCTCTGCAGGCCTAGAGTATTCTGCCATGTACCTCTGTGCTAGCAGTAGAGATTCGCTGGGGGGATATGAACAGTAC
	0.0113308	2	TCRBV16-01*01	TCRBD01-01*01	TCRBJ02-07*01	CASSLDQGGQGYEQYF	AAGATCCAGAGCACGCAACCCCAGGACTCAGCGGTGTATCTTTGTGCAAGCAGCTTAGATCAAGGGGGACAGGGATATGAACAGTAC
	0.0113308	2	TCRBV02-01*01	TCRBD02-01*01	TCRBJ02-07*01	CASSQETGGPLEQYF	CTTCAGATCACAGCTCTAAAGCCTGATGACTCGGCCACATACTTCTGTGCCAGCAGCCAAGAAACTGGGGGGCCTCTGGAACAGTAC
	0.0113308	2	TCRBV15-01*01		TCRBJ01-05*01	CASSRRDNQAPLF	TCCACTCTGAAGATTCAACCTACAGAACCCAAGGACTCAGCTGTGTATCTGTGTGCCAGCAGTCGGCGGGACAACCAGGCTCCGCTT
	0.0113308	2	TCRBV13-01*01		TCRBJ01-03*01	CASSEASSGNTLYF	TTCCTCCTGCTGGAATTGGCTTCTCCCTCTCAGACATCTTTGTACTTCTGTGCCAGCAGTGAAGCATCTTCTGGAAATACGCTCTAT
	0.0113308	2	TCRBV13-02*01	TCRBD02-01*01	TCRBJ01-02*01	CASGGTANSDYTF	TTCTCCCTCATTCTGGAGTTGGCTACCCCCTCTCAGACATCAGTGTACTTCTGTGCCAGCGGTGGGACTGCAAACTCCGACTACACC
	0.0113308	2	TCRBV03-01*01	TCRBD02-01*01	TCRBJ02-07*01	CASSFGTGGYEQYF	ACTCTGAAAATCCAACCCACAGCACTGGAGGACTCAGCTGTGTACTTCTGTGCCAGCAGCTTCGGGACTGGGGGTTATGAACAGTAC
	0.0113308	2	TCRBV02-01*01	TCRBD02-01*01	TCRBJ02-07*01	CASSQSGGSSYEQYF	CTTCAGATCACAGCTCTAAAGCCTGATGACTCGGCCACATACTTCTGTGCCAGCAGCCAATCTGGGGGGAGCTCCTATGAACAGTAC
	0.0113308	2	TCRBV13-01*01	TCRBD02-01*01	TCRBJ02-07*01	CASSGGGVSSYEQYF	CTCCTGCTGGAATTGGCTTCTCCCTCTCAGACATCTTTGTACTTCTGTGCCAGCAGTGGTGGGGGGGTAAGCTCCTATGAACAGTAC
	0.0113308	2	TCRBV02-01*01	TCRBD02-01*01	TCRBJ02-07*01	CASSQGLSSYEQYF	GACCTTCAGATCACAGCTCTAAAGCCTGATGACTCGGCCACATACTTCTGTGCCAGCAGCCAAGGACTAAGCTCCTATGAACAGTAC
	0.0113308	2	TCRBV03-01*01	TCRBD01-01*01	TCRBJ02-07*01	CASSGQSYEQYF	TATTTCACTCTGAAAATCCAACCCACAGCACTGGAGGACTCAGCTGTGTACTTCTGTGCCAGCAGCGGACAATCCTATGAACAGTAC
	0.0113308	2	TCRBV13-01*01	TCRBD02-01*01	TCRBJ02-07*01	CASSDRLGDYEQYF	TTCCTCCTGCTGGAATTGGCTTCTCCCTCTCAGACATCTTTGTACTTCTGTGCCAGCAGTGATCGGCTGGGGGACTATGAACAGTAC
	0.0113308	2	TCRBV03-01*01	TCRBD01-01*01	TCRBJ02-07*01	CASSRDKYEQYF	TATTTCACTCTGAAAATCCAACCCACAGCACTGGAGGACTCAGCTGTGTACTTCTGTGCCAGCAGCCGGGACAAATATGAACAGTAC
	0.0113308	2	TCRBV12-01*01	TCRBD01-01*01	TCRBJ02-07*01	CASSPGQGADEQYF	GAAATGAACATGAGTGCCTTGGAACTGGAGGACTCTGCTATGTACTTCTGTGCCAGCTCTCCCGGACAGGGGGCTGATGAACAGTAC
	0.0113308	2	TCRBV12-02*01	TCRBD01-01*01	TCRBJ02-07*01	CASSLDRDEQYF	CACTCTGAGATGAACATGAGTGCCTTGGAGCTAGAGGACTCTGCCGTGTACTTCTGTGCCAGCTCTCTCGACAGGGATGAACAGTAC
	0.0113308	2	TCRBV16-01*01	TCRBD02-01*01	TCRBJ02-07*01	CVSGGAGEQYF	TCGCACTCAACTCTGAAGATCCAGAGCACGCAACCCCAGGACTCAGCGGTGTATCTTTGTGTCTCGGGGGGCGCAGGGGAACAGTAC
	0.0113308	2	TCRBV13-02*01	TCRBD02-01*01	TCRBJ02-07*01	CASGDATGGREQYF	TCCCTCATTCTGGAGTTGGCTACCCCCTCTCAGACATCAGTGTACTTCTGTGCCAGCGGTGATGCTACTGGGGGGAGGGAACAGTAC
	0.0113308	2	TCRBV01-01*01		TCRBJ02-07*01	CTCSAGGEQYF	ACTGATACGGAGCTGAGGCTGCAAGTGGCCAACATGAGCCAGGGCAGAACCTTGTACTGCACCTGCAGTGCAGGGGGCGAACAGTAC
	0.0113308	2	TCRBV01-01*01	TCRBD02-01*01	TCRBJ02-07*01	CTCSAPLGGHEQYF	GAGCTGAGGCTGCAAGTGGCCAACATGAGCCAGGGCAGAACCTTGTACTGCACCTGCAGTGCCCCACTGGGGGGGCACGAACAGTAC
	0.0113308	2	TCRBV01-01*01	TCRBD02-01*01	TCRBJ02-01*01	CTCRTTGGNYAEQFF	CTGAGGCTGCAAGTGGCCAACATGAGCCAGGGCAGAACCTTGTACTGCACCTGCAGGACGACTGGGGGTAACTATGCTGAGCAGTTC
	0.0113308	2	TCRBV19-01*01	TCRBD01-01*01	TCRBJ02-05*01	CASRMDRAQYF	TCATCTTTTTCTCTCACTGTGACATCTGCCCAGAAGAACGAGATGGCCGTTTTTCTCTGTGCCAGCAGAATGGACAGGGCCCAGTAC
	0.0113308	2	TCRBV13-01*01	TCRBD02-01*01	TCRBJ02-07*01	CASSPGLGQYF	GAAGACTTCTTCCTCCTGCTGGAATTGGCTTCTCCCTCTCAGACATCTTTGTACTTCTGTGCCAGCAGTCCGGGACTGGGACAGTAC
	0.0113308	2	TCRBV01-01*01	TCRBD02-01*01	TCRBJ02-07*01	CTCSEGLGAGEQYF	GAGCTGAGGCTGCAAGTGGCCAACATGAGCCAGGGCAGAACCTTGTACTGCACCTGCAGTGAGGGACTGGGGGCCGGTGAACAGTAC
	0.0113308	2	TCRBV12-02*01	TCRBD02-01*01	TCRBJ02-07*01	CASSLYWAIYEQYF	GAGATGAACATGAGTGCCTTGGAGCTAGAGGACTCTGCCGTGTACTTCTGTGCCAGCTCTCTCTACTGGGCGATTTATGAACAGTAC
	0.0113308	2	TCRBV12-01*01	TCRBD02-01*01	TCRBJ02-07*01	CASSLTEYEQYF	CACTCTGAAATGAACATGAGTGCCTTGGAACTGGAGGACTCTGCTATGTACTTCTGTGCCAGCTCTCTCACTGAGTATGAACAGTAC
	0.0113308	2	TCRBV13-02*01	TCRBD02-01*01	TCRBJ02-07*01	CASGDGGEYEQYF	TTCTCCCTCATTCTGGAGTTGGCTACCCCCTCTCAGACATCAGTGTACTTCTGTGCCAGCGGTGATGGGGGGGAGTATGAACAGTAC
	0.0113308	2	TCRBV03-01*01	TCRBD01-01*01	TCRBJ02-07*01	CASSSDSYEQYF	TATTTCACTCTGAAAATCCAACCCACAGCACTGGAGGACTCAGCTGTGTACTTCTGTGCCAGCAGCTCGGACAGCTATGAACAGTAC
	0.0113308	2	TCRBV13-01*01	TCRBD01-01*01	TCRBJ02-07*01	CASSDSSYEQYF	GACTTCTTCCTCCTGCTGGAATTGGCTTCTCCCTCTCAGACATCTTTGTACTTCTGTGCCAGCAGTGATAGCTCCTATGAACAGTAC
	0.0113308	2	TCRBV20-01*01		TCRBJ02-07*01	CGARGQSSYEQYF	TCATCTATGACAGTTTTAAATGCATATCTTGAAGACAGAGGCTTATATCTCTGTGGTGCTAGAGGGCAAAGCTCCTATGAACAGTAC
	0.0113308	2	TCRBV02-01*01	TCRBD01-01*01	TCRBJ02-07*01	CASSPGQNYEQYF	TTAGACCTTCAGATCACAGCTCTAAAGCCTGATGACTCGGCCACATACTTCTGTGCCAGCAGCCCAGGACAAAACTATGAACAGTAC
	0.0113308	2	TCRBV02-01*01	TCRBD02-01*01	TCRBJ02-07*01	CASSQTGTDEQYF	TTAGACCTTCAGATCACAGCTCTAAAGCCTGATGACTCGGCCACATACTTCTGTGCCAGCAGCCAAACCGGGACTGATGAACAGTAC
	0.0113308	2	TCRBV13-01*01	TCRBD01-01*01	TCRBJ02-07*01	CASSDSGTGGDEQYF	CTCCTGCTGGAATTGGCTTCTCCCTCTCAGACATCTTTGTACTTCTGTGCCAGCAGTGATTCCGGGACAGGGGGCGATGAACAGTAC
	0.0113308	2	TCRBV01-01*01	TCRBD01-01*01	TCRBJ02-07*01	CTCSAGTGGGEQYF	GAGCTGAGGCTGCAAGTGGCCAACATGAGCCAGGGCAGAACCTTGTACTGCACCTGCAGTGCGGGGACAGGGGGAGGGGAACAGTAC
	0.0113308	2	TCRBV16-01*01		TCRBJ02-07*01	CASSLDWGGAGEQYF	CTGAAGATCCAGAGCACGCAACCCCAGGACTCAGCGGTGTATCTTTGTGCAAGCAGCTTAGATTGGGGAGGGGCAGGGGAACAGTAC
	0.0113308	2	TCRBV01-01*01	TCRBD01-01*01	TCRBJ01-04*01	CTCSGTGHERLFF	ACGGAGCTGAGGCTGCAAGTGGCCAACATGAGCCAGGGCAGAACCTTGTACTGCACCTGCAGTGGGACAGGGCACGAAAGATTATTT
	0.0113308	2	TCRBV13-02*01	TCRBD01-01*01	TCRBJ01-04*01	CASRGTALSNERLFF	CTCATTCTGGAGTTGGCTACCCCCTCTCAGACATCAGTGTACTTCTGTGCCAGCAGAGGGACAGCTCTTTCCAACGAAAGATTATTT
	0.0113308	2	TCRBV13-02*01		TCRBJ01-04*01	CASGEGQYNERLFF	TCCCTCATTCTGGAGTTGGCTACCCCCTCTCAGACATCAGTGTACTTCTGTGCCAGCGGTGAAGGGCAATACAACGAAAGATTATTT
	0.0113308	2	TCRBV17-01*01	TCRBD01-01*01	TCRBJ01-03*01	CASSRGQSLSGNTLYF	TACATTGGCTCTGCAGGCCTAGAGTATTCTGCCATGTACCTCTGTGCTAGCAGTAGAGGACAGAGCCTTTCTGGAAATACGCTCTAT
	0.0113308	2	TCRBV02-01*01	TCRBD01-01*01	TCRBJ02-07*01	CASSQERGEQYF	CATTTAGACCTTCAGATCACAGCTCTAAAGCCTGATGACTCGGCCACATACTTCTGTGCCAGCAGCCAAGAGAGGGGTGAACAGTAC
	0.0113308	2	TCRBV04-01*01	TCRBD01-01*01	TCRBJ02-07*01	CASSTGSEQYF	GCTCATTTGAATCTTCGAATCAAGTCTGTAGAGCCGGAGGACTCTGCTGTGTATCTCTGTGCCAGCAGCACAGGGAGTGAACAGTAC
	0.0113308	2	TCRBV13-01*01	TCRBD02-01*01	TCRBJ02-07*01	CASSGDWGDYEQYF	TTCCTCCTGCTGGAATTGGCTTCTCCCTCTCAGACATCTTTGTACTTCTGTGCCAGCAGTGGCGACTGGGGTGATTATGAACAGTAC
	0.0113308	2	TCRBV21-01*01		TCRBJ02-07*01	CASSQSGNYEQYF	TGTACCATAGAGATCCAGTCCAGCAAGCTAACAGATTCAGCTGTGTACTTCTGTGCTAGCAGTCAATCGGGCAATTATGAACAGTAC
	0.0113308	2	TCRBV13-02*01	TCRBD02-01*01	TCRBJ02-07*01	CASGTGYEQYF	GAGAACTTCTCCCTCATTCTGGAGTTGGCTACCCCCTCTCAGACATCAGTGTACTTCTGTGCCAGCGGTACTGGGTATGAACAGTAC
	0.0113308	2	TCRBV04-01*01	TCRBD02-01*01	TCRBJ02-07*01	CASSSYWGGYEQYF	AATCTTCGAATCAAGTCTGTAGAGCCGGAGGACTCTGCTGTGTATCTCTGTGCCAGCAGCTCATACTGGGGGGGGTATGAACAGTAC
	0.0113308	2	TCRBV12-01*01	TCRBD01-01*01	TCRBJ02-07*01	CASSPTGYEQYF	CACTCTGAAATGAACATGAGTGCCTTGGAACTGGAGGACTCTGCTATGTACTTCTGTGCCAGCTCACCCACAGGGTATGAACAGTAC
	0.0113308	2	TCRBV01-01*01	TCRBD02-01*01	TCRBJ02-07*01	CTCSAPGVSYEQYF	GAGCTGAGGCTGCAAGTGGCCAACATGAGCCAGGGCAGAACCTTGTACTGCACCTGCAGTGCACCTGGGGTCTCCTATGAACAGTAC
	0.0113308	2	TCRBV02-01*01	TCRBD01-01*01	TCRBJ02-07*01	CASSHRDRAYEQYF	GACCTTCAGATCACAGCTCTAAAGCCTGATGACTCGGCCACATACTTCTGTGCCAGCAGCCACAGGGACAGGGCCTATGAACAGTAC
	0.0113308	2	TCRBV01-01*01		TCRBJ02-07*01	CTCSAGGPYEQYF	ACGGAGCTGAGGCTGCAAGTGGCCAACATGAGCCAGGGCAGAACCTTGTACTGCACCTGCAGTGCAGGGGGGCCCTATGAACAGTAC
	0.0113308	2	TCRBV15-01*01	TCRBD02-01*01	TCRBJ02-02*01	CASSPDWGSNTGQLYF	AAGATTCAACCTACAGAACCCAAGGACTCAGCTGTGTATCTGTGTGCCAGCAGTCCCGACTGGGGGTCAAACACCGGGCAGCTCTAC
	0.0113308	2	TCRBV01-01*01	TCRBD01-01*01	TCRBJ01-04*01	CTCSAESISNERLFF	CTGAGGCTGCAAGTGGCCAACATGAGCCAGGGCAGAACCTTGTACTGCACCTGCAGTGCAGAAAGTATTTCCAACGAAAGATTATTT
	0.0113308	2	TCRBV02-01*01	TCRBD01-01*01	TCRBJ01-05*01	CASSQDGTDNQAPLF	CTTCAGATCACAGCTCTAAAGCCTGATGACTCGGCCACATACTTCTGTGCCAGCAGCCAAGATGGGACAGACAACCAGGCTCCGCTT
	0.0113308	2	TCRBV15-01*01	TCRBD01-01*01	TCRBJ01-05*01	CASRTGDNNQAPLF	ACTCTGAAGATTCAACCTACAGAACCCAAGGACTCAGCTGTGTATCTGTGTGCCAGCAGAACAGGGGATAACAACCAGGCTCCGCTT
	0.0113308	2	TCRBV17-01*01	TCRBD01-01*01	TCRBJ01-03*01	CASSPDSGNTLYF	TGCTCTCTCTACATTGGCTCTGCAGGCCTAGAGTATTCTGCCATGTACCTCTGTGCTAGCAGTCCTGACAGTGGAAATACGCTCTAT
	0.0113308	2	TCRBV13-02*01	TCRBD02-01*01	TCRBJ02-07*01	CASGDWFEQYF	GAGAACTTCTCCCTCATTCTGGAGTTGGCTACCCCCTCTCAGACATCAGTGTACTTCTGTGCCAGCGGGGACTGGTTTGAACAGTAC
	0.0113308	2	TCRBV13-02*01	TCRBD02-01*01	TCRBJ02-07*01	CASGDFGVYEQYF	TTCTCCCTCATTCTGGAGTTGGCTACCCCCTCTCAGACATCAGTGTACTTCTGTGCCAGCGGTGATTTTGGGGTTTATGAACAGTAC
	0.0113308	2	TCRBV02-01*01	TCRBD02-01*01	TCRBJ02-07*01	CASSRTGGYEQYF	TTAGACCTTCAGATCACAGCTCTAAAGCCTGATGACTCGGCCACATACTTCTGTGCCAGCAGCCGGACTGGGGGTTATGAACAGTAC
	0.0113308	2	TCRBV13-02*01	TCRBD01-01*01	TCRBJ02-07*01	CASGDARVYEQYF	TTCTCCCTCATTCTGGAGTTGGCTACCCCCTCTCAGACATCAGTGTACTTCTGTGCCAGCGGTGATGCGAGGGTCTATGAACAGTAC
	0.0113308	2	TCRBV04-01*01	TCRBD02-01*01	TCRBJ02-07*01	CASSLDWGYEQYF	TTGAATCTTCGAATCAAGTCTGTAGAGCCGGAGGACTCTGCTGTGTATCTCTGTGCCAGCAGCTTGGACTGGGGCTATGAACAGTAC
	0.0113308	2	TCRBV03-01*01	TCRBD02-01*01	TCRBJ02-07*01	CASSPGTGSYEQYF	ACTCTGAAAATCCAACCCACAGCACTGGAGGACTCAGCTGTGTACTTCTGTGCCAGCAGCCCCGGGACTGGGAGCTATGAACAGTAC
	0.0113308	2	TCRBV03-01*01	TCRBD01-01*01	TCRBJ02-07*01	CASSFRDRYEQYF	TTCACTCTGAAAATCCAACCCACAGCACTGGAGGACTCAGCTGTGTACTTCTGTGCCAGCAGCTTCCGGGACAGATATGAACAGTAC
	0.0113308	2	TCRBV02-01*01	TCRBD01-01*01	TCRBJ02-07*01	CANRDRGADEQYF	TTAGACCTTCAGATCACAGCTCTAAAGCCTGATGACTCGGCCACATACTTCTGTGCCAACCGGGACAGGGGGGCGGATGAACAGTAC
	0.0113308	2	TCRBV13-02*01	TCRBD01-01*01	TCRBJ02-07*01	CASGDAKGEEQYF	TTCTCCCTCATTCTGGAGTTGGCTACCCCCTCTCAGACATCAGTGTACTTCTGTGCCAGCGGTGATGCGAAAGGGGAGGAACAGTAC
	0.0113308	2	TCRBV13-01*01	TCRBD01-01*01	TCRBJ02-07*01	CASSDYRDEQYF	GACTTCTTCCTCCTGCTGGAATTGGCTTCTCCCTCTCAGACATCTTTGTACTTCTGTGCCAGCAGTGACTACAGGGACGAACAGTAC
	0.0113308	2	TCRBV20-01*01	TCRBD01-01*01	TCRBJ02-02*01	CGVRNTGQLYF	TCCTTTTCATCTATGACAGTTTTAAATGCATATCTTGAAGACAGAGGCTTATATCTCTGTGGTGTCAGGAACACCGGGCAGCTCTAC
	0.0113308	2	TCRBV03-01*01	TCRBD01-01*01	TCRBJ01-04*01	CASSLGQGAHERLFF	CTGAAAATCCAACCCACAGCACTGGAGGACTCAGCTGTGTACTTCTGTGCCAGCAGCCTAGGACAGGGGGCGCACGAAAGATTATTT
	0.0113308	2	TCRBV13-02*01	TCRBD02-01*01	TCRBJ02-01*01	CASGDARTENYAEQFF	ATTCTGGAGTTGGCTACCCCCTCTCAGACATCAGTGTACTTCTGTGCCAGCGGTGATGCCCGGACTGAGAACTATGCTGAGCAGTTC
	0.0113308	2	TCRBV13-02*01	TCRBD02-01*01	TCRBJ02-07*01	CASGDWYEQYF	GAGAACTTCTCCCTCATTCTGGAGTTGGCTACCCCCTCTCAGACATCAGTGTACTTCTGTGCCAGCGGTGACTGGTATGAACAGTAC
	0.0113308	2	TCRBV13-02*01		TCRBJ02-07*01	CASGSYEQYF	CAAGAGAACTTCTCCCTCATTCTGGAGTTGGCTACCCCCTCTCAGACATCAGTGTACTTCTGTGCCAGCGGTTCCTATGAACAGTAC
	0.0113308	2	TCRBV16-01*01	TCRBD01-01*01	TCRBJ02-07*01	CASSSGTGSYEQYF	ACTCTGAAGATCCAGAGCACGCAACCCCAGGACTCAGCGGTGTATCTTTGTGCAAGCAGCTCCGGGACAGGGTCCTATGAACAGTAC
	0.0113308	2	TCRBV04-01*01	TCRBD02-01*01	TCRBJ02-07*01	CASSYPLGGKSYEQYF	CGAATCAAGTCTGTAGAGCCGGAGGACTCTGCTGTGTATCTCTGTGCCAGCAGCTATCCACTGGGGGGGAAGTCCTATGAACAGTAC
	0.0113308	2	TCRBV13-02*01	TCRBD01-01*01	TCRBJ02-07*01	CASGDAGPYEQYF	TTCTCCCTCATTCTGGAGTTGGCTACCCCCTCTCAGACATCAGTGTACTTCTGTGCCAGCGGTGACGCAGGGCCCTATGAACAGTAC
	0.0113308	2	TCRBV03-01*01		TCRBJ02-07*01	CASSLGGPYEQYF	TTCACTCTGAAAATCCAACCCACAGCACTGGAGGACTCAGCTGTGTACTTCTGTGCCAGCAGCTTGGGCGGCCCCTATGAACAGTAC
	0.0113308	2	TCRBV12-02*01	TCRBD02-01*01	TCRBJ02-07*01	CASSPTGGAPYEQYF	ATGAACATGAGTGCCTTGGAGCTAGAGGACTCTGCCGTGTACTTCTGTGCCAGCTCCCCGACTGGGGGGGCCCCCTATGAACAGTAC
	0.0113308	2	TCRBV03-01*01		TCRBJ02-07*01	CASSSGTPYEQYF	TTCACTCTGAAAATCCAACCCACAGCACTGGAGGACTCAGCTGTGTACTTCTGTGCCAGCAGCTCCGGGACCCCCTATGAACAGTAC
	0.0113308	2	TCRBV03-01*01	TCRBD01-01*01	TCRBJ02-07*01	CASSLVQGDYEQYF	ACTCTGAAAATCCAACCCACAGCACTGGAGGACTCAGCTGTGTACTTCTGTGCCAGCAGCTTAGTACAGGGGGACTATGAACAGTAC
	0.0113308	2	TCRBV13-01*01	TCRBD01-01*01	TCRBJ02-07*01	CASSAQYEQYF	GAAGACTTCTTCCTCCTGCTGGAATTGGCTTCTCCCTCTCAGACATCTTTGTACTTCTGTGCCAGCAGTGCCCAATATGAACAGTAC
	0.0113308	2	TCRBV13-01*01	TCRBD02-01*01	TCRBJ02-07*01	CASSDVWGDEQYF	TTCTTCCTCCTGCTGGAATTGGCTTCTCCCTCTCAGACATCTTTGTACTTCTGTGCCAGCAGTGATGTTTGGGGGGATGAACAGTAC
	0.0113308	2	TCRBV03-01*01	TCRBD02-01*01	TCRBJ02-07*01	CASSGTGGAEEQYF	ACTCTGAAAATCCAACCCACAGCACTGGAGGACTCAGCTGTGTACTTCTGTGCCAGCAGCGGGACTGGGGGGGCGGAGGAACAGTAC
	0.0113308	2	TCRBV13-01*01	TCRBD01-01*01	TCRBJ01-04*01	CASKQGSNERLFF	TTCTTCCTCCTGCTGGAATTGGCTTCTCCCTCTCAGACATCTTTGTACTTCTGTGCCAGCAAACAGGGATCCAACGAAAGATTATTT
	0.0113308	2	TCRBV15-01*01	TCRBD01-01*01	TCRBJ01-05*01	CASSLAGTGDQAPLF	CTGAAGATTCAACCTACAGAACCCAAGGACTCAGCTGTGTATCTGTGTGCCAGCAGTTTAGCAGGGACAGGGGACCAGGCTCCGCTT
	0.0113308	2	TCRBV24-01*01		TCRBJ01-03*01	CASSLASGNTLYF	TGCATCCTGGAAATCCTATCCTCTGAAGAAGACGACTCAGCACTGTAGCTCTGTGCCAGCAGTCTAGCATCTGGAAATACGCTCTAT
	0.0113308	2	TCRBV13-01*01	TCRBD01-01*01	TCRBJ01-03*01	CASSDAEGQGAGNTLYF	CTGGAATTGGCTTCTCCCTCTCAGACATCTTTGTACTTCTGTGCCAGCAGTGATGCAGAGGGACAGGGGGCTGGAAATACGCTCTAT
	0.0113308	2	TCRBV01-01*01	TCRBD01-01*01	TCRBJ01-03*01	CTCSAQGDPGNTLYF	CTGAGGCTGCAAGTGGCCAACATGAGCCAGGGCAGAACCTTGTACTGCACCTGCAGTGCTCAGGGGGACCCTGGAAATACGCTCTAT
	0.0113308	2	TCRBV20-01*01	TCRBD02-01*01	TCRBJ02-01*01	CGARDQETGGNYAEQFF	GTTTTAAATGCATATCTTGAAGACAGAGGCTTATATCTCTGTGGTGCTAGGGATCAGGAGACTGGGGGTAACTATGCTGAGCAGTTC
	0.0113308	2	TCRBV13-02*01	TCRBD01-01*01	TCRBJ01-02*01	CASGDVDRANSDYTF	CTCATTCTGGAGTTGGCTACCCCCTCTCAGACATCAGTGTACTTCTGTGCCAGCGGTGATGTGGACAGGGCAAACTCCGACTACACC
	0.0113308	2	TCRBV20-01*01	TCRBD02-01*01	TCRBJ02-07*01	CGARRTGSEQYF	TTTTCATCTATGACAGTTTTAAATGCATATCTTGAAGACAGAGGCTTATATCTCTGTGGTGCTAGGAGGACTGGGAGTGAACAGTAC
	0.0113308	2	TCRBV13-02*01	TCRBD02-01*01	TCRBJ02-07*01	CASGDPDWGYEQYF	TCCCTCATTCTGGAGTTGGCTACCCCCTCTCAGACATCAGTGTACTTCTGTGCCAGCGGTGACCCCGACTGGGGTTATGAACAGTAC
	0.0113308	2	TCRBV12-01*01	TCRBD02-01*01	TCRBJ02-07*01	CASSLRSYEQYF	CACTCTGAAATGAACATGAGTGCCTTGGAACTGGAGGACTCTGCTATGTACTTCTGTGCCAGCTCTCTCCGTTCTTATGAACAGTAC
	0.0113308	2	TCRBV13-01*01	TCRBD01-01*01	TCRBJ02-07*01	CASSDQMYEQYF	GACTTCTTCCTCCTGCTGGAATTGGCTTCTCCCTCTCAGACATCTTTGTACTTCTGTGCCAGCAGTGATCAGATGTATGAACAGTAC
	0.0113308	2	TCRBV13-02*01	TCRBD02-01*01	TCRBJ02-07*01	CASGDLGGYEQYF	TTCTCCCTCATTCTGGAGTTGGCTACCCCCTCTCAGACATCAGTGTACTTCTGTGCCAGCGGTGACCTGGGGGGGTATGAACAGTAC
	0.0113308	2	TCRBV13-02*01	TCRBD02-01*01	TCRBJ02-07*01	CASGERLGFYEQYF	TCCCTCATTCTGGAGTTGGCTACCCCCTCTCAGACATCAGTGTACTTCTGTGCCAGCGGTGAGAGACTGGGGTTCTATGAACAGTAC
	0.0113308	2	TCRBV13-02*01	TCRBD01-01*01	TCRBJ02-07*01	CASGDAAGGSYEQYF	CTCATTCTGGAGTTGGCTACCCCCTCTCAGACATCAGTGTACTTCTGTGCCAGCGGTGATGCGGCAGGGGGCTCCTATGAACAGTAC
	0.0113308	2	TCRBV20-01*01		TCRBJ02-07*01	CGARGSSYEQYF	TTTTCATCTATGACAGTTTTAAATGCATATCTTGAAGACAGAGGCTTATATCTCTGTGGTGCTAGAGGGAGCTCCTATGAACAGTAC
	0.0113308	2	TCRBV24-01*01	TCRBD01-01*01	TCRBJ02-07*01	CASSPGTGSSYEQYF	CTGGAAATCCTATCCTCTGAAGAAGACGACTCAGCACTGTAGCTCTGTGCCAGCAGTCCCGGGACAGGGAGCTCCTATGAACAGTAC
	0.0113308	2	TCRBV31-01*01	TCRBD02-01*01	TCRBJ02-07*01	CAWRDWGAYEQYF	TTCATCCTAAGCACGGAGAAGCTGCTTCTCAGCCACTCTGGCTTCTACCTCTGTGCCTGGAGGGACTGGGGGGCCTATGAACAGTAC
	0.0113308	2	TCRBV13-01*01	TCRBD01-01*01	TCRBJ02-07*01	CARQGPYEQYF	GAAGACTTCTTCCTCCTGCTGGAATTGGCTTCTCCCTCTCAGACATCTTTGTACTTCTGTGCCAGACAGGGACCCTATGAACAGTAC
	0.0113308	2	TCRBV13-02*01	TCRBD01-01*01	TCRBJ02-07*01	CASGDNTYEQYF	AACTTCTCCCTCATTCTGGAGTTGGCTACCCCCTCTCAGACATCAGTGTACTTCTGTGCCAGCGGTGATAACACCTATGAACAGTAC
	0.0113308	2	TCRBV01-01*01	TCRBD02-01*01	TCRBJ02-07*01	CTCTPGTGDYEQYF	GAGCTGAGGCTGCAAGTGGCCAACATGAGCCAGGGCAGAACCTTGTACTGCACCTGCACCCCCGGGACTGGGGACTATGAACAGTAC
	0.0113308	2	TCRBV13-02*01	TCRBD02-01*01	TCRBJ02-07*01	CASGRTGGPYEQYF	TCCCTCATTCTGGAGTTGGCTACCCCCTCTCAGACATCAGTGTACTTCTGTGCCAGCGGCCGGACTGGGGGGCCATATGAACAGTAC
	0.0113308	2	TCRBV04-01*01	TCRBD01-01*01	TCRBJ02-07*01	CASSFTGNEQYF	CATTTGAATCTTCGAATCAAGTCTGTAGAGCCGGAGGACTCTGCTGTGTATCTCTGTGCCAGCAGCTTTACAGGGAATGAACAGTAC
	0.0113308	2	TCRBV13-01*01	TCRBD02-01*01	TCRBJ02-07*01	CASSDPGGAREQYF	TTCCTCCTGCTGGAATTGGCTTCTCCCTCTCAGACATCTTTGTACTTCTGTGCCAGCAGTGATCCTGGGGGGGCGCGAGAACAGTAC
	0.0113308	2	TCRBV03-01*01	TCRBD01-01*01	TCRBJ02-07*01	CASSLREEQYF	TCATATTTCACTCTGAAAATCCAACCCACAGCACTGGAGGACTCAGCTGTGTACTTCTGTGCCAGCAGCCTCAGGGAAGAACAGTAC
	0.0113308	2	TCRBV24-01*01	TCRBD01-01*01	TCRBJ01-03*01	CASSRTISGNTLYF	ATCCTGGAAATCCTATCCTCTGAAGAAGACGACTCAGCACTGTAGCTCTGTGCCAGCAGTCGGACAATTTCTGGAAATACGCTCTAT
	0.0113308	2	TCRBV24-01*01	TCRBD01-01*01	TCRBJ01-03*01	CASSLTRAGNTLYF	ATCCTGGAAATCCTATCCTCTGAAGAAGACGACTCAGCACTGTAGCTCTGTGCCAGCAGTCTGACCAGGGCTGGAAATACGCTCTAT
	0.0113308	2	TCRBV13-02*01	TCRBD01-01*01	TCRBJ01-02*01	CASGDATGANSDYTF	CTCATTCTGGAGTTGGCTACCCCCTCTCAGACATCAGTGTACTTCTGTGCCAGCGGTGATGCAACAGGGGCCAACTCCGACTACACC
	0.0113308	2	TCRBV13-02*01		TCRBJ02-07*01	CASGDMYEQYF	GAGAACTTCTCCCTCATTCTGGAGTTGGCTACCCCCTCTCAGACATCAGTGTACTTCTGTGCCAGCGGTGACATGTATGAACAGTAC
	0.0113308	2	TCRBV03-01*01	TCRBD02-01*01	TCRBJ02-07*01	CASSLVGGYEQYF	TTCACTCTGAAAATCCAACCCACAGCACTGGAGGACTCAGCTGTGTACTTCTGTGCCAGCAGCTTAGTGGGGGGGTATGAACAGTAC
	0.0113308	2	TCRBV16-01*01	TCRBD02-01*01	TCRBJ02-07*01	CASSLDGTGEYEQYF	CTGAAGATCCAGAGCACGCAACCCCAGGACTCAGCGGTGTATCTTTGTGCAAGCAGCTTAGATGGAACTGGGGAGTATGAACAGTAC
	0.0113308	2	TCRBV13-02*01	TCRBD02-01*01	TCRBJ02-07*01	CASGPTGGYEQYF	TTCTCCCTCATTCTGGAGTTGGCTACCCCCTCTCAGACATCAGTGTACTTCTGTGCCAGCGGTCCGACTGGGGGCTATGAACAGTAC
	0.0113308	2	TCRBV12-02*01	TCRBD02-01*01	TCRBJ02-07*01	CASSPAGGYEQYF	TCTGAGATGAACATGAGTGCCTTGGAGCTAGAGGACTCTGCCGTGTACTTCTGTGCCAGCTCTCCCGCGGGGGGCTATGAACAGTAC
	0.0113308	2	TCRBV13-02*01	TCRBD02-01*01	TCRBJ02-07*01	CASGDWGGSYEQYF	TCCCTCATTCTGGAGTTGGCTACCCCCTCTCAGACATCAGTGTACTTCTGTGCCAGCGGTGACTGGGGGGGCTCCTATGAACAGTAC
	0.0113308	2	TCRBV31-01*01	TCRBD01-01*01	TCRBJ02-07*01	CAWSTGTVSSYEQYF	CTAAGCACGGAGAAGCTGCTTCTCAGCCACTCTGGCTTCTACCTCTGTGCCTGGAGTACCGGGACAGTCAGCTCCTATGAACAGTAC
	0.0113308	2	TCRBV20-01*01	TCRBD02-01*01	TCRBJ02-07*01	CGAAGGPSYEQYF	TCATCTATGACAGTTTTAAATGCATATCTTGAAGACAGAGGCTTATATCTCTGTGGTGCTGCGGGGGGGCCCTCCTATGAACAGTAC
	0.0113308	2	TCRBV20-01*01		TCRBJ02-07*01	CGARVGYSYEQYF	TCATCTATGACAGTTTTAAATGCATATCTTGAAGACAGAGGCTTATATCTCTGTGGTGCTAGGGTCGGGTACTCCTATGAACAGTAC
	0.0113308	2	TCRBV13-01*01	TCRBD01-01*01	TCRBJ02-07*01	CASSDEQGDYEQYF	TTCCTCCTGCTGGAATTGGCTTCTCCCTCTCAGACATCTTTGTACTTCTGTGCCAGCAGTGATGAACAGGGGGACTATGAACAGTAC
	0.0113308	2	TCRBV17-01*01	TCRBD01-01*01	TCRBJ02-02*01	CASSRGTANTGQLYF	CTCTACATTGGCTCTGCAGGCCTAGAGTATTCTGCCATGTACCTCTGTGCTAGCAGTAGAGGGACAGCAAACACCGGGCAGCTCTAC
	0.0113308	2	TCRBV13-02*01	TCRBD01-01*01	TCRBJ01-04*01	CASGDSGGSNERLFF	CTCATTCTGGAGTTGGCTACCCCCTCTCAGACATCAGTGTACTTCTGTGCCAGCGGTGACTCAGGGGGTTCCAACGAAAGATTATTT
	0.0113308	2	TCRBV13-02*01	TCRBD01-01*01	TCRBJ01-04*01	CASGPGTGGSNERLFF	ATTCTGGAGTTGGCTACCCCCTCTCAGACATCAGTGTACTTCTGTGCCAGCGGTCCCGGGACAGGGGGCTCCAACGAAAGATTATTT
	0.0113308	2	TCRBV13-02*01		TCRBJ01-05*01	CASGDEAPLF	CAAGAGAACTTCTCCCTCATTCTGGAGTTGGCTACCCCCTCTCAGACATCAGTGTACTTCTGTGCCAGCGGGGACGAGGCTCCGCTT
	0.0113308	2	TCRBV12-02*01		TCRBJ01-05*01	CASSLGGADNQAPLF	ATGAACATGAGTGCCTTGGAGCTAGAGGACTCTGCCGTGTACTTCTGTGCCAGCTCTCTCGGAGGGGCGGACAACCAGGCTCCGCTT
	0.0113308	2	TCRBV20-01*01	TCRBD01-01*01	TCRBJ01-05*01	CGARGDNNNQAPLF	TCTATGACAGTTTTAAATGCATATCTTGAAGACAGAGGCTTATATCTCTGTGGTGCTAGGGGGGACAATAACAACCAGGCTCCGCTT
	0.0113308	2	TCRBV02-01*01	TCRBD01-01*01	TCRBJ01-05*01	CASSPPNQAPLF	CATTTAGACCTTCAGATCACAGCTCTAAAGCCTGATGACTCGGCCACATACTTCTGTGCCAGCAGCCCCCCAAACCAGGCTCCGCTT
	0.0113308	2	TCRBV13-02*01	TCRBD01-01*01	TCRBJ01-03*01	CASGDHRGGGNTLYF	CTCATTCTGGAGTTGGCTACCCCCTCTCAGACATCAGTGTACTTCTGTGCCAGCGGTGATCACAGGGGAGGTGGAAATACGCTCTAT
	0.0113308	2	TCRBV13-01*01		TCRBJ01-03*01	CASSDDGSPSGNTLYF	CTGCTGGAATTGGCTTCTCCCTCTCAGACATCTTTGTACTTCTGTGCCAGCAGTGATGATGGCAGTCCTTCTGGAAATACGCTCTAT
	0.0113308	2	TCRBV01-01*01	TCRBD01-01*01	TCRBJ01-03*01	CTCSVRNSGNTLYF	GAGCTGAGGCTGCAAGTGGCCAACATGAGCCAGGGCAGAACCTTGTACTGCACCTGCAGTGTCAGAAATTCTGGAAATACGCTCTAT
	0.0113308	2	TCRBV13-02*01	TCRBD01-01*01	TCRBJ01-03*01	CASGDQGDGNTLYF	TCCCTCATTCTGGAGTTGGCTACCCCCTCTCAGACATCAGTGTACTTCTGTGCCAGCGGTGATCAGGGAGATGGAAATACGCTCTAT
	0.0113308	2	TCRBV01-01*01	TCRBD01-01*01	TCRBJ01-03*01	CTCSARDRGRGNTLYF	AGGCTGCAAGTGGCCAACATGAGCCAGGGCAGAACCTTGTACTGCACCTGCAGTGCAAGGGACAGGGGGAGAGGAAATACGCTCTAT
	0.0113308	2	TCRBV13-01*01	TCRBD02-01*01	TCRBJ02-07*01	CASSDLVEQYF	GAAGACTTCTTCCTCCTGCTGGAATTGGCTTCTCCCTCTCAGACATCTTTGTACTTCTGTGCCAGCAGTGACCTGGTTGAACAGTAC
	0.0113308	2	TCRBV13-02*01		TCRBJ02-07*01	CASGEIPGEQYF	AACTTCTCCCTCATTCTGGAGTTGGCTACCCCCTCTCAGACATCAGTGTACTTCTGTGCCAGCGGTGAGATCCCCGGTGAACAGTAC
	0.0113308	2	TCRBV16-01*01		TCRBJ02-07*01	CASSLGGYEQYF	CACTCAACTCTGAAGATCCAGAGCACGCAACCCCAGGACTCAGCGGTGTATCTTTGTGCAAGCAGCTTAGGGGGTTATGAACAGTAC
	0.0113308	2	TCRBV13-02*01	TCRBD02-01*01	TCRBJ02-07*01	CASGSGTGAYEQYF	TCCCTCATTCTGGAGTTGGCTACCCCCTCTCAGACATCAGTGTACTTCTGTGCCAGCGGCTCCGGGACTGGGGCTTATGAACAGTAC
	0.0113308	2	TCRBV16-01*01	TCRBD02-01*01	TCRBJ02-07*01	CASSPSWGRYEQYF	ACTCTGAAGATCCAGAGCACGCAACCCCAGGACTCAGCGGTGTATCTTTGTGCAAGCAGCCCAAGCTGGGGTCGCTATGAACAGTAC
	0.0113308	2	TCRBV20-01*01	TCRBD01-01*01	TCRBJ02-07*01	CGARGDRGSYEQYF	TCTATGACAGTTTTAAATGCATATCTTGAAGACAGAGGCTTATATCTCTGTGGTGCTAGGGGGGACAGGGGGTCCTATGAACAGTAC
	0.0113308	2	TCRBV12-02*01	TCRBD02-01*01	TCRBJ02-07*01	CASSLGLGGPSSYEQYF	ATGAGTGCCTTGGAGCTAGAGGACTCTGCCGTGTACTTCTGTGCCAGCTCTCTTGGACTGGGGGGGCCGAGCTCCTATGAACAGTAC
	0.0113308	2	TCRBV24-01*01	TCRBD02-01*01	TCRBJ02-07*01	CASSLRDWGSSYEQYF	GAAATCCTATCCTCTGAAGAAGACGACTCAGCACTGTAGCTCTGTGCCAGCAGTCTCCGGGACTGGGGAAGCTCCTATGAACAGTAC
	0.0113308	2	TCRBV13-01*01	TCRBD01-01*01	TCRBJ02-07*01	CASSGDRGRGSYEQYF	CTGCTGGAATTGGCTTCTCCCTCTCAGACATCTTTGTACTTCTGTGCCAGCAGTGGAGACAGGGGGCGCGGATCCTATGAACAGTAC
	0.0113308	2	TCRBV04-01*01	TCRBD01-01*01	TCRBJ02-07*01	CASSSRDRYEQYF	TTGAATCTTCGAATCAAGTCTGTAGAGCCGGAGGACTCTGCTGTGTATCTCTGTGCCAGCAGCTCCCGGGACAGATATGAACAGTAC
	0.0113308	2	TCRBV01-01*01	TCRBD01-01*01	TCRBJ01-04*01	CTCSAAHISNERLFF	CTGAGGCTGCAAGTGGCCAACATGAGCCAGGGCAGAACCTTGTACTGCACCTGCAGTGCAGCACATATTTCCAACGAAAGATTATTT
	0.0113308	2	TCRBV24-01*01	TCRBD01-01*01	TCRBJ01-04*01	CASSLGQISNERLFF	CTGGAAATCCTATCCTCTGAAGAAGACGACTCAGCACTGTAGCTCTGTGCCAGCAGTCTAGGACAAATTTCCAACGAAAGATTATTT
	0.0113308	2	TCRBV12-01*01	TCRBD01-01*01	TCRBJ01-05*01	CASSLDRAQAPLF	TCTGAAATGAACATGAGTGCCTTGGAACTGGAGGACTCTGCTATGTACTTCTGTGCCAGCTCTCTGGACAGGGCCCAGGCTCCGCTT
	0.0113308	2	TCRBV02-01*01	TCRBD01-01*01	TCRBJ01-03*01	CASSQEPGDGNTLYF	CTTCAGATCACAGCTCTAAAGCCTGATGACTCGGCCACATACTTCTGTGCCAGCAGCCAAGAGCCAGGGGATGGAAATACGCTCTAT
	0.0113308	2	TCRBV13-01*01		TCRBJ02-07*01	CASSDIEQYF	CAAGAAGACTTCTTCCTCCTGCTGGAATTGGCTTCTCCCTCTCAGACATCTTTGTACTTCTGTGCCAGCAGTGATATTGAACAGTAC
	0.0113308	2	TCRBV13-02*01		TCRBJ02-07*01	CASGEGEQYF	CAAGAGAACTTCTCCCTCATTCTGGAGTTGGCTACCCCCTCTCAGACATCAGTGTACTTCTGTGCCAGCGGTGAGGGTGAACAGTAC
	0.0113308	2	TCRBV31-01*01	TCRBD02-01*01	TCRBJ02-07*01	CAWSPGTFYEQYF	TTCATCCTAAGCACGGAGAAGCTGCTTCTCAGCCACTCTGGCTTCTACCTCTGTGCCTGGAGTCCCGGGACTTTTTATGAACAGTAC
	0.0113308	2	TCRBV13-02*01	TCRBD01-01*01	TCRBJ02-07*01	CASGDQDFYEQYF	TTCTCCCTCATTCTGGAGTTGGCTACCCCCTCTCAGACATCAGTGTACTTCTGTGCCAGCGGTGATCAGGATTTTTATGAACAGTAC
	0.0113308	2	TCRBV12-02*01	TCRBD01-01*01	TCRBJ02-07*01	CASSPTTVYEQYF	TCTGAGATGAACATGAGTGCCTTGGAGCTAGAGGACTCTGCCGTGTACTTCTGTGCCAGCTCTCCAACGACAGTTTATGAACAGTAC
	0.0113308	2	TCRBV16-01*01		TCRBJ02-07*01	CASSSSQNYEQYF	TCAACTCTGAAGATCCAGAGCACGCAACCCCAGGACTCAGCGGTGTATCTTTGTGCAAGCAGCTCATCGCAAAATTATGAACAGTAC
	0.0113308	2	TCRBV04-01*01	TCRBD02-01*01	TCRBJ02-07*01	CASSAGLGYEQYF	TTGAATCTTCGAATCAAGTCTGTAGAGCCGGAGGACTCTGCTGTGTATCTCTGTGCCAGCAGCGCGGGACTGGGGTATGAACAGTAC
	0.0113308	2	TCRBV03-01*01	TCRBD02-01*01	TCRBJ02-07*01	CASSLLGVYEQYF	TTCACTCTGAAAATCCAACCCACAGCACTGGAGGACTCAGCTGTGTACTTCTGTGCCAGCAGCTTATTGGGGGTCTATGAACAGTAC
	0.0113308	2	TCRBV04-01*01		TCRBJ02-07*01	CASSFSYEQYF	GCTCATTTGAATCTTCGAATCAAGTCTGTAGAGCCGGAGGACTCTGCTGTGTATCTCTGTGCCAGCAGCTTTTCCTATGAACAGTAC
	0.0113308	2	TCRBV17-01*01	TCRBD02-01*01	TCRBJ02-07*01	CASGTGSSYEQYF	TGCTCTCTCTACATTGGCTCTGCAGGCCTAGAGTATTCTGCCATGTACCTCTGTGCTAGCGGGACTGGGAGCTCCTATGAACAGTAC
	0.0113308	2	TCRBV04-01*01	TCRBD02-01*01	TCRBJ02-07*01	CASSWGLGSSYEQYF	CTTCGAATCAAGTCTGTAGAGCCGGAGGACTCTGCTGTGTATCTCTGTGCCAGCAGCTGGGGACTGGGGAGCTCCTATGAACAGTAC
	0.0113308	2	TCRBV04-01*01	TCRBD01-01*01	TCRBJ02-07*01	CASSLTDYEQYF	CATTTGAATCTTCGAATCAAGTCTGTAGAGCCGGAGGACTCTGCTGTGTATCTCTGTGCCAGCAGCTTGACAGACTATGAACAGTAC
	0.0113308	2	TCRBV13-01*01	TCRBD01-01*01	TCRBJ02-02*01	CASSEGQGNTGQLYF	CTCCTGCTGGAATTGGCTTCTCCCTCTCAGACATCTTTGTACTTCTGTGCCAGCAGTGAGGGACAGGGAAACACCGGGCAGCTCTAC
	0.0113308	2	TCRBV24-01*01	TCRBD01-01*01	TCRBJ01-04*01	CASSLPLGQGGNERLFF	ATCCTATCCTCTGAAGAAGACGACTCAGCACTGTAGCTCTGTGCCAGCAGTCTGCCCCTGGGACAGGGTGGCAACGAAAGATTATTT
	0.0113308	2	TCRBV01-01*01		TCRBJ01-04*01	CTCSADPNERLFF	ACGGAGCTGAGGCTGCAAGTGGCCAACATGAGCCAGGGCAGAACCTTGTACTGCACCTGCAGTGCAGATCCCAACGAAAGATTATTT
	0.0113308	2	TCRBV31-01*01	TCRBD01-01*01	TCRBJ01-05*01	CAWEDRGHNQAPLF	ATCCTAAGCACGGAGAAGCTGCTTCTCAGCCACTCTGGCTTCTACCTCTGTGCCTGGGAGGACAGGGGGCATAACCAGGCTCCGCTT
	0.0113308	2	TCRBV03-01*01	TCRBD01-01*01	TCRBJ01-03*01	CASSLETSGNTLYF	ACTCTGAAAATCCAACCCACAGCACTGGAGGACTCAGCTGTGTACTTCTGTGCCAGCAGCTTAGAAACATCTGGAAATACGCTCTAT
	0.0113308	2	TCRBV16-01*01	TCRBD01-01*01	TCRBJ02-07*01	CASSLDRGFEQYF	TCAACTCTGAAGATCCAGAGCACGCAACCCCAGGACTCAGCGGTGTATCTTTGTGCAAGCAGCTTGGACAGGGGATTTGAACAGTAC
	0.0113308	2	TCRBV13-02*01	TCRBD02-01*01	TCRBJ02-07*01	CASGDVDTGLVEQYF	CTCATTCTGGAGTTGGCTACCCCCTCTCAGACATCAGTGTACTTCTGTGCCAGCGGTGATGTCGACACGGGACTGGTTGAACAGTAC
	0.0113308	2	TCRBV13-01*01	TCRBD02-01*01	TCRBJ02-07*01	CASSDALGGREQYF	TTCCTCCTGCTGGAATTGGCTTCTCCCTCTCAGACATCTTTGTACTTCTGTGCCAGCAGTGATGCACTGGGGGGGCGTGAACAGTAC
	0.0113308	2	TCRBV13-01*01	TCRBD02-01*01	TCRBJ02-07*01	CASKTWGVYEQYF	TTCTTCCTCCTGCTGGAATTGGCTTCTCCCTCTCAGACATCTTTGTACTTCTGTGCCAGCAAAACCTGGGGGGTGTATGAACAGTAC
	0.0113308	2	TCRBV04-01*01	TCRBD02-01*01	TCRBJ02-07*01	CASSTGLGYEQYF	TTGAATCTTCGAATCAAGTCTGTAGAGCCGGAGGACTCTGCTGTGTATCTCTGTGCCAGCAGCACGGGACTGGGGTATGAACAGTAC
	0.0113308	2	TCRBV13-02*01	TCRBD02-01*01	TCRBJ02-07*01	CASGDWGYEQYF	AACTTCTCCCTCATTCTGGAGTTGGCTACCCCCTCTCAGACATCAGTGTACTTCTGTGCCAGCGGTGACTGGGGGTATGAACAGTAC
	0.0113308	2	TCRBV17-01*01	TCRBD02-01*01	TCRBJ02-07*01	CASSRRLGFSYEQYF	CTCTACATTGGCTCTGCAGGCCTAGAGTATTCTGCCATGTACCTCTGTGCTAGCAGTAGAAGACTGGGGTTCTCCTATGAACAGTAC
	0.0113308	2	TCRBV13-01*01	TCRBD01-01*01	TCRBJ02-07*01	CASSGEQSSYEQYF	TTCCTCCTGCTGGAATTGGCTTCTCCCTCTCAGACATCTTTGTACTTCTGTGCCAGCAGTGGTGAACAGAGCTCCTATGAACAGTAC
	0.0113308	2	TCRBV26-01*01	TCRBD01-01*01	TCRBJ02-07*01	LCQQYAPRAPSYEQYF	AGAAATTCAGTCCTCTGAGGCAGGAGACTCAGCACTGTACCTCTGTGCCAGCAGTATGCCCCCAGGGCCCCCTCCTATGAACAGTAC
	0.0113308	2	TCRBV13-02*01	TCRBD01-01*01	TCRBJ02-07*01	CASGDTGDSYEQYF	TCCCTCATTCTGGAGTTGGCTACCCCCTCTCAGACATCAGTGTACTTCTGTGCCAGCGGTGATACAGGGGACTCCTATGAACAGTAC
	0.0113308	2	TCRBV04-01*01	TCRBD01-01*01	TCRBJ02-07*01	CASSPTGRDEQYF	TTGAATCTTCGAATCAAGTCTGTAGAGCCGGAGGACTCTGCTGTGTATCTCTGTGCCAGCAGCCCCACAGGGAGGGATGAACAGTAC
	0.0113308	2	TCRBV16-01*01	TCRBD02-01*01	TCRBJ02-07*01	CASSLDGGHEQYF	TCAACTCTGAAGATCCAGAGCACGCAACCCCAGGACTCAGCGGTGTATCTTTGTGCAAGCAGCTTAGATGGGGGACATGAACAGTAC
	0.0113308	2	TCRBV03-01*01	TCRBD01-01*01	TCRBJ02-07*01	CASSFGQGGEQYF	TTCACTCTGAAAATCCAACCCACAGCACTGGAGGACTCAGCTGTGTACTTCTGTGCCAGCAGCTTTGGACAGGGTGGGGAACAGTAC
	0.0113308	2	TCRBV04-01*01	TCRBD02-01*01	TCRBJ02-07*01	CASSFGTGGGEQYF	AATCTTCGAATCAAGTCTGTAGAGCCGGAGGACTCTGCTGTGTATCTCTGTGCCAGCAGCTTCGGGACTGGGGGAGGAGAACAGTAC
	0.0113308	2	TCRBV02-01*01	TCRBD01-01*01	TCRBJ01-04*01	CASSQPGQGNERLFF	CTTCAGATCACAGCTCTAAAGCCTGATGACTCGGCCACATACTTCTGTGCCAGCAGCCAGCCGGGACAGGGGAACGAAAGATTATTT
	0.0113308	2	TCRBV13-02*01	TCRBD01-01*01	TCRBJ01-04*01	CASGTGISNERLFF	TCCCTCATTCTGGAGTTGGCTACCCCCTCTCAGACATCAGTGTACTTCTGTGCCAGCGGGACAGGAATTTCCAACGAAAGATTATTT
	0.0113308	2	TCRBV20-01*01	TCRBD01-01*01	TCRBJ01-04*01	CGARSQNNERLFF	TCATCTATGACAGTTTTAAATGCATATCTTGAAGACAGAGGCTTATATCTCTGTGGTGCTAGGTCCCAAAACAACGAAAGATTATTT
	0.0113308	2	TCRBV13-02*01	TCRBD01-01*01	TCRBJ01-05*01	CASGDQGYQAPLF	TTCTCCCTCATTCTGGAGTTGGCTACCCCCTCTCAGACATCAGTGTACTTCTGTGCCAGCGGTGACCAGGGCTACCAGGCTCCGCTT
	0.0113308	2	TCRBV13-02*01		TCRBJ01-05*01	CASGDGNQAPLF	AACTTCTCCCTCATTCTGGAGTTGGCTACCCCCTCTCAGACATCAGTGTACTTCTGTGCCAGCGGTGATGGGAACCAGGCTCCGCTT
	0.0113308	2	TCRBV13-01*01	TCRBD01-01*01	TCRBJ01-05*01	CASSGQNQAPLF	GACTTCTTCCTCCTGCTGGAATTGGCTTCTCCCTCTCAGACATCTTTGTACTTCTGTGCCAGCAGTGGACAAAACCAGGCTCCGCTT
	0.0113308	2	TCRBV01-01*01	TCRBD02-01*01	TCRBJ02-01*01	CTCSGRDWGAEQFF	GAGCTGAGGCTGCAAGTGGCCAACATGAGCCAGGGCAGAACCTTGTACTGCACCTGCAGTGGCCGGGACTGGGGTGCTGAGCAGTTC
	0.0113308	2	TCRBV12-01*01	TCRBD02-01*01	TCRBJ02-07*01	CASSHWGEQYF	TATCACTCTGAAATGAACATGAGTGCCTTGGAACTGGAGGACTCTGCTATGTACTTCTGTGCCAGCTCTCACTGGGGTGAACAGTAC
	0.0113308	2	TCRBV04-01*01	TCRBD02-01*01	TCRBJ02-07*01	CATKDWGGYEQYF	TTGAATCTTCGAATCAAGTCTGTAGAGCCGGAGGACTCTGCTGTGTATCTCTGTGCCACCAAGGACTGGGGGGGTTATGAACAGTAC
	0.0113308	2	TCRBV03-01*01	TCRBD02-01*01	TCRBJ02-07*01	CASSSGTGAYEQYF	ACTCTGAAAATCCAACCCACAGCACTGGAGGACTCAGCTGTGTACTTCTGTGCCAGCAGCTCAGGGACTGGGGCTTATGAACAGTAC
	0.0113308	2	TCRBV24-01*01	TCRBD02-01*01	TCRBJ02-07*01	CASRGTYEQYF	TCACAGTGCATCCTGGAAATCCTATCCTCTGAAGAAGACGACTCAGCACTGTAGCTCTGTGCCAGCAGGGGGACTTATGAACAGTAC
	0.0113308	2	TCRBV12-02*01		TCRBJ02-07*01	GSYEQYF	CAGTTTGATGACTATCACTCTGAGATGAACATGAGTGCCTTGGAGCTAGAGGACTCTGCCGTGTAAGGGGGGTCCTATGAACAGTAC
	0.0113308	2	TCRBV13-02*01	TCRBD02-01*01	TCRBJ02-07*01	CASGAGGLSYEQYF	TCCCTCATTCTGGAGTTGGCTACCCCCTCTCAGACATCAGTGTACTTCTGTGCCAGCGGTGCTGGGGGGCTCTCCTATGAACAGTAC
	0.0113308	2	TCRBV13-02*01		TCRBJ02-07*01	CASGDVGYEQYF	AACTTCTCCCTCATTCTGGAGTTGGCTACCCCCTCTCAGACATCAGTGTACTTCTGTGCCAGCGGTGATGTAGGATATGAACAGTAC
	0.0113308	2	TCRBV03-01*01	TCRBD01-01*01	TCRBJ02-07*01	CASKTGVEQYF	TCATATTTCACTCTGAAAATCCAACCCACAGCACTGGAGGACTCAGCTGTGTACTTCTGTGCCAGCAAAACAGGGGTGGAACAGTAC
	0.0113308	2	TCRBV31-01*01	TCRBD01-01*01	TCRBJ02-07*01	CAWTPGTGGNEQYF	ATCCTAAGCACGGAGAAGCTGCTTCTCAGCCACTCTGGCTTCTACCTCTGTGCCTGGACCCCCGGGACAGGGGGCAACGAACAGTAC
	0.0113308	2	TCRBV13-01*01		TCRBJ01-04*01	CASSGSKISNERLFF	CTCCTGCTGGAATTGGCTTCTCCCTCTCAGACATCTTTGTACTTCTGTGCCAGCAGTGGATCAAAAATTTCCAACGAAAGATTATTT
	0.0113308	2	TCRBV12-02*01	TCRBD01-01*01	TCRBJ01-04*01	CASSLEDRVSNERLFF	AACATGAGTGCCTTGGAGCTAGAGGACTCTGCCGTGTACTTCTGTGCCAGCTCTCTCGAGGACAGGGTGTCCAACGAAAGATTATTT
	0.0113308	2	TCRBV01-01*01	TCRBD01-01*01	TCRBJ01-04*01	CTCSEDRGTNERLFF	CTGAGGCTGCAAGTGGCCAACATGAGCCAGGGCAGAACCTTGTACTGCACCTGCAGTGAGGACAGGGGGACCAACGAAAGATTATTT
	0.0113308	2	TCRBV03-01*01		TCRBJ01-05*01	CASSLRNNNQAPLF	ACTCTGAAAATCCAACCCACAGCACTGGAGGACTCAGCTGTGTACTTCTGTGCCAGCAGCTTAAGGAATAACAACCAGGCTCCGCTT
	0.0113308	2	TCRBV13-02*01	TCRBD01-01*01	TCRBJ01-03*01	CASGDATGASGNTLYF	ATTCTGGAGTTGGCTACCCCCTCTCAGACATCAGTGTACTTCTGTGCCAGCGGTGACGCGACAGGCGCTTCTGGAAATACGCTCTAT
	0.0113308	2	TCRBV13-01*01	TCRBD02-01*01	TCRBJ02-01*01	CASSDAWGAEQFF	TTCTTCCTCCTGCTGGAATTGGCTTCTCCCTCTCAGACATCTTTGTACTTCTGTGCCAGCAGTGATGCCTGGGGGGCTGAGCAGTTC
	0.0113308	2	TCRBV13-01*01		TCRBJ02	CASSDAHQYF	CAAGAAGACTTCTTCCTCCTGCTGGAATTGGCTTCTCCCTCTCAGACATCTTTGTACTTCTGTGCCAGCAGTGATGCTCATCAGTAC
	0.0113308	2	TCRBV13-01*01	TCRBD01-01*01	TCRBJ02-07*01	CASSQGALYEQYF	TTCTTCCTCCTGCTGGAATTGGCTTCTCCCTCTCAGACATCTTTGTACTTCTGTGCCAGCAGTCAGGGGGCTCTTTATGAACAGTAC
	0.0113308	2	TCRBV13-02*01	TCRBD02-01*01	TCRBJ02-07*01	CASGDVTGGYEQYF	TCCCTCATTCTGGAGTTGGCTACCCCCTCTCAGACATCAGTGTACTTCTGTGCCAGCGGTGATGTTACTGGGGGGTATGAACAGTAC
	0.0113308	2	TCRBV13-02*01	TCRBD02-01*01	TCRBJ02-07*01	CASGVHWGLYEQYF	TCCCTCATTCTGGAGTTGGCTACCCCCTCTCAGACATCAGTGTACTTCTGTGCCAGCGGTGTCCACTGGGGCCTCTATGAACAGTAC
	0.0113308	2	TCRBV13-01*01	TCRBD02-01*01	TCRBJ02-07*01	CASSDGTGGYEQYF	TTCCTCCTGCTGGAATTGGCTTCTCCCTCTCAGACATCTTTGTACTTCTGTGCCAGCAGTGATGGGACTGGAGGCTATGAACAGTAC
	0.0113308	2	TCRBV12-01*01	TCRBD02-01*01	TCRBJ02-07*01	CASSLDWGSSYEQYF	ATGAACATGAGTGCCTTGGAACTGGAGGACTCTGCTATGTACTTCTGTGCCAGCTCTCTGGACTGGGGGAGCTCCTATGAACAGTAC
	0.0113308	2	TCRBV13-02*01	TCRBD02-01*01	TCRBJ02-07*01	CASGDTGGPYEQYF	TCCCTCATTCTGGAGTTGGCTACCCCCTCTCAGACATCAGTGTACTTCTGTGCCAGCGGTGACACTGGGGGGCCCTATGAACAGTAC
	0.0113308	2	TCRBV12-02*01	TCRBD02-01*01	TCRBJ02-07*01	CASSLGWGDEQYF	TCTGAGATGAACATGAGTGCCTTGGAGCTAGAGGACTCTGCCGTGTACTTCTGTGCCAGCTCTCTCGGCTGGGGGGACGAACAGTAC
	0.0113308	2	TCRBV03-01*01	TCRBD01-01*01	TCRBJ01-05*01	CASSTDRGRGQAPLF	CTGAAAATCCAACCCACAGCACTGGAGGACTCAGCTGTGTACTTCTGTGCCAGCAGCACGGACAGGGGGCGCGGCCAGGCTCCGCTT
	0.0113308	2	TCRBV20-01*01		TCRBJ01-03*01	CGAREGNTLYF	TCCTTTTCATCTATGACAGTTTTAAATGCATATCTTGAAGACAGAGGCTTATATCTCTGTGGTGCTAGGGAGGGAAATACGCTCTAT
	0.0113308	2	TCRBV24-01*01	TCRBD02-01*01	TCRBJ02-01*01	CASSRDFNYAEQFF	ATCCTGGAAATCCTATCCTCTGAAGAAGACGACTCAGCACTGTAGCTCTGTGCCAGCAGTCGAGACTTTAACTATGCTGAGCAGTTC
	0.0113308	2	TCRBV17-01*01	TCRBD02-01*01	TCRBJ02-01*01	CASNAGGNYAEQFF	TCTCTCTACATTGGCTCTGCAGGCCTAGAGTATTCTGCCATGTACCTCTGTGCTAGCAACGCCGGGGGGAACTATGCTGAGCAGTTC
	0.0113308	2	TCRBV31-01*01	TCRBD02-01*01	TCRBJ02-07*01	CAWSLRGGLYEQYF	ATCCTAAGCACGGAGAAGCTGCTTCTCAGCCACTCTGGCTTCTACCTCTGTGCCTGGAGTCTACGGGGGGGACTCTATGAACAGTAC
	0.0113308	2	TCRBV31-01*01	TCRBD01-01*01	TCRBJ02-07*01	CAWSLSSYEQYF	CAATTCATCCTAAGCACGGAGAAGCTGCTTCTCAGCCACTCTGGCTTCTACCTCTGTGCCTGGAGTCTAAGCTCCTATGAACAGTAC
	0.0113308	2	TCRBV04-01*01	TCRBD02-01*01	TCRBJ02-07*01	CASSRDWGSYEQYF	AATCTTCGAATCAAGTCTGTAGAGCCGGAGGACTCTGCTGTGTATCTCTGTGCCAGCAGTCGGGACTGGGGATCCTATGAACAGTAC
	0.0113308	2	TCRBV03-01*01	TCRBD01-01*01	TCRBJ02-07*01	CASSGTAYEQYF	TATTTCACTCTGAAAATCCAACCCACAGCACTGGAGGACTCAGCTGTGTACTTCTGTGCCAGCAGCGGGACAGCCTATGAACAGTAC
	0.0113308	2	TCRBV13-02*01	TCRBD02-01*01	TCRBJ02-07*01	CASGESGGEQYF	AACTTCTCCCTCATTCTGGAGTTGGCTACCCCCTCTCAGACATCAGTGTACTTCTGTGCCAGCGGTGAATCTGGGGGGGAACAGTAC
	0.0113308	2	TCRBV01-01*01		TCRBJ01-05*01	CTCSADRNNQAPLF	GAGCTGAGGCTGCAAGTGGCCAACATGAGCCAGGGCAGAACCTTGTACTGCACCTGCAGTGCAGACCGGAACAACCAGGCTCCGCTT
	0.0113308	2	TCRBV01-01*01	TCRBD01-01*01	TCRBJ01-03*01	CTCSADPTGTGNTLYF	AGGCTGCAAGTGGCCAACATGAGCCAGGGCAGAACCTTGTACTGCACCTGCAGTGCAGATCCCACAGGGACTGGAAATACGCTCTAT
	0.0113308	2	TCRBV17-01*01	TCRBD01-01*01	TCRBJ02-01*01	CASSSYRGAEQFF	TGCTCTCTCTACATTGGCTCTGCAGGCCTAGAGTATTCTGCCATGTACCTCTGTGCTAGCAGTAGCTACAGGGGTGCTGAGCAGTTC
	0.0113308	2	TCRBV20-01*01	TCRBD02-01*01	TCRBJ02-01*01	CGAREGGGAEQFF	TCATCTATGACAGTTTTAAATGCATATCTTGAAGACAGAGGCTTATATCTCTGTGGTGCTAGGGAAGGGGGGGGAGCTGAGCAGTTC
	0.0113308	2	TCRBV13-02*01	TCRBD01-01*01	TCRBJ02-07*01	CASGEPGQGYEQYF	TCCCTCATTCTGGAGTTGGCTACCCCCTCTCAGACATCAGTGTACTTCTGTGCCAGCGGTGAGCCGGGACAGGGTTATGAACAGTAC
	0.0113308	2	TCRBV13-02*01		TCRBJ02-07*01	CASGYEQYF	AGCCAAGAGAACTTCTCCCTCATTCTGGAGTTGGCTACCCCCTCTCAGACATCAGTGTACTTCTGTGCCAGCGGGTATGAACAGTAC
	0.0113308	2	TCRBV12-01*01	TCRBD02-01*01	TCRBJ02-07*01	CASSPGLGYEQYF	TCTGAAATGAACATGAGTGCCTTGGAACTGGAGGACTCTGCTATGTACTTCTGTGCCAGCTCTCCCGGACTGGGCTATGAACAGTAC
	0.0113308	2	TCRBV04-01*01	TCRBD02-01*01	TCRBJ02-07*01	CASSPGLGGVSYEQYF	CGAATCAAGTCTGTAGAGCCGGAGGACTCTGCTGTGTATCTCTGTGCCAGCAGCCCCGGGCTGGGGGGGGTCTCCTATGAACAGTAC
	0.0113308	2	TCRBV13-02*01	TCRBD01-01*01	TCRBJ02-07*01	CASGDAGQGANEQYF	CTCATTCTGGAGTTGGCTACCCCCTCTCAGACATCAGTGTACTTCTGTGCCAGCGGTGATGCAGGGCAGGGGGCCAATGAACAGTAC
	0.0113308	2	TCRBV12-02*01	TCRBD01-01*01	TCRBJ01-04*01	CASSLEGADERLFF	GAGATGAACATGAGTGCCTTGGAGCTAGAGGACTCTGCCGTGTACTTCTGTGCCAGCTCTCTCGAGGGGGCTGACGAAAGATTATTT
	0.0113308	2	TCRBV12-01*01		TCRBJ01-04*01	CASSRKISNERLFF	GAAATGAACATGAGTGCCTTGGAACTGGAGGACTCTGCTATGTACTTCTGTGCCAGCTCCCGAAAAATTTCCAACGAAAGATTATTT
	0.0113308	2	TCRBV01-01*01	TCRBD01-01*01	TCRBJ01-03*01	CTCSAETVSGNTLYF	CTGAGGCTGCAAGTGGCCAACATGAGCCAGGGCAGAACCTTGTACTGCACCTGCAGTGCAGAGACAGTTTCTGGAAATACGCTCTAT
	0.0113308	2	TCRBV24-01*01	TCRBD01-01*01	TCRBJ01-03*01	CASSLGTSSGNTLYF	CTGGAAATCCTATCCTCTGAAGAAGACGACTCAGCACTGTAGCTCTGTGCCAGCAGTCTTGGGACAAGTTCTGGAAATACGCTCTAT
	0.0113308	2	TCRBV13-01*01		TCRBJ01-03*01	CASSDRDGRNTLYF	TTCCTCCTGCTGGAATTGGCTTCTCCCTCTCAGACATCTTTGTACTTCTGTGCCAGCAGTGACCGGGACGGAAGAAATACGCTCTAT
	0.0113308	2	TCRBV16-01*01	TCRBD02-01*01	TCRBJ02-01*01	CASSPGLGGSYAEQFF	AAGATCCAGAGCACGCAACCCCAGGACTCAGCGGTGTATCTTTGTGCAAGCAGCCCGGGACTGGGGGGCTCCTATGCTGAGCAGTTC
	0.0113308	2	TCRBV04-01*01	TCRBD01-01*01	TCRBJ02-01*01	CASSFSGEGAEQFF	AATCTTCGAATCAAGTCTGTAGAGCCGGAGGACTCTGCTGTGTATCTCTGTGCCAGCAGCTTCTCAGGGGAAGGGGCTGAGCAGTTC
	0.0113308	2	TCRBV12-01*01	TCRBD01-01*01	TCRBJ01-02*01	CASSLVRENSDYTF	GAAATGAACATGAGTGCCTTGGAACTGGAGGACTCTGCTATGTACTTCTGTGCCAGCTCTCTCGTCAGGGAAAACTCCGACTACACC
	0.0113308	2	TCRBV13-02*01	TCRBD02-01*01	TCRBJ02-07*01	CASGEGTGGIEQYF	TCCCTCATTCTGGAGTTGGCTACCCCCTCTCAGACATCAGTGTACTTCTGTGCCAGCGGTGAGGGGACTGGGGGGATTGAACAGTAC
	0.0113308	2	TCRBV04-01*01	TCRBD02-01*01	TCRBJ02-07*01	CASSPRTGGYEQYF	AATCTTCGAATCAAGTCTGTAGAGCCGGAGGACTCTGCTGTGTATCTCTGTGCCAGCAGCCCCCGGACTGGGGGGTATGAACAGTAC
	0.0113308	2	TCRBV12-01*01	TCRBD02-01*01	TCRBJ02-07*01	CASSSGLGVSYEQYF	ATGAACATGAGTGCCTTGGAACTGGAGGACTCTGCTATGTACTTCTGTGCCAGCTCTTCGGGACTGGGGGTCTCCTATGAACAGTAC
	0.0113308	2	TCRBV12-02*01	TCRBD01-01*01	TCRBJ02-07*01	CASSRDISYEQYF	TCTGAGATGAACATGAGTGCCTTGGAGCTAGAGGACTCTGCCGTGTACTTCTGTGCCAGCTCCCGGGACATCTCCTATGAACAGTAC
	0.0113308	2	TCRBV13-02*01	TCRBD02-01*01	TCRBJ02-07*01	CASGEGLGGYEQYF	TCCCTCATTCTGGAGTTGGCTACCCCCTCTCAGACATCAGTGTACTTCTGTGCCAGCGGTGAAGGACTGGGGGGATATGAACAGTAC
	0.0113308	2	TCRBV12-02*01	TCRBD01-01*01	TCRBJ01-04*01	CASSPGTISNERLFF	ATGAACATGAGTGCCTTGGAGCTAGAGGACTCTGCCGTGTACTTCTGTGCCAGCTCTCCCGGGACAATTTCCAACGAAAGATTATTT
	0.0113308	2	TCRBV13-01*01	TCRBD01-01*01	TCRBJ01-05*01	CASSPGQGQAPLF	TTCTTCCTCCTGCTGGAATTGGCTTCTCCCTCTCAGACATCTTTGTACTTCTGTGCCAGCAGTCCGGGACAGGGTCAGGCTCCGCTT
	0.0113308	2	TCRBV02-01*01	TCRBD01-01*01	TCRBJ01-05*01	CASSQEERGLNQAPLF	CAGATCACAGCTCTAAAGCCTGATGACTCGGCCACATACTTCTGTGCCAGCAGCCAAGAAGAAAGGGGGCTCAACCAGGCTCCGCTT
	0.0113308	2	TCRBV01-01*01	TCRBD01-01*01	TCRBJ01-05*01	CTCSAGTGDNQAPLF	CTGAGGCTGCAAGTGGCCAACATGAGCCAGGGCAGAACCTTGTACTGCACCTGCAGTGCAGGGACAGGAGACAACCAGGCTCCGCTT
	0.0113308	2	TCRBV01-01*01	TCRBD01-01*01	TCRBJ01-03*01	CTCSGGQGAGNTLYF	CTGAGGCTGCAAGTGGCCAACATGAGCCAGGGCAGAACCTTGTACTGCACCTGCAGTGGGGGACAGGGGGCTGGAAATACGCTCTAT
	0.0113308	2	TCRBV12-01*01		TCRBJ01-02*01	CASSLGNSDYTF	CACTCTGAAATGAACATGAGTGCCTTGGAACTGGAGGACTCTGCTATGTACTTCTGTGCCAGCTCTCTCGGAAACTCCGACTACACC
	0.0113308	2	TCRBV04-01*01	TCRBD01-01*01	TCRBJ02-07*01	CASSLGTGGYEQYF	AATCTTCGAATCAAGTCTGTAGAGCCGGAGGACTCTGCTGTGTATCTCTGTGCCAGCAGCCTCGGGACAGGGGGCTATGAACAGTAC
	0.0113308	2	TCRBV12-01*01	TCRBD01-01*01	TCRBJ02-07*01	CASSYNSYEQYF	CACTCTGAAATGAACATGAGTGCCTTGGAACTGGAGGACTCTGCTATGTACTTCTGTGCCAGCTCTTACAACTCCTATGAACAGTAC
	0.0113308	2	TCRBV12-02*01	TCRBD02-01*01	TCRBJ02-07*01	CASSLETGGPYEQYF	ATGAACATGAGTGCCTTGGAGCTAGAGGACTCTGCCGTGTACTTCTGTGCCAGCTCTCTCGAGACTGGGGGGCCCTATGAACAGTAC
	0.0113308	2	TCRBV31-01*01		TCRBJ02-07*01	CAWSHYEQYF	GACGACCAATTCATCCTAAGCACGGAGAAGCTGCTTCTCAGCCACTCTGGCTTCTACCTCTGTGCCTGGAGTCACTATGAACAGTAC
	0.0113308	2	TCRBV04-01*01	TCRBD02-01*01	TCRBJ02-07*01	CASRDWGRYEQYF	TTGAATCTTCGAATCAAGTCTGTAGAGCCGGAGGACTCTGCTGTGTATCTCTGTGCCAGCAGGGACTGGGGGAGATATGAACAGTAC
	0.0113308	2	TCRBV20-01*01	TCRBD01-01*01	TCRBJ01-05*01	CGARERGQAPLF	TTTTCATCTATGACAGTTTTAAATGCATATCTTGAAGACAGAGGCTTATATCTCTGTGGTGCTAGGGAGAGGGGGCAGGCTCCGCTT
	0.0113308	2	TCRBV17-01*01	TCRBD01-01*01	TCRBJ01-03*01	CASSKDRGPGNTLYF	CTCTACATTGGCTCTGCAGGCCTAGAGTATTCTGCCATGTACCTCTGTGCTAGCAGTAAAGACAGGGGGCCTGGAAATACGCTCTAT
	0.0113308	2	TCRBV31-01*01	TCRBD02-01*01	TCRBJ02-07*01	CAWSPGTGGFEQYF	ATCCTAAGCACGGAGAAGCTGCTTCTCAGCCACTCTGGCTTCTACCTCTGTGCCTGGAGTCCCGGGACTGGGGGGTTTGAACAGTAC
	0.0113308	2	TCRBV04-01*01	TCRBD01-01*01	TCRBJ02-07*01	CASSRDNYEQYF	CATTTGAATCTTCGAATCAAGTCTGTAGAGCCGGAGGACTCTGCTGTGTATCTCTGTGCCAGCTCTCGGGACAATTATGAACAGTAC
	0.0113308	2	TCRBV26-01*01	TCRBD01-01*01	TCRBJ02-07*01	LCQQSDSYEQYF	ACCTTGCAGCCTAGAAATTCAGTCCTCTGAGGCAGGAGACTCAGCACTGTACCTCTGTGCCAGCAGTCCGACAGCTATGAACAGTAC
	0.0113308	2	TCRBV04-01*01	TCRBD02-01*01	TCRBJ02-07*01	CASSPGLGVSYEQYF	CTTCGAATCAAGTCTGTAGAGCCGGAGGACTCTGCTGTGTATCTCTGTGCCAGCAGCCCGGGACTGGGGGTCTCCTATGAACAGTAC
	0.0113308	2	TCRBV04-01*01	TCRBD02-01*01	TCRBJ02-07*01	CASSLTGSSYEQYF	AATCTTCGAATCAAGTCTGTAGAGCCGGAGGACTCTGCTGTGTATCTCTGTGCCAGCAGCTTGACTGGCAGCTCCTATGAACAGTAC
	0.0113308	2	TCRBV04-01*01		TCRBJ02-07*01	CASSYRLYEQYF	CATTTGAATCTTCGAATCAAGTCTGTAGAGCCGGAGGACTCTGCTGTGTATCTCTGTGCCAGCAGCTACCGGTTATATGAACAGTAC
	0.0113308	2	TCRBV12-01*01	TCRBD01-01*01	TCRBJ02-07*01	CASSLGQGGEQYF	TCTGAAATGAACATGAGTGCCTTGGAACTGGAGGACTCTGCTATGTACTTCTGTGCCAGCTCTCTCGGACAGGGAGGCGAACAGTAC
	0.0113308	2	TCRBV20-01*01	TCRBD01-01*01	TCRBJ01-06*01	CGARTNSYNSPLYF	TCTATGACAGTTTTAAATGCATATCTTGAAGACAGAGGCTTATATCTCTGTGGTGCTCGGACAAATTCCTATAATTCGCCCCTCTAC
	0.0113308	2	TCRBV13-02*01	TCRBD01-01*01	TCRBJ01-05*01	CASGDARDQAPLF	TTCTCCCTCATTCTGGAGTTGGCTACCCCCTCTCAGACATCAGTGTACTTCTGTGCCAGCGGTGATGCAAGGGACCAGGCTCCGCTT
	0.0113308	2	TCRBV13-02*01		TCRBJ02-01*01	CASGGENYAEQFF	TTCTCCCTCATTCTGGAGTTGGCTACCCCCTCTCAGACATCAGTGTACTTCTGTGCCAGCGGTGGAGAAAACTATGCTGAGCAGTTC
	0.0113308	2	TCRBV12-01*01	TCRBD02-01*01	TCRBJ02-07*01	CASSPGTGGYEQYF	GAAATGAACATGAGTGCCTTGGAACTGGAGGACTCTGCTATGTACTTCTGTGCCAGCTCTCCCGGGACTGGGGGGTATGAACAGTAC
	0.0113308	2	TCRBV13-02*01		TCRBJ01-03*01	CASGTTLYF	AGCCAAGAGAACTTCTCCCTCATTCTGGAGTTGGCTACCCCCTCTCAGACATCAGTGTACTTCTGTGCCAGCGGTACTACGCTCTAT
	0.0113308	2	TCRBV13-02*01	TCRBD01-01*01	TCRBJ01-03*01	CASGGTISGNTLYF	TCCCTCATTCTGGAGTTGGCTACCCCCTCTCAGACATCAGTGTACTTCTGTGCCAGCGGTGGGACAATTTCTGGAAATACGCTCTAT
	0.0113308	2	TCRBV13-01*01	TCRBD01-01*01	TCRBJ01-03*01	CASRDNSGNTLYF	TTCTTCCTCCTGCTGGAATTGGCTTCTCCCTCTCAGACATCTTTGTACTTCTGTGCCAGCAGGGACAATTCTGGAAATACGCTCTAT
	0.0113308	2	TCRBV12-02*01		TCRBJ01-03*01	CASSARGGNTLYF	TCTGAGATGAACATGAGTGCCTTGGAGCTAGAGGACTCTGCCGTGTACTTCTGTGCCAGCTCCGCCCGCGGGGGAAATACGCTCTAT
	0.0113308	2	TCRBV16-01*01		TCRBJ01-03*01	CASSLVGRGNTLYF	ACTCTGAAGATCCAGAGCACGCAACCCCAGGACTCAGCGGTGTATCTTTGTGCAAGCAGCTTAGTTGGGAGGGGAAATACGCTCTAT
	0.0113308	2	TCRBV12-01*01	TCRBD02-01*01	TCRBJ02-01*01	CASSGGWTEQFF	CACTCTGAAATGAACATGAGTGCCTTGGAACTGGAGGACTCTGCTATGTACTTCTGTGCCAGCTCCGGGGGGTGGACTGAGCAGTTC
	0.0113308	2	TCRBV04-01*01	TCRBD01-01*01	TCRBJ02-07*01	CASSRDRFEQYF	CATTTGAATCTTCGAATCAAGTCTGTAGAGCCGGAGGACTCTGCTGTGTATCTCTGTGCCAGCAGCAGGGACAGGTTTGAACAGTAC
	0.0113308	2	TCRBV04-01*01	TCRBD02-01*01	TCRBJ02-07*01	CASSYPTGGYEQYF	AATCTTCGAATCAAGTCTGTAGAGCCGGAGGACTCTGCTGTGTATCTCTGTGCCAGCAGCTATCCGACTGGGGGGTATGAACAGTAC
	0.0113308	2	TCRBV24-01*01	TCRBD01-01*01	TCRBJ01-05*01	CASRAGTDNNQAPLF	CTGGAAATCCTATCCTCTGAAGAAGACGACTCAGCACTGTAGCTCTGTGCCAGCAGGGCCGGGACAGATAACAACCAGGCTCCGCTT
	0.0113308	2	TCRBV17-01*01	TCRBD02-01*01	TCRBJ02-03*01	CASSSWGSAETLYF	TCTCTCTACATTGGCTCTGCAGGCCTAGAGTATTCTGCCATGTACCTCTGTGCTAGCAGTAGTTGGGGGAGTGCAGAAACGCTGTAT
	0.0113308	2	TCRBV12-02*01	TCRBD01-01*01	TCRBJ01-03*01	CASSPDSSGNTLYF	GAGATGAACATGAGTGCCTTGGAGCTAGAGGACTCTGCCGTGTACTTCTGTGCCAGCTCTCCCGACAGTTCTGGAAATACGCTCTAT
	0.0113308	2	TCRBV04-01*01	TCRBD01-01*01	TCRBJ02-07*01	CASSSGQGPYEQYF	AATCTTCGAATCAAGTCTGTAGAGCCGGAGGACTCTGCTGTGTATCTCTGTGCCAGCAGCTCCGGACAGGGGCCTTATGAACAGTAC
	0.0113308	2	TCRBV12-01*01	TCRBD02-01*01	TCRBJ02-07*01	CASSLRLGGGWEQYF	ATGAACATGAGTGCCTTGGAACTGGAGGACTCTGCTATGTACTTCTGTGCCAGCTCCCTTCGACTGGGGGGCGGATGGGAACAGTAC
	0.0113308	2	TCRBV03-01*01	TCRBD01-01*01	TCRBJ02-02*01	CASSYRESGQLYF	TTCACTCTGAAAATCCAACCCACAGCACTGGAGGACTCAGCTGTGTACTTCTGTGCCAGCAGCTACAGGGAGTCCGGGCAGCTCTAC
	0.0113308	2	TCRBV12-02*01	TCRBD01-01*01	TCRBJ01-04*01	CASSLSNERLFF	CACTCTGAGATGAACATGAGTGCCTTGGAGCTAGAGGACTCTGCCGTGTACTTCTGTGCCAGCTCTCTCAGCAACGAAAGATTATTT
	0.0113308	2	TCRBV20-01*01	TCRBD02-01*01	TCRBJ01-05*01	CGAREWGAPLF	TCCTTTTCATCTATGACAGTTTTAAATGCATATCTTGAAGACAGAGGCTTATATCTCTGTGGTGCTAGGGAGTGGGGGGCTCCGCTT
	0.0113308	2	TCRBV16-01*01	TCRBD01-01*01	TCRBJ01-05*01	CASSLGQGDNNQAPLF	AAGATCCAGAGCACGCAACCCCAGGACTCAGCGGTGTATCTTTGTGCAAGCAGCTTGGGACAGGGGGATAACAACCAGGCTCCGCTT
	0.0113308	2	TCRBV13-02*01	TCRBD01-01*01	TCRBJ01-03*01	CASGTGVSGNTLYF	TCCCTCATTCTGGAGTTGGCTACCCCCTCTCAGACATCAGTGTACTTCTGTGCCAGCGGGACAGGGGTTTCTGGAAATACGCTCTAT
	0.0113308	2	TCRBV03-01*01	TCRBD01-01*01	TCRBJ01-03*01	CASSARVSGNTLYF	ACTCTGAAAATCCAACCCACAGCACTGGAGGACTCAGCTGTGTACTTCTGTGCCAGCAGCGCCAGGGTTTCTGGAAATACGCTCTAT
	0.0113308	2	TCRBV13-02*01	TCRBD01-01*01	TCRBJ01-03*01	CASGEGQSGNTLYF	TCCCTCATTCTGGAGTTGGCTACCCCCTCTCAGACATCAGTGTACTTCTGTGCCAGCGGTGAGGGACAGTCTGGAAATACGCTCTAT
	0.0113308	2	TCRBV12-02*01	TCRBD01-01*01	TCRBJ02-01*01	CASSLGQGAGAEQFF	ATGAACATGAGTGCCTTGGAGCTAGAGGACTCTGCCGTGTACTTCTGTGCCAGCTCTCTTGGACAGGGGGCGGGTGCTGAGCAGTTC
	0.0113308	2	TCRBV04-01*01	TCRBD01-01*01	TCRBJ02-07*01	CASSSVIEQYF	GCTCATTTGAATCTTCGAATCAAGTCTGTAGAGCCGGAGGACTCTGCTGTGTATCTCTGTGCCAGCAGCTCCGTCATTGAACAGTAC
	0.0113308	2	TCRBV12-01*01	TCRBD02-01*01	TCRBJ02-07*01	CASSLGLYEQYF	CACTCTGAAATGAACATGAGTGCCTTGGAACTGGAGGACTCTGCTATGTACTTCTGTGCCAGCTCTCTCGGACTCTATGAACAGTAC
	0.0113308	2	TCRBV31-01*01	TCRBD02-01*01	TCRBJ02-07*01	CAWSLSGGASYEQYF	CTAAGCACGGAGAAGCTGCTTCTCAGCCACTCTGGCTTCTACCTCTGTGCCTGGAGTCTATCTGGGGGGGCCTCCTATGAACAGTAC
	0.0113308	2	TCRBV31-01*01	TCRBD01-01*01	TCRBJ02-07*01	CAWSLPGQGGEQYF	ATCCTAAGCACGGAGAAGCTGCTTCTCAGCCACTCTGGCTTCTACCTCTGTGCCTGGAGTCTTCCGGGACAGGGTGGCGAACAGTAC
	0.0113308	2	TCRBV13-02*01	TCRBD01-01*01	TCRBJ01-05*01	CASGDASAPLF	GAGAACTTCTCCCTCATTCTGGAGTTGGCTACCCCCTCTCAGACATCAGTGTACTTCTGTGCCAGCGGTGATGCATCGGCTCCGCTT
	0.0113308	2	TCRBV31-01*01	TCRBD01-01*01	TCRBJ01-05*01	CAWSLRGQGTQAPLF	CTAAGCACGGAGAAGCTGCTTCTCAGCCACTCTGGCTTCTACCTCTGTGCCTGGAGTCTACGGGGACAGGGGACCCAGGCTCCGCTT
	0.0113308	2	TCRBV13-01*01	TCRBD02-01*01	TCRBJ01-05*01	CASSDVGNQAPLF	TTCTTCCTCCTGCTGGAATTGGCTTCTCCCTCTCAGACATCTTTGTACTTCTGTGCCAGCAGTGACGTGGGCAACCAGGCTCCGCTT
	0.0113308	2	TCRBV13-01*01		TCRBJ01-05*01	CASSEAGNNQAPLF	TTCCTCCTGCTGGAATTGGCTTCTCCCTCTCAGACATCTTTGTACTTCTGTGCCAGCAGTGAAGCGGGTAACAACCAGGCTCCGCTT
	0.0113308	2	TCRBV31-01*01	TCRBD01-01*01	TCRBJ01-05*01	CAWSRQGPNNQAPLF	CTAAGCACGGAGAAGCTGCTTCTCAGCCACTCTGGCTTCTACCTCTGTGCCTGGAGCCGACAGGGGCCTAACAACCAGGCTCCGCTT
	0.0113308	2	TCRBV12-02*01	TCRBD01-01*01	TCRBJ01-05*01	CASSLRDRENQAPLF	ATGAACATGAGTGCCTTGGAGCTAGAGGACTCTGCCGTGTACTTCTGTGCCAGCTCTCTCCGGGACAGGGAAAACCAGGCTCCGCTT
	0.0113308	2	TCRBV13-02*01		TCRBJ01-03*01	CASGDLIDSGNTLYF	CTCATTCTGGAGTTGGCTACCCCCTCTCAGACATCAGTGTACTTCTGTGCCAGCGGTGATCTCATAGATTCTGGAAATACGCTCTAT
	0.0113308	2	TCRBV13-02*01	TCRBD01-01*01	TCRBJ01-03*01	CASGGPGQGAGNTLYF	ATTCTGGAGTTGGCTACCCCCTCTCAGACATCAGTGTACTTCTGTGCCAGCGGTGGGCCGGGACAGGGGGCTGGAAATACGCTCTAT
	0.0113308	2	TCRBV04-01*01	TCRBD01-01*01	TCRBJ02-01*01	CASSTDKYAEQFF	TTGAATCTTCGAATCAAGTCTGTAGAGCCGGAGGACTCTGCTGTGTATCTCTGTGCCAGCAGCACGGACAAGTATGCTGAGCAGTTC
	0.0113308	2	TCRBV12-01*01	TCRBD02-01*01	TCRBJ02-07*01	CASSLTGGYEQYF	TCTGAAATGAACATGAGTGCCTTGGAACTGGAGGACTCTGCTATGTACTTCTGTGCCAGCTCTCTAACTGGGGGTTATGAACAGTAC
	0.0113308	2	TCRBV04-01*01	TCRBD02-01*01	TCRBJ02-07*01	CASSFRDWEYEQYF	AATCTTCGAATCAAGTCTGTAGAGCCGGAGGACTCTGCTGTGTATCTCTGTGCCAGCAGCTTCCGGGACTGGGAGTATGAACAGTAC
	0.0113308	2	TCRBV31-01*01		TCRBJ02-07*01	CAWSLPGAGEQYF	TTCATCCTAAGCACGGAGAAGCTGCTTCTCAGCCACTCTGGCTTCTACCTCTGTGCCTGGAGTCTACCGGGGGCAGGGGAACAGTAC
	0.0113308	2	TCRBV13-02*01	TCRBD01-01*01	TCRBJ01-05*01	CASGDAVNQAPLF	TTCTCCCTCATTCTGGAGTTGGCTACCCCCTCTCAGACATCAGTGTACTTCTGTGCCAGCGGTGATGCAGTCAACCAGGCTCCGCTT
	0.0113308	2	TCRBV13-01*01	TCRBD01-01*01	TCRBJ01-05*01	CASRTGNNQAPLF	TTCTTCCTCCTGCTGGAATTGGCTTCTCCCTCTCAGACATCTTTGTACTTCTGTGCCAGCAGAACAGGGAACAACCAGGCTCCGCTT
	0.0113308	2	TCRBV03-01*01	TCRBD01-01*01	TCRBJ01-03*01	CASSYRGGGNTLYF	ACTCTGAAAATCCAACCCACAGCACTGGAGGACTCAGCTGTGTACTTCTGTGCCAGCAGCTACAGGGGTGGTGGAAATACGCTCTAT
	0.0113308	2	TCRBV13-02*01	TCRBD01-01*01	TCRBJ01-03*01	CASGATDSGNTLYF	TCCCTCATTCTGGAGTTGGCTACCCCCTCTCAGACATCAGTGTACTTCTGTGCCAGCGGGGCTACAGATTCTGGAAATACGCTCTAT
	0.0113308	2	TCRBV03-01*01		TCRBJ01-03*01	CASSLDGNTLYF	TATTTCACTCTGAAAATCCAACCCACAGCACTGGAGGACTCAGCTGTGTACTTCTGTGCCAGCAGCTTAGACGGAAATACGCTCTAT
	0.0113308	2	TCRBV12-01*01	TCRBD02-01*01	TCRBJ02-07*01	CASSLFADWGDYEQYF	AACATGAGTGCCTTGGAACTGGAGGACTCTGCTATGTACTTCTGTGCCAGCTCTCTCTTCGCGGACTGGGGGGACTATGAACAGTAC
	0.0113308	2	TCRBV12-01*01	TCRBD02-01*01	TCRBJ02-07*01	CASSLGWGDEQYF	TCTGAAATGAACATGAGTGCCTTGGAACTGGAGGACTCTGCTATGTACTTCTGTGCCAGCTCTCTCGGGTGGGGGGACGAACAGTAC
	0.0113308	2	TCRBV31-01*01		TCRBJ01-05*01	CAWSLDNQAPLF	CAATTCATCCTAAGCACGGAGAAGCTGCTTCTCAGCCACTCTGGCTTCTACCTCTGTGCCTGGAGTCTAGATAACCAGGCTCCGCTT
	0.0113308	2	TCRBV13-01*01		TCRBJ01-05*01	CASSGRDNQAPLF	TTCTTCCTCCTGCTGGAATTGGCTTCTCCCTCTCAGACATCTTTGTACTTCTGTGCCAGCAGTGGCCGGGACAACCAGGCTCCGCTT
	0.0113308	2	TCRBV04-01*01		TCRBJ01-05*01	CASSFGDNNQAPLF	AATCTTCGAATCAAGTCTGTAGAGCCGGAGGACTCTGCTGTGTATCTCTGTGCCAGCAGCTTCGGGGATAACAACCAGGCTCCGCTT
	0.0113308	2	TCRBV12-02*01	TCRBD01-01*01	TCRBJ02-03*01	CASSLRDSSAETLYF	ATGAACATGAGTGCCTTGGAGCTAGAGGACTCTGCCGTGTACTTCTGTGCCAGCTCTCTCCGGGACAGTAGTGCAGAAACGCTGTAT
	0.0113308	2	TCRBV13-02*01	TCRBD01-01*01	TCRBJ01-03*01	CASHDRGLGNTLYF	TCCCTCATTCTGGAGTTGGCTACCCCCTCTCAGACATCAGTGTACTTCTGTGCCAGCCACGACAGGGGGCTTGGAAATACGCTCTAT
	0.0113308	2	TCRBV12-02*01	TCRBD01-01*01	TCRBJ01-03*01	CASSAGTSGNTLYF	GAGATGAACATGAGTGCCTTGGAGCTAGAGGACTCTGCCGTGTACTTCTGTGCCAGCTCCGCCGGGACATCTGGAAATACGCTCTAT
	0.0113308	2	TCRBV26-01*01		TCRBJ01-03*01	LCQQAGGAGNTLYF	CAGCCTAGAAATTCAGTCCTCTGAGGCAGGAGACTCAGCACTGTACCTCTGTGCCAGCAGGCTGGGGGTGCTGGAAATACGCTCTAT
	0.0113308	2	TCRBV31-01*01	TCRBD02-01*01	TCRBJ02-07*01	CAWSLAGGEQYF	CAATTCATCCTAAGCACGGAGAAGCTGCTTCTCAGCCACTCTGGCTTCTACCTCTGTGCCTGGAGTCTAGCGGGGGGTGAACAGTAC
	0.0113308	2	TCRBV04-01*01	TCRBD02-01*01	TCRBJ02-07*01	CASSPDWGYEQYF	TTGAATCTTCGAATCAAGTCTGTAGAGCCGGAGGACTCTGCTGTGTATCTCTGTGCCAGCAGCCCGGACTGGGGCTATGAACAGTAC
	0.0113308	2	TCRBV04-01*01	TCRBD02-01*01	TCRBJ02-07*01	CASSWGGRSYEQYF	AATCTTCGAATCAAGTCTGTAGAGCCGGAGGACTCTGCTGTGTATCTCTGTGCCAGCAGCTGGGGGGGCCGCTCCTATGAACAGTAC
	0.0113308	2	TCRBV12-01*01	TCRBD02-01*01	TCRBJ02-07*01	CASSTGGASSYEQYF	ATGAACATGAGTGCCTTGGAACTGGAGGACTCTGCTATGTACTTCTGTGCCAGCTCCACCGGGGGGGCCAGCTCCTATGAACAGTAC
	0.0113308	2	TCRBV31-01*01	TCRBD02-01*01	TCRBJ02-07*01	CAWSPSDWGVHYEQYF	AGCACGGAGAAGCTGCTTCTCAGCCACTCTGGCTTCTACCTCTGTGCCTGGAGTCCCTCGGACTGGGGGGTTCACTATGAACAGTAC
	0.0113308	2	TCRBV31-01*01	TCRBD01-01*01	TCRBJ02-07*01	CAWSRDRGGEQYF	TTCATCCTAAGCACGGAGAAGCTGCTTCTCAGCCACTCTGGCTTCTACCTCTGTGCCTGGAGTCGGGACAGGGGAGGGGAACAGTAC
	0.0113308	2	TCRBV31-01*01	TCRBD01-01*01	TCRBJ01-03*01	CAWSKQNSGNTLYF	ATCCTAAGCACGGAGAAGCTGCTTCTCAGCCACTCTGGCTTCTACCTCTGTGCCTGGAGTAAGCAGAATTCTGGAAATACGCTCTAT
	0.0113308	2	TCRBV12-01*01	TCRBD01-01*01	TCRBJ02-07*01	CASSPDRGEQYF	CACTCTGAAATGAACATGAGTGCCTTGGAACTGGAGGACTCTGCTATGTACTTCTGTGCCAGCTCTCCCGACAGGGGTGAACAGTAC
	0.0113308	2	TCRBV12-01*01	TCRBD01-01*01	TCRBJ02-07*01	CASSPYGTVYEQYF	GAAATGAACATGAGTGCCTTGGAACTGGAGGACTCTGCTATGTACTTCTGTGCCAGCTCTCCCTACGGGACAGTTTATGAACAGTAC
	0.0113308	2	TCRBV12-01*01	TCRBD01-01*01	TCRBJ02-07*01	CASSLGDRGSYEQYF	ATGAACATGAGTGCCTTGGAACTGGAGGACTCTGCTATGTACTTCTGTGCCAGCTCTCTCGGGGACAGGGGGTCCTATGAACAGTAC
	0.0113308	2	TCRBV31-01*01	TCRBD02-01*01	TCRBJ02-07*01	CAWSLVGSSYEQYF	ATCCTAAGCACGGAGAAGCTGCTTCTCAGCCACTCTGGCTTCTACCTCTGTGCCTGGAGTCTAGTGGGGAGCTCCTATGAACAGTAC
	0.0113308	2	TCRBV04-01*01	TCRBD01-01*01	TCRBJ01-03*01	CASETGAGNTLYF	TTGAATCTTCGAATCAAGTCTGTAGAGCCGGAGGACTCTGCTGTGTATCTCTGTGCCAGCGAGACAGGGGCTGGAAATACGCTCTAT
	0.0113308	2	TCRBV31-01*01	TCRBD02-01*01	TCRBJ02-01*01	CAWKDWGNYAEQFF	ATCCTAAGCACGGAGAAGCTGCTTCTCAGCCACTCTGGCTTCTACCTCTGTGCCTGGAAGGACTGGGGTAACTATGCTGAGCAGTTC
	0.0113308	2	TCRBV31-01*01	TCRBD01-01*01	TCRBJ01-02*01	CAWSRQGNSDYTF	TTCATCCTAAGCACGGAGAAGCTGCTTCTCAGCCACTCTGGCTTCTACCTCTGTGCCTGGAGTAGACAGGGGAACTCCGACTACACC
	0.0113308	2	TCRBV31-01*01	TCRBD02-01*01	TCRBJ02-07*01	CAWSLLGGYEQYF	TTCATCCTAAGCACGGAGAAGCTGCTTCTCAGCCACTCTGGCTTCTACCTCTGTGCCTGGAGTCTACTGGGGGGCTATGAACAGTAC
	0.0113308	2	TCRBV04-01*01	TCRBD02-01*01	TCRBJ02-07*01	CASSSDWGSYEQYF	AATCTTCGAATCAAGTCTGTAGAGCCGGAGGACTCTGCTGTGTATCTCTGTGCCAGCAGCTCGGACTGGGGTTCCTATGAACAGTAC
	0.0113308	2	TCRBV04-01*01	TCRBD02-01*01	TCRBJ02-07*01	CASSLTWSSYEQYF	AATCTTCGAATCAAGTCTGTAGAGCCGGAGGACTCTGCTGTGTATCTCTGTGCCAGCAGCTTGACTTGGAGCTCCTATGAACAGTAC
	0.0113308	2	TCRBV15-01*01	TCRBD01-01*01	TCRBJ02-03*01	CASSPGTAETLYF	TCCACTCTGAAGATTCAACCTACAGAACCCAAGGACTCAGCTGTGTATCTGTGTGCCAGCAGTCCCGGGACAGCAGAAACGCTGTAT
	0.0113308	2	TCRBV04-01*01	TCRBD02-01*01	TCRBJ02-07*01	CASSSFRDWVYEQYF	CTTCGAATCAAGTCTGTAGAGCCGGAGGACTCTGCTGTGTATCTCTGTGCCAGCAGCTCGTTCCGGGACTGGGTTTATGAACAGTAC
	0.0113308	2	TCRBV12-01*01		TCRBJ02-07*01	CASSLSSYEQYF	CACTCTGAAATGAACATGAGTGCCTTGGAACTGGAGGACTCTGCTATGTACTTCTGTGCCAGCTCCCTTAGCTCCTATGAACAGTAC
	0.0113308	2	TCRBV04-01*01	TCRBD02-01*01	TCRBJ02-07*01	CASSWDWGPYEQYF	AATCTTCGAATCAAGTCTGTAGAGCCGGAGGACTCTGCTGTGTATCTCTGTGCCAGCAGCTGGGACTGGGGGCCCTATGAACAGTAC
	0.0113308	2	TCRBV12-01*01	TCRBD02-01*01	TCRBJ02-07*01	CASSPRGAPYEQYF	GAAATGAACATGAGTGCCTTGGAACTGGAGGACTCTGCTATGTACTTCTGTGCCAGCTCCCCTCGGGGGGCCCCCTATGAACAGTAC
	0.0113308	2	TCRBV31-01*01	TCRBD01-01*01	TCRBJ02-07*01	CAWSPAREQYF	GACCAATTCATCCTAAGCACGGAGAAGCTGCTTCTCAGCCACTCTGGCTTCTACCTCTGTGCCTGGAGCCCCGCCAGGGAACAGTAC
	0.0113308	2	TCRBV31-01*01	TCRBD02-01*01	TCRBJ02-01*01	CAWSLRDWDYAEQFF	CTAAGCACGGAGAAGCTGCTTCTCAGCCACTCTGGCTTCTACCTCTGTGCCTGGAGTCTCCGGGACTGGGACTATGCTGAGCAGTTC
	0.0113308	2	TCRBV12-01*01	TCRBD02-01*01	TCRBJ02-07*01	CASSSGTGIEQYF	TCTGAAATGAACATGAGTGCCTTGGAACTGGAGGACTCTGCTATGTACTTCTGTGCCAGCTCTTCCGGGACTGGGATTGAACAGTAC
	0.0113308	2	TCRBV12-01*01	TCRBD02-01*01	TCRBJ02-07*01	CASSPGGAEQYF	CACTCTGAAATGAACATGAGTGCCTTGGAACTGGAGGACTCTGCTATGTACTTCTGTGCCAGCTCCCCTGGGGGGGCTGAACAGTAC
	0.0113308	2	TCRBV26-01*01	TCRBD01-01*01	TCRBJ02-07*01	LCQQWDKNYEQYF	TTGCAGCCTAGAAATTCAGTCCTCTGAGGCAGGAGACTCAGCACTGTACCTCTGTGCCAGCAGTGGGACAAAAATTATGAACAGTAC
	0.0113308	2	TCRBV04-01*01	TCRBD01-01*01	TCRBJ02-07*01	CASSGDRGYEQYF	TTGAATCTTCGAATCAAGTCTGTAGAGCCGGAGGACTCTGCTGTGTATCTCTGTGCCAGCAGCGGGGACAGGGGGTATGAACAGTAC
	0.0113308	2	TCRBV31-01*01	TCRBD02-01*01	TCRBJ02-07*01	CAWSLRDWGTYEQYF	CTAAGCACGGAGAAGCTGCTTCTCAGCCACTCTGGCTTCTACCTCTGTGCCTGGAGTCTCCGGGACTGGGGTACCTATGAACAGTAC
	0.0113308	2	TCRBV04-01*01	TCRBD01-01*01	TCRBJ02-07*01	CASRNRGRNEQYF	TTGAATCTTCGAATCAAGTCTGTAGAGCCGGAGGACTCTGCTGTGTATCTCTGTGCCAGCAGAAACAGGGGTAGGAATGAACAGTAC
	0.0113308	2	TCRBV26-01*01	TCRBD01-01*01	TCRBJ02-07*01	LCQQSQGWEQYF	ACCTTGCAGCCTAGAAATTCAGTCCTCTGAGGCAGGAGACTCAGCACTGTACCTCTGTGCCAGCAGTCACAGGGGTGGGAACAGTAC
	0.0113308	2	TCRBV04-01*01	TCRBD01-01*01	TCRBJ01-03*01	CASSSTVSGNTLYF	AATCTTCGAATCAAGTCTGTAGAGCCGGAGGACTCTGCTGTGTATCTCTGTGCCAGCAGCTCAACAGTTTCTGGAAATACGCTCTAT
	0.0113308	2	TCRBV12-01*01		TCRBJ01-02*01	CASSLRGRDSDYTF	GAAATGAACATGAGTGCCTTGGAACTGGAGGACTCTGCTATGTACTTCTGTGCCAGCTCTCTGCGGGGGCGCGACTCCGACTACACC
	0.0113308	2	TCRBV12-01*01	TCRBD02-01*01	TCRBJ02-07*01	CASSLSGAYEQYF	TCTGAAATGAACATGAGTGCCTTGGAACTGGAGGACTCTGCTATGTACTTCTGTGCCAGCTCTCTCTCTGGGGCTTATGAACAGTAC
	0.0113308	2	TCRBV04-01*01	TCRBD02-01*01	TCRBJ02-07*01	CASRDWGVYEQYF	TTGAATCTTCGAATCAAGTCTGTAGAGCCGGAGGACTCTGCTGTGTATCTCTGTGCCAGCAGAGACTGGGGGGTCTATGAACAGTAC
	0.0113308	2	TCRBV31-01*01		TCRBJ02-07*01	CAWSLSQSYEQYF	TTCATCCTAAGCACGGAGAAGCTGCTTCTCAGCCACTCTGGCTTCTACCTCTGTGCCTGGAGTCTATCGCAATCCTATGAACAGTAC
	0.0113308	2	TCRBV12-01*01		TCRBJ02-07*01	CASSLGGDEQYF	CACTCTGAAATGAACATGAGTGCCTTGGAACTGGAGGACTCTGCTATGTACTTCTGTGCCAGCTCTCTCGGGGGAGATGAACAGTAC
	0.0113308	2	TCRBV31-01*01	TCRBD02-01*01	TCRBJ02-07*01	CGPGGLEQYF	GACGACCAATTCATCCTAAGCACGGAGAAGCTGCTTCTCAGCCACTCTGGCTTCTACCTCTGTGGCCCGGGGGGGCTGGAACAGTAC
	0.0113308	2	TCRBV12-01*01	TCRBD02-01*01	TCRBJ02-07*01	CASSLLPGGKEQYF	GAAATGAACATGAGTGCCTTGGAACTGGAGGACTCTGCTATGTACTTCTGTGCCAGCTCTCTCCTACCCGGGGGGAAGGAACAGTAC
	0.0113308	2	TCRBV12-01*01		TCRBJ02-07*01	CASSLVGYEQYF	CACTCTGAAATGAACATGAGTGCCTTGGAACTGGAGGACTCTGCTATGTACTTCTGTGCCAGCTCTCTCGTCGGTTATGAACAGTAC
	0.0113308	2	TCRBV12-01*01	TCRBD02-01*01	TCRBJ02-07*01	CASSLDWGYEQYF	TCTGAAATGAACATGAGTGCCTTGGAACTGGAGGACTCTGCTATGTACTTCTGTGCCAGCTCTCTCGACTGGGGGTATGAACAGTAC
	0.0113308	2	TCRBV31-01*01		TCRBJ02-07*01	CAWSLGIYEQYF	CAATTCATCCTAAGCACGGAGAAGCTGCTTCTCAGCCACTCTGGCTTCTACCTCTGTGCCTGGAGTCTCGGGATCTATGAACAGTAC
	0.0113308	2	TCRBV31-01*01	TCRBD02-01*01	TCRBJ02-07*01	CAWRTGGYEQYF	CAATTCATCCTAAGCACGGAGAAGCTGCTTCTCAGCCACTCTGGCTTCTACCTCTGTGCCTGGAGGACTGGGGGGTATGAACAGTAC
	0.0113308	2	TCRBV31-01*01	TCRBD02-01*01	TCRBJ02-07*01	CAWTPDWAFYEQYF	ATCCTAAGCACGGAGAAGCTGCTTCTCAGCCACTCTGGCTTCTACCTCTGTGCCTGGACTCCGGACTGGGCTTTCTATGAACAGTAC
	0.0113308	2	TCRBV12-01*01	TCRBD01-01*01	TCRBJ02-07*01	CASSLGTGVHEQYF	GAAATGAACATGAGTGCCTTGGAACTGGAGGACTCTGCTATGTACTTCTGTGCCAGCTCTCTAGGGACAGGGGTCCATGAACAGTAC
	0.0113308	2	TCRBV12-01*01	TCRBD02-01*01	TCRBJ02-07*01	CASTGGWEQYF	TATCACTCTGAAATGAACATGAGTGCCTTGGAACTGGAGGACTCTGCTATGTACTTCTGTGCCAGCACTGGGGGGTGGGAACAGTAC
	0.0113308	2	TCRBV31-01*01	TCRBD02-01*01	TCRBJ02-07*01	CAWRTGGAHEQYF	TTCATCCTAAGCACGGAGAAGCTGCTTCTCAGCCACTCTGGCTTCTACCTCTGTGCCTGGAGAACTGGGGGGGCGCACGAACAGTAC
	0.0113308	2	TCRBV31-01*01	TCRBD02-01*01	TCRBJ02-07*01	CAWSLETGVYEQYF	ATCCTAAGCACGGAGAAGCTGCTTCTCAGCCACTCTGGCTTCTACCTCTGTGCCTGGAGTCTAGAGACTGGGGTGTATGAACAGTAC
	0.0113308	2	TCRBV31-01*01	TCRBD02-01*01	TCRBJ02-07*01	CAWRSGTGGSYEQYF	CTAAGCACGGAGAAGCTGCTTCTCAGCCACTCTGGCTTCTACCTCTGTGCCTGGCGCTCCGGGACTGGGGGTTCCTATGAACAGTAC
	0.0113308	2	TCRBV31-01*01	TCRBD02-01*01	TCRBJ02-07*01	CAWRLGPSYEQYF	TTCATCCTAAGCACGGAGAAGCTGCTTCTCAGCCACTCTGGCTTCTACCTCTGTGCCTGGAGACTGGGGCCCTCCTATGAACAGTAC
	0.0113308	2	TCRBV31-01*01		TCRBJ02-07*01	CAWSPPYEQYF	GACCAATTCATCCTAAGCACGGAGAAGCTGCTTCTCAGCCACTCTGGCTTCTACCTCTGTGCCTGGAGTCCGCCCTATGAACAGTAC
	0.0113308	2	TCRBV12-01*01	TCRBD02-01*01	TCRBJ02-07*01	CASSSGLEQYF	TATCACTCTGAAATGAACATGAGTGCCTTGGAACTGGAGGACTCTGCTATGTACTTCTGTGCCAGCTCCTCCGGACTGGAACAGTAC
	0.0113308	2	TCRBV12-01*01	TCRBD01-01*01	TCRBJ01-04*01	CASSLGGGPNERLFF	ATGAACATGAGTGCCTTGGAACTGGAGGACTCTGCTATGTACTTCTGTGCCAGCTCTCTCGGAGGGGGCCCCAACGAAAGATTATTT
	0.0113308	2	TCRBV26-01*01	TCRBD01-01*01	TCRBJ01-04*01	LCQQSAQGRENERLFF	AGAAATTCAGTCCTCTGAGGCAGGAGACTCAGCACTGTACCTCTGTGCCAGCAGTCTGCACAGGGAAGGGAAAACGAAAGATTATTT
	0.0113308	2	TCRBV04-01*01	TCRBD01-01*01	TCRBJ01-03*01	CASSPRTGDTLYF	TTGAATCTTCGAATCAAGTCTGTAGAGCCGGAGGACTCTGCTGTGTATCTCTGTGCCAGCAGCCCTCGGACAGGGGATACGCTCTAT
	0.0113308	2	TCRBV26-01*01	TCRBD01-01*01	TCRBJ01-03*01	LCQQPQNSGNTLYF	CAGCCTAGAAATTCAGTCCTCTGAGGCAGGAGACTCAGCACTGTACCTCTGTGCCAGCAGCCTCAGAATTCTGGAAATACGCTCTAT
	0.0113308	2	TCRBV31-01*01	TCRBD01-01*01	TCRBJ01-03*01	CAWSPGTGGAGNTLYF	AGCACGGAGAAGCTGCTTCTCAGCCACTCTGGCTTCTACCTCTGTGCCTGGAGTCCCGGGACAGGGGGCGCGGGAAATACGCTCTAT
	0.0113308	2	TCRBV12-01*01	TCRBD02-01*01	TCRBJ02-07*01	CASSPDWGGYEQYF	GAAATGAACATGAGTGCCTTGGAACTGGAGGACTCTGCTATGTACTTCTGTGCCAGCTCTCCCGACTGGGGGGGCTATGAACAGTAC
	0.0113308	2	TCRBV31-01*01	TCRBD01-01*01	TCRBJ02-07*01	CAWSRGTGGYEQYF	ATCCTAAGCACGGAGAAGCTGCTTCTCAGCCACTCTGGCTTCTACCTCTGTGCCTGGAGCCGTGGGACAGGGGGATATGAACAGTAC
	0.0113308	2	TCRBV26-01*01	TCRBD01-01*01	TCRBJ01-04*01	LCQQSGGQDSNERLFF	AGAAATTCAGTCCTCTGAGGCAGGAGACTCAGCACTGTACCTCTGTGCCAGCAGTCTGGCGGACAAGATTCCAACGAAAGATTATTT
	0.0113308	2	TCRBV31-01*01	TCRBD01-01*01	TCRBJ01-04*01	CAWSQSGTANERLFF	CTAAGCACGGAGAAGCTGCTTCTCAGCCACTCTGGCTTCTACCTCTGTGCCTGGAGCCAATCCGGGACAGCAAACGAAAGATTATTT
	0.0113308	2	TCRBV13-01*01	TCRBD02-01*01	TCRBJ02-03*01	CASSDSTSAETLYF	TTCCTCCTGCTGGAATTGGCTTCTCCCTCTCAGACATCTTTGTACTTCTGTGCCAGCAGTGATAGCACTAGTGCAGAAACGCTGTAT
	0.0113308	2	TCRBV12-01*01	TCRBD02-01*01	TCRBJ02-03*01	CASSLVTSAETLYF	GAAATGAACATGAGTGCCTTGGAACTGGAGGACTCTGCTATGTACTTCTGTGCCAGCTCTCTGGTAACTAGTGCAGAAACGCTGTAT
	0.0113308	2	TCRBV31-01*01	TCRBD01-01*01	TCRBJ01-03*01	CAWSLGTPSGNTLYF	CTAAGCACGGAGAAGCTGCTTCTCAGCCACTCTGGCTTCTACCTCTGTGCCTGGAGTCTGGGGACACCTTCTGGAAATACGCTCTAT
	0.0113308	2	TCRBV31-01*01	TCRBD01-01*01	TCRBJ01-03*01	CAWTGDSGNTLYF	TTCATCCTAAGCACGGAGAAGCTGCTTCTCAGCCACTCTGGCTTCTACCTCTGTGCCTGGACAGGGGATTCTGGAAATACGCTCTAT
	0.0113308	2	TCRBV12-01*01	TCRBD01-01*01	TCRBJ01-03*01	CASSLGQGAGNTLYF	ATGAACATGAGTGCCTTGGAACTGGAGGACTCTGCTATGTACTTCTGTGCCAGCTCTCTTGGACAGGGGGCTGGAAATACGCTCTAT
	0.0113308	2	TCRBV31-01*01	TCRBD01-01*01	TCRBJ01-02*01	CAWSLTGTNSDYTF	ATCCTAAGCACGGAGAAGCTGCTTCTCAGCCACTCTGGCTTCTACCTCTGTGCCTGGAGTCTGACAGGGACAAACTCCGACTACACC
	0.0113308	2	TCRBV13-01*01		TCRBJ02-05*01	CASRTTNQDTQYF	TTCTTCCTCCTGCTGGAATTGGCTTCTCCCTCTCAGACATCTTTGTACTTCTGTGCCAGCAGAACAACTAACCAAGACACCCAGTAC
	0.0113308	2	TCRBV31-01*01	TCRBD02-01*01	TCRBJ02-07*01	CAWSLGGSYEQYF	TTCATCCTAAGCACGGAGAAGCTGCTTCTCAGCCACTCTGGCTTCTACCTCTGTGCCTGGAGTCTTGGGGGGTCCTATGAACAGTAC
	0.0113308	2	TCRBV31-01*01	TCRBD01-01*01	TCRBJ01-04*01	CAWSDRNERLFF	CAATTCATCCTAAGCACGGAGAAGCTGCTTCTCAGCCACTCTGGCTTCTACCTCTGTGCCTGGAGTGACAGAAACGAAAGATTATTT
	0.0113308	2	TCRBV12-01*01		TCRBJ01-05*01	CASSLEGKGNQAPLF	ATGAACATGAGTGCCTTGGAACTGGAGGACTCTGCTATGTACTTCTGTGCCAGCTCTCTCGAGGGCAAGGGCAACCAGGCTCCGCTT
	0.0113308	2	TCRBV12-01*01		TCRBJ01-03*01	CASSLPSGNTLYF	TCTGAAATGAACATGAGTGCCTTGGAACTGGAGGACTCTGCTATGTACTTCTGTGCCAGCTCTCTCCCTTCTGGAAATACGCTCTAT
	0.0113308	2	TCRBV12-01*01	TCRBD02-01*01	TCRBJ02-07*01	CASSLSWGKGYEQYF	ATGAACATGAGTGCCTTGGAACTGGAGGACTCTGCTATGTACTTCTGTGCCAGCTCTCTCTCCTGGGGAAAGGGGTATGAACAGTAC
	0.0113308	2	TCRBV12-01*01	TCRBD01-01*01	TCRBJ02-07*01	CASSPGGYEQYF	CACTCTGAAATGAACATGAGTGCCTTGGAACTGGAGGACTCTGCTATGTACTTCTGTGCCAGCTCTCCAGGGGGCTATGAACAGTAC
	0.0113308	2	TCRBV31-01*01	TCRBD02-01*01	TCRBJ02-07*01	CAWRDWGGAYEQYF	ATCCTAAGCACGGAGAAGCTGCTTCTCAGCCACTCTGGCTTCTACCTCTGTGCCTGGAGGGACTGGGGGGGCGCCTATGAACAGTAC
	0.0113308	2	TCRBV12-01*01	TCRBD01-01*01	TCRBJ01-04*01	CASSLRVSNERLFF	GAAATGAACATGAGTGCCTTGGAACTGGAGGACTCTGCTATGTACTTCTGTGCCAGCTCTCTCAGGGTTTCCAACGAAAGATTATTT
	0.0113308	2	TCRBV04-01*01	TCRBD01-01*01	TCRBJ01-05*01	CASSFGQGARAPLF	AATCTTCGAATCAAGTCTGTAGAGCCGGAGGACTCTGCTGTGTATCTCTGTGCCAGCAGCTTTGGACAGGGGGCCCGGGCTCCGCTT
	0.0113308	2	TCRBV04-01*01	TCRBD01-01*01	TCRBJ01-05*01	CASSQTGDQAPLF	TTGAATCTTCGAATCAAGTCTGTAGAGCCGGAGGACTCTGCTGTGTATCTCTGTGCCAGCAGCCAGACAGGGGACCAGGCTCCGCTT
	0.0113308	2	TCRBV31-01*01		TCRBJ01-05*01	CAWRRDNNQAPLF	TTCATCCTAAGCACGGAGAAGCTGCTTCTCAGCCACTCTGGCTTCTACCTCTGTGCCTGGAGACGGGATAACAACCAGGCTCCGCTT
	0.0113308	2	TCRBV12-01*01		TCRBJ01-03*01	CASSLGNSGNTLYF	GAAATGAACATGAGTGCCTTGGAACTGGAGGACTCTGCTATGTACTTCTGTGCCAGCTCTCTAGGAAATTCTGGAAATACGCTCTAT
	0.0113308	2	TCRBV04-01*01		TCRBJ01-03*01	CAGGNTLYF	GATAAAGCTCATTTGAATCTTCGAATCAAGTCTGTAGAGCCGGAGGACTCTGCTGTGTATCTCTGTGCCGGGGGAAATACGCTCTAT
	0.0113308	2	TCRBV13-02*01	TCRBD02-01*01	TCRBJ02-05*01	CASGAWGKDTQYF	TTCTCCCTCATTCTGGAGTTGGCTACCCCCTCTCAGACATCAGTGTACTTCTGTGCCAGCGGTGCCTGGGGTAAAGACACCCAGTAC
	0.0113308	2	TCRBV31-01*01	TCRBD01-01*01	TCRBJ02-07*01	CAWSLGEGSYEQYF	ATCCTAAGCACGGAGAAGCTGCTTCTCAGCCACTCTGGCTTCTACCTCTGTGCCTGGAGTCTCGGGGAGGGGTCCTATGAACAGTAC
	0.0113308	2	TCRBV31-01*01	TCRBD01-01*01	TCRBJ01-03*01	CAWSPGQGTGNTLYF	CTAAGCACGGAGAAGCTGCTTCTCAGCCACTCTGGCTTCTACCTCTGTGCCTGGAGTCCCGGACAGGGGACTGGAAATACGCTCTAT
	0.0113308	2	TCRBV31-01*01	TCRBD01-01*01	TCRBJ02-07*01	CAWSQGDEQYF	GACCAATTCATCCTAAGCACGGAGAAGCTGCTTCTCAGCCACTCTGGCTTCTACCTCTGTGCCTGGAGTCAGGGGGATGAACAGTAC
	0.0113308	2	TCRBV31-01*01	TCRBD02-01*01	TCRBJ02-07*01	CAWSHTGGFDEQYF	ATCCTAAGCACGGAGAAGCTGCTTCTCAGCCACTCTGGCTTCTACCTCTGTGCCTGGAGTCATACTGGGGGGTTCGATGAACAGTAC
	0.0113308	2	TCRBV31-01*01	TCRBD01-01*01	TCRBJ02-02*01	CAWSPGQNTGQLYF	ATCCTAAGCACGGAGAAGCTGCTTCTCAGCCACTCTGGCTTCTACCTCTGTGCCTGGAGTCCGGGACAGAACACCGGGCAGCTCTAC
	0.0113308	2	TCRBV12-01*01	TCRBD01-01*01	TCRBJ01-04*01	CASSPDGTGGGERLFF	AACATGAGTGCCTTGGAACTGGAGGACTCTGCTATGTACTTCTGTGCCAGCTCTCCAGACGGGACAGGGGGCGGCGAAAGATTATTT
	0.0113308	2	TCRBV12-01*01	TCRBD01-01*01	TCRBJ01-04*01	CASSPGTVGLNERLFF	AACATGAGTGCCTTGGAACTGGAGGACTCTGCTATGTACTTCTGTGCCAGCTCTCCGGGGACAGTTGGCCTCAACGAAAGATTATTT
	0.0113308	2	TCRBV31-01*01	TCRBD01-01*01	TCRBJ01-05*01	CAWSPGTGGNQAPLF	CTAAGCACGGAGAAGCTGCTTCTCAGCCACTCTGGCTTCTACCTCTGTGCCTGGAGTCCGGGGACAGGGGGCAACCAGGCTCCGCTT
	0.0113308	2	TCRBV13-01*01	TCRBD02-01*01	TCRBJ02-03*01	CASSENWTLYF	GAAGACTTCTTCCTCCTGCTGGAATTGGCTTCTCCCTCTCAGACATCTTTGTACTTCTGTGCCAGCAGTGAAAACTGGACGCTGTAT
	0.0113308	2	TCRBV01-01*01	TCRBD01-01*01	TCRBJ02-03*01	CTCSAVSRGGETLYF	CTGAGGCTGCAAGTGGCCAACATGAGCCAGGGCAGAACCTTGTACTGCACCTGCAGTGCAGTAAGCAGGGGAGGAGAAACGCTGTAT
	0.0113308	2	TCRBV31-01*01	TCRBD02-01*01	TCRBJ02-07*01	CAWSLGTGGNEQYF	ATCCTAAGCACGGAGAAGCTGCTTCTCAGCCACTCTGGCTTCTACCTCTGTGCCTGGAGTCTCGGGACTGGGGGGAATGAACAGTAC
	0.0113308	2	TCRBV31-01*01	TCRBD01-01*01	TCRBJ01-05*01	CAWSQGDNQAPLF	TTCATCCTAAGCACGGAGAAGCTGCTTCTCAGCCACTCTGGCTTCTACCTCTGTGCCTGGAGTCAGGGGGACAACCAGGCTCCGCTT
	0.0113308	2	TCRBV12-01*01	TCRBD02-01*01	TCRBJ01-03*01	CASSPWAGNTLYF	TCTGAAATGAACATGAGTGCCTTGGAACTGGAGGACTCTGCTATGTACTTCTGTGCCAGCTCTCCCTGGGCTGGAAATACGCTCTAT
	0.0113308	2	TCRBV31-01*01	TCRBD02-01*01	TCRBJ01-03*01	CAWSSNTLYF	GACGACCAATTCATCCTAAGCACGGAGAAGCTGCTTCTCAGCCACTCTGGCTTCTACCTCTGTGCCTGGAGCTCAAATACGCTCTAT
	0.0113308	2	TCRBV31-01*01	TCRBD01-01*01	TCRBJ02-01*01	CAWSLDRIYAEQFF	ATCCTAAGCACGGAGAAGCTGCTTCTCAGCCACTCTGGCTTCTACCTCTGTGCCTGGAGTCTAGACAGAATCTATGCTGAGCAGTTC
	0.0113308	2	TCRBV31-01*01	TCRBD01-01*01	TCRBJ02-07*01	CAWRGTGAFYEQYF	ATCCTAAGCACGGAGAAGCTGCTTCTCAGCCACTCTGGCTTCTACCTCTGTGCCTGGAGGGGGACAGGGGCTTTTTATGAACAGTAC
	0.0113308	2	TCRBV12-01*01	TCRBD01-01*01	TCRBJ01-04*01	CASSRGQGGERLFF	GAAATGAACATGAGTGCCTTGGAACTGGAGGACTCTGCTATGTACTTCTGTGCCAGCTCTCGGGGACAGGGAGGCGAAAGATTATTT
	0.0113308	2	TCRBV31-01*01	TCRBD02-01*01	TCRBJ02-07*01	CAWSLGLGGSSYEQYF	AGCACGGAGAAGCTGCTTCTCAGCCACTCTGGCTTCTACCTCTGTGCCTGGAGTCTAGGACTGGGGGGGAGCTCCTATGAACAGTAC
	0.0113308	2	TCRBV31-01*01	TCRBD01-01*01	TCRBJ01-04*01	CAWSLGTGGDERLFF	CTAAGCACGGAGAAGCTGCTTCTCAGCCACTCTGGCTTCTACCTCTGTGCCTGGAGTCTGGGGACAGGGGGCGACGAAAGATTATTT
	0.0113308	2	TCRBV13-01*01		TCRBJ02-03*01	CASRPGGAETLYF	TTCTTCCTCCTGCTGGAATTGGCTTCTCCCTCTCAGACATCTTTGTACTTCTGTGCCAGCAGGCCCGGCGGTGCAGAAACGCTGTAT
	0.0113308	2	TCRBV31-01*01	TCRBD02-01*01	TCRBJ02-07*01	CAWSTRDWGYEQYF	ATCCTAAGCACGGAGAAGCTGCTTCTCAGCCACTCTGGCTTCTACCTCTGTGCCTGGAGTACCCGGGACTGGGGGTATGAACAGTAC
	0.0113308	2	TCRBV31-01*01	TCRBD02-01*01	TCRBJ02-07*01	CAWRPGTGREQYF	TTCATCCTAAGCACGGAGAAGCTGCTTCTCAGCCACTCTGGCTTCTACCTCTGTGCCTGGAGACCAGGGACTGGGAGGGAACAGTAC
	0.0113308	2	TCRBV12-01*01	TCRBD01-01*01	TCRBJ01-03*01	CASSGTGGSGNTLYF	ATGAACATGAGTGCCTTGGAACTGGAGGACTCTGCTATGTACTTCTGTGCCAGCTCCGGGACAGGGGGATCTGGAAATACGCTCTAT
	0.0113308	2	TCRBV31-01*01	TCRBD02-01*01	TCRBJ02-07*01	CAWSRTGGFEQYF	TTCATCCTAAGCACGGAGAAGCTGCTTCTCAGCCACTCTGGCTTCTACCTCTGTGCCTGGAGTCGGACTGGGGGGTTTGAACAGTAC
	0.0113308	2	TCRBV31-01*01	TCRBD01-01*01	TCRBJ02-07*01	CAWSTDYEQYF	GACCAATTCATCCTAAGCACGGAGAAGCTGCTTCTCAGCCACTCTGGCTTCTACCTCTGTGCCTGGAGTACAGATTATGAACAGTAC
	0.0113308	2	TCRBV31-01*01	TCRBD01-01*01	TCRBJ02-07*01	CAWSPGHYEQYF	CAATTCATCCTAAGCACGGAGAAGCTGCTTCTCAGCCACTCTGGCTTCTACCTCTGTGCCTGGAGTCCGGGACACTATGAACAGTAC
	0.0113308	2	TCRBV31-01*01		TCRBJ02-07*01	CAWSLYEQYF	GACGACCAATTCATCCTAAGCACGGAGAAGCTGCTTCTCAGCCACTCTGGCTTCTACCTCTGTGCCTGGAGTCTATATGAACAGTAC
	0.0113308	2	TCRBV31-01*01	TCRBD02-01*01	TCRBJ02-07*01	CAWSLGGAGEQYF	TTCATCCTAAGCACGGAGAAGCTGCTTCTCAGCCACTCTGGCTTCTACCTCTGTGCCTGGAGTCTTGGGGGGGCGGGAGAACAGTAC
	0.0113308	2	TCRBV31-01*01	TCRBD02-01*01	TCRBJ02-07*01	CAWIGVYEQYF	GACCAATTCATCCTAAGCACGGAGAAGCTGCTTCTCAGCCACTCTGGCTTCTACCTCTGTGCCTGGATTGGGGTCTATGAACAGTAC
	0.0113308	2	TCRBV31-01*01		TCRBJ02-07*01	CAWSQGHEQYF	GACCAATTCATCCTAAGCACGGAGAAGCTGCTTCTCAGCCACTCTGGCTTCTACCTCTGTGCCTGGAGTCAAGGGCATGAACAGTAC
	0.0113308	2	TCRBV31-01*01		TCRBJ01-05*01	CAWSLGQAPLF	GACCAATTCATCCTAAGCACGGAGAAGCTGCTTCTCAGCCACTCTGGCTTCTACCTCTGTGCCTGGAGTCTGGGGCAGGCTCCGCTT
	0.0113308	2	TCRBV31-01*01	TCRBD01-01*01	TCRBJ01-05*01	CAWSPPQGDNQAPLF	CTAAGCACGGAGAAGCTGCTTCTCAGCCACTCTGGCTTCTACCTCTGTGCCTGGAGCCCCCCCCAGGGGGACAACCAGGCTCCGCTT
	0.0113308	2	TCRBV31-01*01		TCRBJ02-01*01	CAWSQMGARAEQFF	ATCCTAAGCACGGAGAAGCTGCTTCTCAGCCACTCTGGCTTCTACCTCTGTGCCTGGAGTCAAATGGGGGCGCGGGCTGAGCAGTTC
	0.0113308	2	TCRBV31-01*01	TCRBD02-01*01	TCRBJ02-02*01	CAWSHGTGGNTGQLYF	AGCACGGAGAAGCTGCTTCTCAGCCACTCTGGCTTCTACCTCTGTGCCTGGAGTCACGGGACTGGGGGGAACACCGGGCAGCTCTAC
	0.0113308	2	TCRBV31-01*01	TCRBD01-01*01	TCRBJ01-03*01	CAWTAGNTLYF	GACCAATTCATCCTAAGCACGGAGAAGCTGCTTCTCAGCCACTCTGGCTTCTACCTCTGTGCCTGGACAGCTGGAAATACGCTCTAT
	0.0113308	2	TCRBV04-01*01	TCRBD01-01*01	TCRBJ02-04*01	CASSQTGSQNTLYF	AATCTTCGAATCAAGTCTGTAGAGCCGGAGGACTCTGCTGTGTATCTCTGTGCCAGCAGCCAGACAGGAAGTCAAAACACCTTGTAC
	0.0113308	2	TCRBV10-01*01	TCRBD01-01*01	TCRBJ01-05*01	WASSEQIYRVNNQAPLF	TTAGAGTCAACCAGTTCCAACCAGACCTCCATGTACTTCTGGGCCAGCAGTGAACAAATTTACAGGGTTAACAACCAGGCTCCGCTT
	0.0113308	2	TCRBV31-01*01	TCRBD02-01*01	TCRBJ02-03*01	CACWGKTLYF	GACGACCAATTCATCCTAAGCACGGAGAAGCTGCTTCTCAGCCACTCTGGCTTCTACCTCTGTGCCTGCTGGGGGAAAACGCTGTAT
	0.0113308	2	TCRBV20-01*01	TCRBD01-01*01	TCRBJ01-01*01	CGARGTANTEVFF	TCATCTATGACAGTTTTAAATGCATATCTTGAAGACAGAGGCTTATATCTCTGTGGTGCTAGGGGGACAGCAAACACAGAAGTCTTC
	0.0113308	2	TCRBV16-01*01		TCRBJ01-01*01	CASSLNTEVFF	TCGCACTCAACTCTGAAGATCCAGAGCACGCAACCCCAGGACTCAGCGGTGTATCTTTGTGCAAGCAGCTTAAACACAGAAGTCTTC
	0.0113308	2	TCRBV03-01*01	TCRBD01-01*01	TCRBJ01-01*01	CASSLDRGNTEVFF	ACTCTGAAAATCCAACCCACAGCACTGGAGGACTCAGCTGTGTACTTCTGTGCCAGCAGCTTAGACAGGGGGAACACAGAAGTCTTC
	0.0113308	2	TCRBV13-02*01	TCRBD01-01*01	TCRBJ01-01*01	CASGDVRGNTEVFF	TCCCTCATTCTGGAGTTGGCTACCCCCTCTCAGACATCAGTGTACTTCTGTGCCAGCGGTGATGTCAGGGGAAACACAGAAGTCTTC
	0.0113308	2	TCRBV30-01*01	TCRBD01-01*01	TCRBJ02-07*01	CSSRDRGYEQYF	TTCTCAACGTTGACAGTGAACAATGCAAGGCCTGGAGACAGCAGTATCTATTTCTGTAGTTCTAGGGACAGGGGGTATGAACAGTAC
	0.0056654	1	TCRBV29-01*01	TCRBD01-01*01	TCRBJ02-07*01	CASSLSQVYEQYF	TTCTCCCTGATTCTGGATTCTGCTAAAACAAACCAGACATCTGTGTACTTCTGTGCTAGCAGTTTATCACAGGTCTATGAACAGTAC
	0.0056654	1	TCRBV29-01*01	TCRBD01-01*01	TCRBJ02-07*01	CASSPTGYEQYF	CATTTCTCCCTGATTCTGGATTCTGCTAAAACAAACCAGACATCTGTGTACTTCTGTGCTAGCAGCCCGACAGGGTATGAACAGTAC
	0.0056654	1	TCRBV29-01*01	TCRBD02-01*01	TCRBJ02-07*01	CASSLHWGFGEQYF	TCCCTGATTCTGGATTCTGCTAAAACAAACCAGACATCTGTGTACTTCTGTGCTAGCAGTTTACACTGGGGGTTTGGTGAACAGTAC
	0.0056654	1	TCRBV29-01*01		TCRBJ02-07*01	CASRALYEQYF	GAGCATTTCTCCCTGATTCTGGATTCTGCTAAAACAAACCAGACATCTGTGTACTTCTGTGCTAGCAGGGCCCTTTATGAACAGTAC
	0.0056654	1	TCRBV29-01*01	TCRBD01-01*01	TCRBJ02-07*01	CASSRRGGDEQYF	TTCTCCCTGATTCTGGATTCTGCTAAAACAAACCAGACATCTGTGTACTTCTGTGCTAGCAGCCGGAGGGGAGGGGATGAACAGTAC
	0.0056654	1	TCRBV29-01*01	TCRBD02-01*01	TCRBJ02-07*01	CASSQGLGVYEQYF	TCCCTGATTCTGGATTCTGCTAAAACAAACCAGACATCTGTGTACTTCTGTGCTAGCAGTCAGGGACTGGGGGTCTATGAACAGTAC
	0.0056654	1	TCRBV29-01*01	TCRBD01-01*01	TCRBJ02-07*01	CASSTPDRGSEQYF	TCCCTGATTCTGGATTCTGCTAAAACAAACCAGACATCTGTGTACTTCTGTGCTAGCAGTACCCCGGACAGGGGGAGTGAACAGTAC
	0.0056654	1	TCRBV29-01*01	TCRBD01-01*01	TCRBJ02-07*01	CASSLSRQYEQYF	TTCTCCCTGATTCTGGATTCTGCTAAAACAAACCAGACATCTGTGTACTTCTGTGCTAGCAGTTTATCGAGACAATATGAACAGTAC
	0.0056654	1	TCRBV29-01*01	TCRBD02-01*01	TCRBJ02-07*01	CASSPGTGYEQYF	TTCTCCCTGATTCTGGATTCTGCTAAAACAAACCAGACATCTGTGTACTTCTGTGCTAGCAGTCCCGGGACTGGCTATGAACAGTAC
	0.0056654	1	TCRBV29-01*01	TCRBD01-01*01	TCRBJ02-07*01	CASSSTGYEQYF	CATTTCTCCCTGATTCTGGATTCTGCTAAAACAAACCAGACATCTGTGTACTTCTGTGCTAGCAGTTCGACAGGGTATGAACAGTAC
	0.0056654	1	TCRBV29-01*01	TCRBD01-01*01	TCRBJ02-07*01	CASSFRGFYEQYF	TTCTCCCTGATTCTGGATTCTGCTAAAACAAACCAGACATCTGTGTACTTCTGTGCTAGCAGTTTTAGGGGATTCTATGAACAGTAC
	0.0056654	1	TCRBV29-01*01	TCRBD01-01*01	TCRBJ02-07*01	CASSLRSYEQYF	CATTTCTCCCTGATTCTGGATTCTGCTAAAACAAACCAGACATCTGTGTACTTCTGTGCTAGCAGTTTACGCAGCTATGAACAGTAC
	0.0056654	1	TCRBV23-01*01	TCRBD01-01*01	TCRBJ02-07*01	CSSSQGQGAHEQYF	AGCCTGGGAATCAGAACGTGCGAAGCAGAAGACTCAGCACTGTACTTGTGCTCCAGCAGTCAAGGGCAGGGGGCGCATGAACAGTAC
	0.0056654	1	TCRBV29-01*01	TCRBD02-01*01	TCRBJ02-07*01	CASSRGTGGIEQYF	TCCCTGATTCTGGATTCTGCTAAAACAAACCAGACATCTGTGTACTTCTGTGCTAGCAGCCGCGGGACTGGGGGGATTGAACAGTAC
	0.0056654	1	TCRBV29-01*01		TCRBJ02-07*01	CASTRDSYEQYF	CATTTCTCCCTGATTCTGGATTCTGCTAAAACAAACCAGACATCTGTGTACTTCTGTGCTAGCACGAGGGACTCCTATGAACAGTAC
	0.0056654	1	TCRBV29-01*01		TCRBJ02-07*01	CASSPGASSYEQYF	TCCCTGATTCTGGATTCTGCTAAAACAAACCAGACATCTGTGTACTTCTGTGCTAGCAGTCCCGGGGCGAGCTCCTATGAACAGTAC
	0.0056654	1	TCRBV29-01*01	TCRBD01-01*01	TCRBJ02-07*01	CASSFFRDRGWEQYF	CTGATTCTGGATTCTGCTAAAACAAACCAGACATCTGTGTACTTCTGTGCTAGCAGTTTTTTCCGGGACAGGGGGTGGGAACAGTAC
	0.0056654	1	TCRBV29-01*01	TCRBD01-01*01	TCRBJ02-07*01	CASSLSRRVEQYF	TTCTCCCTGATTCTGGATTCTGCTAAAACAAACCAGACATCTGTGTACTTCTGTGCTAGCAGTTTATCGCGCAGGGTTGAACAGTAC
	0.0056654	1	TCRBV29-01*01		TCRBJ02-07*01	CASSLSKRSSYEQYF	CTGATTCTGGATTCTGCTAAAACAAACCAGACATCTGTGTACTTCTGTGCTAGCAGTTTATCGAAGAGGAGCTCCTATGAACAGTAC
	0.0056654	1	TCRBV13-03*01	TCRBD01-01*01	TCRBJ01-02*01	CASSEGTRNSDYTF	TCTCTCATTCTGGAGTTGGCTTCCCTTTCTCAGACAGCTGTATATTTCTGTGCCAGCAGTGAGGGGACAAGAAACTCCGACTACACC
	0.0056654	1	TCRBV14-01*01	TCRBD02-01*01	TCRBJ02-07*01	CASSLGTGGYEQYF	ACTCTCAAGATCCAGTCTGCAAAGCAGGGCGACACAGCCACCTATCTCTGTGCCAGCAGTTTAGGGACTGGGGGGTATGAACAGTAC
	0.0056654	1	TCRBV29-01*01	TCRBD01-01*01	TCRBJ02-07*01	CASSTDTSYEQYF	TTCTCCCTGATTCTGGATTCTGCTAAAACAAACCAGACATCTGTGTACTTCTGTGCTAGCAGTACGGACACCTCCTATGAACAGTAC
	0.0056654	1	TCRBV29-01*01	TCRBD01-01*01	TCRBJ02-07*01	CASSLETGAYEQYF	TCCCTGATTCTGGATTCTGCTAAAACAAACCAGACATCTGTGTACTTCTGTGCTAGCAGTTTAGAGACAGGGGCCTATGAACAGTAC
	0.0056654	1	TCRBV14-01*01	TCRBD01-01*01	TCRBJ02-07*01	CASRPGTAYEQYF	TCCACTCTCAAGATCCAGTCTGCAAAGCAGGGCGACACAGCCACCTATCTCTGTGCCAGCAGGCCCGGGACAGCCTATGAACAGTAC
	0.0056654	1	TCRBV14-01*01	TCRBD02-01*01	TCRBJ02-07*01	CASRWTGGARYEQYF	CTCAAGATCCAGTCTGCAAAGCAGGGCGACACAGCCACCTATCTCTGTGCCAGCAGATGGACTGGGGGGGCGCGATATGAACAGTAC
	0.0056654	1	TCRBV29-01*01		TCRBJ02-07*01	CASRKKYEQYF	GAGCATTTCTCCCTGATTCTGGATTCTGCTAAAACAAACCAGACATCTGTGTACTTCTGTGCTAGCAGAAAGAAATATGAACAGTAC
	0.0056654	1	TCRBV13-03*01	TCRBD01-01*01	TCRBJ02-07*01	CASNTGGSSYEQYF	TCTCTCATTCTGGAGTTGGCTTCCCTTTCTCAGACAGCTGTATATTTCTGTGCCAGCAACACAGGGGGGAGCTCCTATGAACAGTAC
	0.0056654	1	TCRBV23-01*01	TCRBD02-01*01	TCRBJ02-07*01	CSSSQGLGGHYEQYF	CTGGGAATCAGAACGTGCGAAGCAGAAGACTCAGCACTGTACTTGTGCTCCAGCAGTCAAGGACTGGGGGGCCACTATGAACAGTAC
	0.0056654	1	TCRBV13-03*01	TCRBD02-01*01	TCRBJ02-07*01	CASSELGGQEQYF	TTCTCTCTCATTCTGGAGTTGGCTTCCCTTTCTCAGACAGCTGTATATTTCTGTGCCAGCAGCGAACTGGGGGGGCAAGAACAGTAC
	0.0056654	1	TCRBV13-03*01	TCRBD02-01*01	TCRBJ02-01*01	CASSDAGLGGYAEQFF	ATTCTGGAGTTGGCTTCCCTTTCTCAGACAGCTGTATATTTCTGTGCCAGCAGTGATGCGGGACTGGGGGGTTATGCTGAGCAGTTC
	0.0056654	1	TCRBV01-01*01	TCRBD02-01*01	TCRBJ01-02*01	CTCSAVANSDYTF	ACGGAGCTGAGGCTGCAAGTGGCCAACATGAGCCAGGGCAGAACCTTGTACTGCACCTGCAGTGCAGTTGCAAACTCCGACTACACC
	0.0056654	1	TCRBV29-01*01	TCRBD01-01*01	TCRBJ02-07*01	CASTRDIYEQYF	CATTTCTCCCTGATTCTGGATTCTGCTAAAACAAACCAGACATCTGTGTACTTCTGTGCTAGCACCCGGGACATTTATGAACAGTAC
	0.0056654	1	TCRBV13-03*01	TCRBD02-01*01	TCRBJ02-07*01	CASSGLAYEQYF	AATTTCTCTCTCATTCTGGAGTTGGCTTCCCTTTCTCAGACAGCTGTATATTTCTGTGCCAGCAGTGGTCTGGCGTATGAACAGTAC
	0.0056654	1	TCRBV23-01*01	TCRBD02-01*01	TCRBJ02-07*01	CSSSWDWEGYEQYF	AGCCTGGGAATCAGAACGTGCGAAGCAGAAGACTCAGCACTGTACTTGTGCTCCAGCAGTTGGGACTGGGAGGGCTATGAACAGTAC
	0.0056654	1	TCRBV29-01*01	TCRBD01-01*01	TCRBJ02-07*01	CASSRQDYEQYF	CATTTCTCCCTGATTCTGGATTCTGCTAAAACAAACCAGACATCTGTGTACTTCTGTGCTAGCAGTCGACAGGACTATGAACAGTAC
	0.0056654	1	TCRBV13-03*01	TCRBD01-01*01	TCRBJ02-07*01	CASSDRDRGHEQYF	TCTCTCATTCTGGAGTTGGCTTCCCTTTCTCAGACAGCTGTATATTTCTGTGCCAGCAGTGACCGGGACAGGGGTCATGAACAGTAC
	0.0056654	1	TCRBV14-01*01	TCRBD02-01*01	TCRBJ02-07*01	CASSPGLGGPEQYF	ACTCTCAAGATCCAGTCTGCAAAGCAGGGCGACACAGCCACCTATCTCTGTGCCAGCAGTCCTGGACTGGGGGGGCCCGAACAGTAC
	0.0056654	1	TCRBV29-01*01	TCRBD01-01*01	TCRBJ01-02*01	CASSLYQGRSDYTF	TCCCTGATTCTGGATTCTGCTAAAACAAACCAGACATCTGTGTACTTCTGTGCTAGCAGTTTATACCAGGGGAGGTCCGACTACACC
	0.0056654	1	TCRBV14-01*01	TCRBD02-01*01	TCRBJ02-07*01	CASSLNWVSSYEQYF	CTCAAGATCCAGTCTGCAAAGCAGGGCGACACAGCCACCTATCTCTGTGCCAGCAGTTTAAACTGGGTGAGCTCCTATGAACAGTAC
	0.0056654	1	TCRBV13-03*01	TCRBD02-01*01	TCRBJ02-07*01	CASGDWEYEQYF	AATTTCTCTCTCATTCTGGAGTTGGCTTCCCTTTCTCAGACAGCTGTATATTTCTGTGCCAGCGGGGACTGGGAGTATGAACAGTAC
	0.0056654	1	TCRBV13-03*01	TCRBD01-01*01	TCRBJ02-07*01	CASRRDRGYEQYF	TTCTCTCTCATTCTGGAGTTGGCTTCCCTTTCTCAGACAGCTGTATATTTCTGTGCCAGCAGACGGGACAGGGGCTATGAACAGTAC
	0.0056654	1	TCRBV14-01*01	TCRBD01-01*01	TCRBJ02-07*01	CASSHGTGDYEQYF	ACTCTCAAGATCCAGTCTGCAAAGCAGGGCGACACAGCCACCTATCTCTGTGCCAGCAGCCACGGGACAGGGGACTATGAACAGTAC
	0.0056654	1	TCRBV13-03*01		TCRBJ02-07*01	CASSVRYEQYF	GAGAATTTCTCTCTCATTCTGGAGTTGGCTTCCCTTTCTCAGACAGCTGTATATTTCTGTGCCAGCAGTGTACGATATGAACAGTAC
	0.0056654	1	TCRBV14-01*01	TCRBD01-01*01	TCRBJ01-04*01	CASKYSNERLFF	AACTCCACTCTCAAGATCCAGTCTGCAAAGCAGGGCGACACAGCCACCTATCTCTGTGCCAGCAAGTACAGTAACGAAAGATTATTT
	0.0056654	1	TCRBV29-01*01		TCRBJ02-07*01	CASSPGIYEQYF	CATTTCTCCCTGATTCTGGATTCTGCTAAAACAAACCAGACATCTGTGTACTTCTGTGCTAGCAGCCCCGGGATCTATGAACAGTAC
	0.0056654	1	TCRBV14-01*01	TCRBD01-01*01	TCRBJ02-07*01	CASSFWTGSSYEQYF	CTCAAGATCCAGTCTGCAAAGCAGGGCGACACAGCCACCTATCTCTGTGCCAGCAGTTTCTGGACAGGGAGCTCCTATGAACAGTAC
	0.0056654	1	TCRBV19-01*01	TCRBD02-01*01	TCRBJ02-07*01	CASSIGLDEQYF	TCTTTTTCTCTCACTGTGACATCTGCCCAGAAGAACGAGATGGCCGTTTTTCTCTGTGCCAGCAGTATAGGACTGGATGAACAGTAC
	0.0056654	1	TCRBV29-01*01	TCRBD01-01*01	TCRBJ01-02*01	CASSAGTANSDYTF	TCCCTGATTCTGGATTCTGCTAAAACAAACCAGACATCTGTGTACTTCTGTGCTAGCAGTGCGGGGACAGCAAACTCCGACTACACC
	0.0056654	1	TCRBV19-01*01	TCRBD02-01*01	TCRBJ02-07*01	CASSSGTGGAREQYF	CTCACTGTGACATCTGCCCAGAAGAACGAGATGGCCGTTTTTCTCTGTGCCAGCAGTTCCGGGACTGGGGGGGCGCGTGAACAGTAC
	0.0056654	1	TCRBV12-02*01	TCRBD02-01*01	TCRBJ02-07*01	CASSSDFYEQYF	CACTCTGAGATGAACATGAGTGCCTTGGAGCTAGAGGACTCTGCCGTGTACTTCTGTGCCAGCTCTTCGGACTTTTATGAACAGTAC
	0.0056654	1	TCRBV14-01*01	TCRBD01-01*01	TCRBJ02-07*01	CASSLRLSYEQYF	TCCACTCTCAAGATCCAGTCTGCAAAGCAGGGCGACACAGCCACCTATCTCTGTGCCAGCAGCCTCAGGCTCTCCTATGAACAGTAC
	0.0056654	1	TCRBV12-02*01	TCRBD02-01*01	TCRBJ02-07*01	CASSSGTGSYEQYF	GAGATGAACATGAGTGCCTTGGAGCTAGAGGACTCTGCCGTGTACTTCTGTGCCAGCTCTTCCGGGACTGGCTCCTATGAACAGTAC
	0.0056654	1	TCRBV01-01*01		TCRBJ02-07*01	CTCSADGSSYEQYF	GAGCTGAGGCTGCAAGTGGCCAACATGAGCCAGGGCAGAACCTTGTACTGCACCTGCAGTGCAGATGGAAGCTCCTATGAACAGTAC
	0.0056654	1	TCRBV19-01*01	TCRBD02-01*01	TCRBJ02-07*01	CASSMTGDSYEQYF	TCTCTCACTGTGACATCTGCCCAGAAGAACGAGATGGCCGTTTTTCTCTGTGCCAGCAGTATGACTGGGGACTCCTATGAACAGTAC
	0.0056654	1	TCRBV01-01*01		TCRBJ02-07*01	CTCSAGDEQYF	ACTGATACGGAGCTGAGGCTGCAAGTGGCCAACATGAGCCAGGGCAGAACCTTGTACTGCACCTGCAGTGCAGGGGACGAACAGTAC
	0.0056654	1	TCRBV17-01*01	TCRBD02-01*01	TCRBJ02-07*01	CASSKLGGREQYF	TGCTCTCTCTACATTGGCTCTGCAGGCCTAGAGTATTCTGCCATGTACCTCTGTGCTAGCAGTAAACTGGGGGGGCGAGAACAGTAC
	0.0056654	1	TCRBV13-03*01	TCRBD02-01*01	TCRBJ02-01*01	CASINWGTDAEQFF	TCTCTCATTCTGGAGTTGGCTTCCCTTTCTCAGACAGCTGTATATTTCTGTGCCAGCATCAACTGGGGGACCGATGCTGAGCAGTTC
	0.0056654	1	TCRBV13-03*01	TCRBD01-01*01	TCRBJ01-02*01	CASSPRDIANSDYTF	CTCATTCTGGAGTTGGCTTCCCTTTCTCAGACAGCTGTATATTTCTGTGCCAGCAGCCCCCGGGACATTGCAAACTCCGACTACACC
	0.0056654	1	TCRBV13-03*01	TCRBD02-01*01	TCRBJ02-07*01	CASSDELGGREQYF	TCTCTCATTCTGGAGTTGGCTTCCCTTTCTCAGACAGCTGTATATTTCTGTGCCAGCAGTGATGAACTGGGGGGGCGTGAACAGTAC
	0.0056654	1	TCRBV17-01*01	TCRBD01-01*01	TCRBJ02-07*01	CASSKGYEQYF	TCTTTCTGCTCTCTCTACATTGGCTCTGCAGGCCTAGAGTATTCTGCCATGTACCTCTGTGCTAGCAGTAAAGGGTATGAACAGTAC
	0.0056654	1	TCRBV14-01*01	TCRBD02-01*01	TCRBJ02-07*01	CASSFFFYEQYF	AACTCCACTCTCAAGATCCAGTCTGCAAAGCAGGGCGACACAGCCACCTATCTCTGTGCCAGCAGTTTCTTCTTCTATGAACAGTAC
	0.0056654	1	TCRBV29-01*01	TCRBD02-01*01	TCRBJ02-07*01	CASTRDWGGYEQYF	TCCCTGATTCTGGATTCTGCTAAAACAAACCAGACATCTGTGTACTTCTGTGCTAGCACCCGGGACTGGGGGGGCTATGAACAGTAC
	0.0056654	1	TCRBV13-03*01	TCRBD02-01*01	TCRBJ02-01*01	CASSDADWGAEQFF	TCTCTCATTCTGGAGTTGGCTTCCCTTTCTCAGACAGCTGTATATTTCTGTGCCAGCAGTGATGCTGACTGGGGGGCTGAGCAGTTC
	0.0056654	1	TCRBV19-01*01	TCRBD01-01*01	TCRBJ01-02*01	CASSIAPANSDYTF	TCTCTCACTGTGACATCTGCCCAGAAGAACGAGATGGCCGTTTTTCTCTGTGCCAGCAGTATAGCTCCAGCAAACTCCGACTACACC
	0.0056654	1	TCRBV13-03*01	TCRBD02-01*01	TCRBJ02-07*01	CASSGGGFSYEQYF	TCTCTCATTCTGGAGTTGGCTTCCCTTTCTCAGACAGCTGTATATTTCTGTGCCAGCAGTGGTGGGGGTTTCTCCTATGAACAGTAC
	0.0056654	1	TCRBV12-02*01	TCRBD02-01*01	TCRBJ02-07*01	CASSPPWGSYEQYF	GAGATGAACATGAGTGCCTTGGAGCTAGAGGACTCTGCCGTGTACTTCTGTGCCAGCTCTCCTCCCTGGGGCTCCTATGAACAGTAC
	0.0056654	1	TCRBV14-01*01	TCRBD01-01*01	TCRBJ02-07*01	CASSFEDTYEQYF	TCCACTCTCAAGATCCAGTCTGCAAAGCAGGGCGACACAGCCACCTATCTCTGTGCCAGCAGTTTTGAGGACACATATGAACAGTAC
	0.0056654	1	TCRBV19-01*01		TCRBJ02-07*01	CASSIVGHEQYF	TCTTTTTCTCTCACTGTGACATCTGCCCAGAAGAACGAGATGGCCGTTTTTCTCTGTGCCAGCAGTATAGTGGGCCATGAACAGTAC
	0.0056654	1	TCRBV12-02*01	TCRBD02-01*01	TCRBJ02-07*01	CASSHGLGGREQYF	GAGATGAACATGAGTGCCTTGGAGCTAGAGGACTCTGCCGTGTACTTCTGTGCCAGCTCTCACGGACTGGGGGGGCGCGAACAGTAC
	0.0056654	1	TCRBV14-01*01	TCRBD01-01*01	TCRBJ01-04*01	CASSRDSSNERLFF	ACTCTCAAGATCCAGTCTGCAAAGCAGGGCGACACAGCCACCTATCTCTGTGCCAGCAGCAGGGACAGTTCCAACGAAAGATTATTT
	0.0056654	1	TCRBV29-01*01	TCRBD01-01*01	TCRBJ01-05*01	CASSLGQGFDNQAPLF	ATTCTGGATTCTGCTAAAACAAACCAGACATCTGTGTACTTCTGTGCTAGCAGCCTGGGACAGGGGTTTGACAACCAGGCTCCGCTT
	0.0056654	1	TCRBV13-03*01	TCRBD01-01*01	TCRBJ02-07*01	CASSDRGFEQYF	AATTTCTCTCTCATTCTGGAGTTGGCTTCCCTTTCTCAGACAGCTGTATATTTCTGTGCCAGCAGTGATAGGGGATTTGAACAGTAC
	0.0056654	1	TCRBV01-01*01	TCRBD01-01*01	TCRBJ02-07*01	CTCSAEGQGYEQYF	GAGCTGAGGCTGCAAGTGGCCAACATGAGCCAGGGCAGAACCTTGTACTGCACCTGCAGTGCAGAGGGACAGGGGTATGAACAGTAC
	0.0056654	1	TCRBV14-01*01	TCRBD02-01*01	TCRBJ02-07*01	CASRAGTGGYEQYF	ACTCTCAAGATCCAGTCTGCAAAGCAGGGCGACACAGCCACCTATCTCTGTGCCAGCAGGGCCGGGACTGGGGGCTATGAACAGTAC
	0.0056654	1	TCRBV01-01*01	TCRBD01-01*01	TCRBJ02-07*01	CTCSAHKYEQYF	GATACGGAGCTGAGGCTGCAAGTGGCCAACATGAGCCAGGGCAGAACCTTGTACTGCACCTGCAGTGCACATAAATATGAACAGTAC
	0.0056654	1	TCRBV01-01*01	TCRBD01-01*01	TCRBJ02-07*01	CTCSAEEGAGEQYF	GAGCTGAGGCTGCAAGTGGCCAACATGAGCCAGGGCAGAACCTTGTACTGCACCTGCAGTGCAGAGGAGGGGGCGGGGGAACAGTAC
	0.0056654	1	TCRBV13-01*01	TCRBD02-01*01	TCRBJ02-07*01	CASSDVAGGSYEQYF	CTCCTGCTGGAATTGGCTTCTCCCTCTCAGACATCTTTGTACTTCTGTGCCAGCAGTGATGTGGCTGGGGGGAGTTATGAACAGTAC
	0.0056654	1	TCRBV17-01*01	TCRBD01-01*01	TCRBJ02-07*01	CASSRRGRSYEQYF	TCTCTCTACATTGGCTCTGCAGGCCTAGAGTATTCTGCCATGTACCTCTGTGCTAGCAGTAGAAGGGGGCGGTCCTATGAACAGTAC
	0.0056654	1	TCRBV13-03*01	TCRBD01-01*01	TCRBJ02-07*01	CASSDAEGSSYEQYF	CTCATTCTGGAGTTGGCTTCCCTTTCTCAGACAGCTGTATATTTCTGTGCCAGCAGTGATGCAGAGGGGAGCTCCTATGAACAGTAC
	0.0056654	1	TCRBV29-01*01	TCRBD01-01*01	TCRBJ02-07*01	CASSLGDRSSYEQYF	CTGATTCTGGATTCTGCTAAAACAAACCAGACATCTGTGTACTTCTGTGCTAGCAGTTTAGGAGACAGGAGCTCCTATGAACAGTAC
	0.0056654	1	TCRBV13-03*01	TCRBD01-01*01	TCRBJ02-07*01	CASSDVGTGDEQYF	TCTCTCATTCTGGAGTTGGCTTCCCTTTCTCAGACAGCTGTATATTTCTGTGCCAGCAGTGATGTGGGGACAGGGGATGAACAGTAC
	0.0056654	1	TCRBV13-01*01	TCRBD02-01*01	TCRBJ02-07*01	CASSDEGGAHEQYF	TTCCTCCTGCTGGAATTGGCTTCTCCCTCTCAGACATCTTTGTACTTCTGTGCCAGCAGTGATGAAGGGGGGGCGCATGAACAGTAC
	0.0056654	1	TCRBV01-01*01	TCRBD01-01*01	TCRBJ02-07*01	CTCSADRQGSHEQYF	CTGAGGCTGCAAGTGGCCAACATGAGCCAGGGCAGAACCTTGTACTGCACCTGCAGTGCAGATCGACAGGGGAGCCATGAACAGTAC
	0.0056654	1	TCRBV01-01*01	TCRBD01-01*01	TCRBJ02-07*01	CTCSTGTGEGEQYF	GAGCTGAGGCTGCAAGTGGCCAACATGAGCCAGGGCAGAACCTTGTACTGCACCTGCAGTACCGGGACAGGGGAGGGCGAACAGTAC
	0.0056654	1	TCRBV29-01*01		TCRBJ01-05*01	CASSLSNNQAPLF	TTCTCCCTGATTCTGGATTCTGCTAAAACAAACCAGACATCTGTGTACTTCTGTGCTAGCAGTTTATCTAACAACCAGGCTCCGCTT
	0.0056654	1	TCRBV23-01*01	TCRBD01-01*01	TCRBJ02-06*01	CSSSYRGRPLALTD	AGCCTGGGAATCAGAACGTGCGAAGCAGAAGACTCAGCACTGTACTTGTGCTCCAGCAGCTACAGGGGGCGCCCCCTTGCCCTGACT
	0.0056654	1	TCRBV14-01*01	TCRBD01-01*01	TCRBJ02-07*01	CASSSDRGLEQYF	TCCACTCTCAAGATCCAGTCTGCAAAGCAGGGCGACACAGCCACCTATCTCTGTGCCAGCAGTTCGGACAGGGGGCTTGAACAGTAC
	0.0056654	1	TCRBV19-01*01	TCRBD02-01*01	TCRBJ02-07*01	CASSSDWGIEQYF	TTTTCTCTCACTGTGACATCTGCCCAGAAGAACGAGATGGCCGTTTTTCTCTGTGCCAGCAGTTCGGACTGGGGGATTGAACAGTAC
	0.0056654	1	TCRBV19-01*01	TCRBD02-01*01	TCRBJ02-07*01	CASSIGLGGRGYEQYF	ACTGTGACATCTGCCCAGAAGAACGAGATGGCCGTTTTTCTCTGTGCCAGCAGTATAGGGCTGGGGGGGAGAGGGTATGAACAGTAC
	0.0056654	1	TCRBV01-01*01		TCRBJ02-07*01	CTCSASPGPYEQYF	GAGCTGAGGCTGCAAGTGGCCAACATGAGCCAGGGCAGAACCTTGTACTGCACCTGCAGTGCAAGTCCGGGACCCTATGAACAGTAC
	0.0056654	1	TCRBV19-01*01	TCRBD01-01*01	TCRBJ02-07*01	CASSSQGDEQYF	TCTTTTTCTCTCACTGTGACATCTGCCCAGAAGAACGAGATGGCCGTTTTTCTCTGTGCCAGCAGCTCGCAGGGAGATGAACAGTAC
	0.0056654	1	TCRBV29-01*01		TCRBJ02-07*01	CASSLGLEQYF	GAGCATTTCTCCCTGATTCTGGATTCTGCTAAAACAAACCAGACATCTGTGTACTTCTGTGCTAGCAGTTTAGGATTGGAACAGTAC
	0.0056654	1	TCRBV29-01*01	TCRBD02-01*01	TCRBJ02-07*01	CASSLSGGAREQYF	TCCCTGATTCTGGATTCTGCTAAAACAAACCAGACATCTGTGTACTTCTGTGCTAGCAGTTTATCCGGGGGGGCGCGAGAACAGTAC
	0.0056654	1	TCRBV29-01*01	TCRBD01-01*01	TCRBJ01-04*01	CASSHSQGRAERLFF	CTGATTCTGGATTCTGCTAAAACAAACCAGACATCTGTGTACTTCTGTGCTAGCAGCCATTCACAGGGGAGGGCCGAAAGATTATTT
	0.0056654	1	TCRBV14-01*01	TCRBD01-01*01	TCRBJ01-05*01	CASSLRQGNNQAPLF	CTCAAGATCCAGTCTGCAAAGCAGGGCGACACAGCCACCTATCTCTGTGCCAGCAGCCTCCGACAGGGAAACAACCAGGCTCCGCTT
	0.0056654	1	TCRBV17-01*01	TCRBD02-01*01	TCRBJ02-07*01	CASSRNWGGSEQYF	TCTCTCTACATTGGCTCTGCAGGCCTAGAGTATTCTGCCATGTACCTCTGTGCTAGCAGTAGAAACTGGGGGGGCAGTGAACAGTAC
	0.0056654	1	TCRBV12-02*01	TCRBD02-01*01	TCRBJ02-07*01	CASSPRDWGYEQYF	GAGATGAACATGAGTGCCTTGGAGCTAGAGGACTCTGCCGTGTACTTCTGTGCCAGCTCTCCCCGGGACTGGGGGTATGAACAGTAC
	0.0056654	1	TCRBV29-01*01	TCRBD01-01*01	TCRBJ02-07*01	CASSSRQYEQYF	CATTTCTCCCTGATTCTGGATTCTGCTAAAACAAACCAGACATCTGTGTACTTCTGTGCTAGCAGTTCCAGACAGTATGAACAGTAC
	0.0056654	1	TCRBV01-01*01	TCRBD01-01*01	TCRBJ02-07*01	CTCSAQGYEQYF	GATACGGAGCTGAGGCTGCAAGTGGCCAACATGAGCCAGGGCAGAACCTTGTACTGCACCTGCAGTGCTCAGGGCTATGAACAGTAC
	0.0056654	1	TCRBV29-01*01	TCRBD01-01*01	TCRBJ01-04*01	CASSFRGERLFF	CATTTCTCCCTGATTCTGGATTCTGCTAAAACAAACCAGACATCTGTGTACTTCTGTGCTAGCAGTTTCAGAGGCGAAAGATTATTT
	0.0056654	1	TCRBV01-01*01	TCRBD02-01*01	TCRBJ01-04*01	CTCSADGGSNERLFF	CTGAGGCTGCAAGTGGCCAACATGAGCCAGGGCAGAACCTTGTACTGCACCTGCAGTGCAGATGGGGGTTCCAACGAAAGATTATTT
	0.0056654	1	TCRBV13-03*01		TCRBJ01-04*01	CASSDTGAGANERLFF	ATTCTGGAGTTGGCTTCCCTTTCTCAGACAGCTGTATATTTCTGTGCCAGCAGTGATACGGGGGCAGGGGCCAACGAAAGATTATTT
	0.0056654	1	TCRBV14-01*01	TCRBD01-01*01	TCRBJ01-05*01	CASSLDINNQAPLF	ACTCTCAAGATCCAGTCTGCAAAGCAGGGCGACACAGCCACCTATCTCTGTGCCAGCAGTCTGGACATTAACAACCAGGCTCCGCTT
	0.0056654	1	TCRBV29-01*01	TCRBD01-01*01	TCRBJ01-03*01	CASSSDRNGNTLYF	TCCCTGATTCTGGATTCTGCTAAAACAAACCAGACATCTGTGTACTTCTGTGCTAGCAGTTCGGACAGGAATGGAAATACGCTCTAT
	0.0056654	1	TCRBV23-01*01		TCRBJ01-02*01	CSSSQRVSDYTF	CTCTGCAGCCTGGGAATCAGAACGTGCGAAGCAGAAGACTCAGCACTGTACTTGTGCTCCAGCAGTCAAAGAGTCTCCGACTACACC
	0.0056654	1	TCRBV13-01*01	TCRBD01-01*01	TCRBJ02-07*01	CASSDAEGYEQYF	TTCTTCCTCCTGCTGGAATTGGCTTCTCCCTCTCAGACATCTTTGTACTTCTGTGCCAGCAGTGATGCAGAGGGGTATGAACAGTAC
	0.0056654	1	TCRBV01-01*01	TCRBD01-01*01	TCRBJ02-07*01	CTCSAETGGYEQYF	GAGCTGAGGCTGCAAGTGGCCAACATGAGCCAGGGCAGAACCTTGTACTGCACCTGCAGTGCAGAGACAGGGGGCTATGAACAGTAC
	0.0056654	1	TCRBV15-01*01	TCRBD02-01*01	TCRBJ02-07*01	CAVAGSSYEQYF	TTCTCCACTCTGAAGATTCAACCTACAGAACCCAAGGACTCAGCTGTGTATCTGTGTGCCGTCGCTGGGAGCTCCTATGAACAGTAC
	0.0056654	1	TCRBV13-01*01	TCRBD02-01*01	TCRBJ02-07*01	CASSDALGPYEQYF	TTCCTCCTGCTGGAATTGGCTTCTCCCTCTCAGACATCTTTGTACTTCTGTGCCAGCAGTGATGCTCTGGGCCCCTATGAACAGTAC
	0.0056654	1	TCRBV17-01*01	TCRBD01-01*01	TCRBJ01-04*01	CASSRRGQGGERLFF	CTCTACATTGGCTCTGCAGGCCTAGAGTATTCTGCCATGTACCTCTGTGCTAGCAGTAGAAGAGGACAGGGTGGCGAAAGATTATTT
	0.0056654	1	TCRBV19-01*01		TCRBJ01-04*01	CASSIARGGLSNERLFF	GTGACATCTGCCCAGAAGAACGAGATGGCCGTTTTTCTCTGTGCCAGCAGTATAGCCAGGGGGGGACTTTCCAACGAAAGATTATTT
	0.0056654	1	TCRBV17-01*01	TCRBD01-01*01	TCRBJ01-04*01	CASSTQESSNERLFF	CTCTACATTGGCTCTGCAGGCCTAGAGTATTCTGCCATGTACCTCTGTGCTAGCAGTACTCAGGAATCTTCCAACGAAAGATTATTT
[truncated: 13,350 more rows]

## Sheet: PREINJ
PREINJ	productive_frequency (%)	# of productive templates	v_resolved	d_resolved	j_resolved	amino_acid	rearrangement
	0.0937123	42	TCRBV29-01*01	TCRBD01-01*01	TCRBJ02-07*01	CASSLNTYEQYF	CATTTCTCCCTGATTCTGGATTCTGCTAAAACAAACCAGACATCTGTGTACTTCTGTGCTAGCAGTTTAAACACCTATGAACAGTAC
	0.0758624	34	TCRBV03-01*01	TCRBD02-01*01	TCRBJ02-07*01	CASSLMLGGREQYF	ACTCTGAAAATCCAACCCACAGCACTGGAGGACTCAGCTGTGTACTTCTGTGCCAGCAGCTTAATGCTGGGGGGGCGGGAACAGTAC
	0.0713999	32	TCRBV14-01*01	TCRBD02-01*01	TCRBJ02-07*01	CASSFGGRFREQYF	ACTCTCAAGATCCAGTCTGCAAAGCAGGGCGACACAGCCACCTATCTCTGTGCCAGCAGTTTCGGGGGGCGCTTCCGGGAACAGTAC
	0.0713999	32	TCRBV16-01*01		TCRBJ02-07*01	CASSLKGGYEQYF	TCAACTCTGAAGATCCAGAGCACGCAACCCCAGGACTCAGCGGTGTATCTTTGTGCAAGCAGCTTGAAGGGGGGCTATGAACAGTAC
	0.0647061	29	TCRBV03-01*01	TCRBD02-01*01	TCRBJ02-07*01	CASSPDWGEAYEQYF	CTGAAAATCCAACCCACAGCACTGGAGGACTCAGCTGTGTACTTCTGTGCCAGCAGCCCAGACTGGGGGGAAGCCTATGAACAGTAC
	0.0602437	27	TCRBV03-01*01		TCRBJ01-03*01	CASSRDARSGNTLYF	CTGAAAATCCAACCCACAGCACTGGAGGACTCAGCTGTGTACTTCTGTGCCAGCAGTCGGGACGCCCGTTCTGGAAATACGCTCTAT
	0.0602437	27	TCRBV19-01*01		TCRBJ01-02*01	CASSNRNSDYTF	TCTTTTTCTCTCACTGTGACATCTGCCCAGAAGAACGAGATGGCCGTTTTTCTCTGTGCCAGCAGTAATCGAAACTCCGACTACACC
	0.0602437	27	TCRBV17-01*01	TCRBD01-01*01	TCRBJ01-03*01	CASSLGAGNTLYF	TGCTCTCTCTACATTGGCTCTGCAGGCCTAGAGTATTCTGCCATGTACCTCTGTGCTAGCAGTCTAGGGGCTGGAAATACGCTCTAT
	0.0535499	24	TCRBV03-01*01	TCRBD02-01*01	TCRBJ02-07*01	CASSLNTGGAGEQYF	CTGAAAATCCAACCCACAGCACTGGAGGACTCAGCTGTGTACTTCTGTGCCAGCAGCTTAAATACTGGGGGGGCTGGTGAACAGTAC
	0.0535499	24	TCRBV13-02*01	TCRBD02-01*01	TCRBJ02-07*01	CASGDWGEQYF	GAGAACTTCTCCCTCATTCTGGAGTTGGCTACCCCCTCTCAGACATCAGTGTACTTCTGTGCCAGCGGTGATTGGGGGGAACAGTAC
	0.0513187	23	TCRBV20-01*01	TCRBD01-01*01	TCRBJ02-07*01	CGARRSSSYEQYF	TCATCTATGACAGTTTTAAATGCATATCTTGAAGACAGAGGCTTATATCTCTGTGGTGCTAGGAGGTCGAGCTCCTATGAACAGTAC
	0.0513187	23	TCRBV17-01*01	TCRBD01-01*01	TCRBJ01-04*01	CASSFRDKRLFF	TTCTGCTCTCTCTACATTGGCTCTGCAGGCCTAGAGTATTCTGCCATGTACCTCTGTGCTAGCAGTTTCCGGGACAAAAGATTATTT
	0.0490874	22	TCRBV24-01*01	TCRBD01-01*01	TCRBJ01-03*01	CASSPDNSGNTLYF	ATCCTGGAAATCCTATCCTCTGAAGAAGACGACTCAGCACTGTAGCTCTGTGCCAGCAGTCCCGACAATTCTGGAAATACGCTCTAT
	0.0468562	21	TCRBV14-01*01	TCRBD02-01*01	TCRBJ02-07*01	CASSSGGSSYEQYF	ACTCTCAAGATCCAGTCTGCAAAGCAGGGCGACACAGCCACCTATCTCTGTGCCAGCAGCTCTGGGGGGAGCTCCTATGAACAGTAC
	0.0468562	21	TCRBV16-01*01		TCRBJ02-07*01	CARTGVEQYF	CAGTCGCACTCAACTCTGAAGATCCAGAGCACGCAACCCCAGGACTCAGCGGTGTATCTTTGTGCAAGGACGGGGGTGGAACAGTAC
	0.0468562	21	TCRBV13-01*01	TCRBD01-01*01	TCRBJ01-05*01	CASSDRDRDNQAPLF	CTCCTGCTGGAATTGGCTTCTCCCTCTCAGACATCTTTGTACTTCTGTGCCAGCAGTGACCGGGACAGGGACAACCAGGCTCCGCTT
	0.0446249	20	TCRBV16-01*01	TCRBD01-01*01	TCRBJ01-02*01	CASSSTADSDYTF	TCAACTCTGAAGATCCAGAGCACGCAACCCCAGGACTCAGCGGTGTATCTTTGTGCAAGCAGCTCGACAGCGGACTCCGACTACACC
	0.0423937	19	TCRBV17-01*01	TCRBD01-01*01	TCRBJ01-01*01	CASSTRTANTEVFF	TCTCTCTACATTGGCTCTGCAGGCCTAGAGTATTCTGCCATGTACCTCTGTGCTAGCAGTACCAGGACAGCAAACACAGAAGTCTTC
	0.0401624	18	TCRBV16-01*01		TCRBJ02-07*01	CASSLDMGADEQYF	ACTCTGAAGATCCAGAGCACGCAACCCCAGGACTCAGCGGTGTATCTTTGTGCAAGCAGCTTAGATATGGGGGCGGATGAACAGTAC
	0.0401624	18	TCRBV13-01*01		TCRBJ02-07*01	CASSDEEQYF	CAAGAAGACTTCTTCCTCCTGCTGGAATTGGCTTCTCCCTCTCAGACATCTTTGTACTTCTGTGCCAGCAGTGATGAAGAACAGTAC
	0.0401624	18	TCRBV24-01*01		TCRBJ02-02*01	CASSLGTSNTGQLYF	CTGGAAATCCTATCCTCTGAAGAAGACGACTCAGCACTGTAGCTCTGTGCCAGCAGTCTGGGGACCTCAAACACCGGGCAGCTCTAC
	0.0401624	18	TCRBV16-01*01	TCRBD01-01*01	TCRBJ01-02*01	CASSLGQNSDYTF	TCAACTCTGAAGATCCAGAGCACGCAACCCCAGGACTCAGCGGTGTATCTTTGTGCAAGCAGCTTGGGACAAAACTCCGACTACACC
	0.0401624	18	TCRBV19-01*01		TCRBJ01-05*01	CASWDNNQAPLF	TCTTTTTCTCTCACTGTGACATCTGCCCAGAAGAACGAGATGGCCGTTTTTCTCTGTGCCAGCTGGGACAACAACCAGGCTCCGCTT
	0.0379312	17	TCRBV13-02*01	TCRBD02-01*01	TCRBJ02-07*01	CASGDAGTGGYEQYF	CTCATTCTGGAGTTGGCTACCCCCTCTCAGACATCAGTGTACTTCTGTGCCAGCGGTGATGCGGGGACTGGGGGGTATGAACAGTAC
	0.0379312	17	TCRBV16-01*01	TCRBD02-01*01	TCRBJ02-07*01	CASSLVLGVSYEQYF	CTGAAGATCCAGAGCACGCAACCCCAGGACTCAGCGGTGTATCTTTGTGCAAGCAGCTTAGTTCTGGGGGTCTCCTATGAACAGTAC
	0.0379312	17	TCRBV29-01*01	TCRBD01-01*01	TCRBJ01-05*01	CASSSQGRGNQAPLF	CTGATTCTGGATTCTGCTAAAACAAACCAGACATCTGTGTACTTCTGTGCTAGCAGCTCACAGGGTAGGGGCAACCAGGCTCCGCTT
	0.0379312	17	TCRBV16-01*01		TCRBJ02-07*01	CASSSPSSYEQYF	TCAACTCTGAAGATCCAGAGCACGCAACCCCAGGACTCAGCGGTGTATCTTTGTGCAAGCAGCTCCCCGAGCTCCTATGAACAGTAC
	0.0379312	17	TCRBV17-01*01	TCRBD01-01*01	TCRBJ01-02*01	CASSSRTANSDYTF	TCTCTCTACATTGGCTCTGCAGGCCTAGAGTATTCTGCCATGTACCTCTGTGCTAGCAGTAGCCGGACAGCAAACTCCGACTACACC
	0.0379312	17	TCRBV12-02*01	TCRBD01-01*01	TCRBJ02-07*01	CASSLASPYEQYF	TCTGAGATGAACATGAGTGCCTTGGAGCTAGAGGACTCTGCCGTGTACTTCTGTGCCAGCTCTCTCGCCAGCCCCTATGAACAGTAC
	0.0379312	17	TCRBV19-01*01		TCRBJ01-04*01	CASSIGSERLFF	TCTTTTTCTCTCACTGTGACATCTGCCCAGAAGAACGAGATGGCCGTTTTTCTCTGTGCCAGCAGTATAGGGAGCGAAAGATTATTT
	0.0356999	16	TCRBV16-01*01	TCRBD01-01*01	TCRBJ02-07*01	CASSPGTGSYEQYF	ACTCTGAAGATCCAGAGCACGCAACCCCAGGACTCAGCGGTGTATCTTTGTGCAAGCAGCCCCGGGACAGGCTCCTATGAACAGTAC
	0.0356999	16	TCRBV13-02*01		TCRBJ02	CASGEGVQYF	CAAGAGAACTTCTCCCTCATTCTGGAGTTGGCTACCCCCTCTCAGACATCAGTGTACTTCTGTGCCAGCGGTGAGGGGGTTCAGTAC
	0.0356999	16	TCRBV02-01*01	TCRBD02-01*01	TCRBJ02-04*01	CASSQDGWASQNTLYF	CAGATCACAGCTCTAAAGCCTGATGACTCGGCCACATACTTCTGTGCCAGCAGCCAAGACGGCTGGGCTAGTCAAAACACCTTGTAC
	0.0356999	16	TCRBV29-01*01	TCRBD01-01*01	TCRBJ02-07*01	CASSLRGGEQYF	CATTTCTCCCTGATTCTGGATTCTGCTAAAACAAACCAGACATCTGTGTACTTCTGTGCTAGCAGTTTAAGGGGTGGGGAACAGTAC
	0.0356999	16	TCRBV13-02*01		TCRBJ02-07*01	CASGDESSYEQYF	TTCTCCCTCATTCTGGAGTTGGCTACCCCCTCTCAGACATCAGTGTACTTCTGTGCCAGCGGTGATGAGAGCTCCTATGAACAGTAC
	0.0334687	15	TCRBV13-02*01		TCRBJ02-07*01	CASGEREYEQYF	AACTTCTCCCTCATTCTGGAGTTGGCTACCCCCTCTCAGACATCAGTGTACTTCTGTGCCAGCGGTGAGAGGGAATATGAACAGTAC
	0.0334687	15	TCRBV13-03*01	TCRBD01-01*01	TCRBJ02-07*01	CASSPDRGEQYF	AATTTCTCTCTCATTCTGGAGTTGGCTTCCCTTTCTCAGACAGCTGTATATTTCTGTGCCAGCAGTCCCGACAGGGGTGAACAGTAC
	0.0334687	15	TCRBV13-02*01		TCRBJ02-01*01	CASGDAEQFF	CAAGAGAACTTCTCCCTCATTCTGGAGTTGGCTACCCCCTCTCAGACATCAGTGTACTTCTGTGCCAGCGGTGATGCTGAGCAGTTC
	0.0334687	15	TCRBV19-01*01	TCRBD01-01*01	TCRBJ02-07*01	CASSIAHDISYEQYF	CTCACTGTGACATCTGCCCAGAAGAACGAGATGGCCGTTTTTCTCTGTGCCAGCAGTATAGCCCATGACATCTCCTATGAACAGTAC
	0.0334687	15	TCRBV01-01*01	TCRBD01-01*01	TCRBJ01-03*01	CTCSADINSGNTLYF	CTGAGGCTGCAAGTGGCCAACATGAGCCAGGGCAGAACCTTGTACTGCACCTGCAGTGCAGACATAAATTCTGGAAATACGCTCTAT
	0.0334687	15	TCRBV29-01*01	TCRBD01-01*01	TCRBJ01-02*01	CASSPSPTPNSDYTF	CTGATTCTGGATTCTGCTAAAACAAACCAGACATCTGTGTACTTCTGTGCTAGCAGTCCCTCCCCGACACCAAACTCCGACTACACC
	0.0334687	15	TCRBV19-01*01		TCRBJ02-01*01	CASSIRQNYAEQFF	TCTCTCACTGTGACATCTGCCCAGAAGAACGAGATGGCCGTTTTTCTCTGTGCCAGCAGTATAAGGCAGAACTATGCTGAGCAGTTC
	0.0334687	15	TCRBV12-02*01	TCRBD02-01*01	TCRBJ02-07*01	CASSPLTGTEQYF	TCTGAGATGAACATGAGTGCCTTGGAGCTAGAGGACTCTGCCGTGTACTTCTGTGCCAGCTCTCCCCTGACTGGGACTGAACAGTAC
	0.0334687	15	TCRBV03-01*01		TCRBJ02-07*01	CASSPSRGYEQYF	TTCACTCTGAAAATCCAACCCACAGCACTGGAGGACTCAGCTGTGTACTTCTGTGCCAGCAGCCCCTCTCGGGGTTATGAACAGTAC
	0.0334687	15	TCRBV13-02*01		TCRBJ01-05*01	CASGPRNNQAPLF	TTCTCCCTCATTCTGGAGTTGGCTACCCCCTCTCAGACATCAGTGTACTTCTGTGCCAGCGGTCCGCGAAACAACCAGGCTCCGCTT
	0.0334687	15	TCRBV29-01*01	TCRBD02-01*01	TCRBJ02-07*01	CASSSLGPYEQYF	TTCTCCCTGATTCTGGATTCTGCTAAAACAAACCAGACATCTGTGTACTTCTGTGCTAGCAGTTCCTTGGGTCCTTATGAACAGTAC
	0.0312374	14	TCRBV03-01*01	TCRBD02-01*01	TCRBJ02-03*01	CASSRRLGASAETLYF	AAAATCCAACCCACAGCACTGGAGGACTCAGCTGTGTACTTCTGTGCCAGCAGCCGACGGCTGGGGGCTAGTGCAGAAACGCTGTAT
	0.0312374	14	TCRBV13-02*01		TCRBJ02-07*01	CASGDAGYEQYF	AACTTCTCCCTCATTCTGGAGTTGGCTACCCCCTCTCAGACATCAGTGTACTTCTGTGCCAGCGGTGATGCCGGCTATGAACAGTAC
	0.0312374	14	TCRBV31-01*01	TCRBD01-01*01	TCRBJ01-04*01	CAWSLGTANERLFF	ATCCTAAGCACGGAGAAGCTGCTTCTCAGCCACTCTGGCTTCTACCTCTGTGCCTGGAGTCTAGGGACAGCCAACGAAAGATTATTT
	0.0312374	14	TCRBV16-01*01	TCRBD01-01*01	TCRBJ02-07*01	CASSLDRVEQYF	CACTCAACTCTGAAGATCCAGAGCACGCAACCCCAGGACTCAGCGGTGTATCTTTGTGCAAGCAGCTTGGACAGGGTTGAACAGTAC
	0.0312374	14	TCRBV12-01*01	TCRBD01-01*01	TCRBJ02-07*01	CASSPGQYEQYF	CACTCTGAAATGAACATGAGTGCCTTGGAACTGGAGGACTCTGCTATGTACTTCTGTGCCAGCTCTCCGGGACAGTATGAACAGTAC
	0.0312374	14	TCRBV12-01*01		TCRBJ01-04*01	CASSRGNERLFF	CACTCTGAAATGAACATGAGTGCCTTGGAACTGGAGGACTCTGCTATGTACTTCTGTGCCAGCTCTCGGGGGAACGAAAGATTATTT
	0.0312374	14	TCRBV13-02*01	TCRBD01-01*01	TCRBJ01-03*01	CASGDAGNSGNTLYF	CTCATTCTGGAGTTGGCTACCCCCTCTCAGACATCAGTGTACTTCTGTGCCAGCGGTGATGCAGGGAATTCTGGAAATACGCTCTAT
	0.0312374	14	TCRBV15-01*01	TCRBD02-01*01	TCRBJ02-07*01	CASRPGTGGANEQYF	CTGAAGATTCAACCTACAGAACCCAAGGACTCAGCTGTGTATCTGTGTGCCAGCAGGCCGGGGACTGGGGGGGCGAATGAACAGTAC
	0.0312374	14	TCRBV01-01*01	TCRBD02-01*01	TCRBJ02-01*01	CTCSAEWGRYAEQFF	CTGAGGCTGCAAGTGGCCAACATGAGCCAGGGCAGAACCTTGTACTGCACCTGCAGTGCAGAATGGGGTCGCTATGCTGAGCAGTTC
	0.0312374	14	TCRBV29-01*01		TCRBJ01-02*01	CASSSNSDYTF	GAGCATTTCTCCCTGATTCTGGATTCTGCTAAAACAAACCAGACATCTGTGTACTTCTGTGCTAGCAGTTCAAACTCCGACTACACC
	0.0312374	14	TCRBV16-01*01	TCRBD01-01*01	TCRBJ01-02*01	CASSFSTNSDYTF	TCAACTCTGAAGATCCAGAGCACGCAACCCCAGGACTCAGCGGTGTATCTTTGTGCAAGCAGCTTTTCAACAAACTCCGACTACACC
	0.0312374	14	TCRBV14-01*01	TCRBD01-01*01	TCRBJ02-07*01	CASSRDRGYEQYF	TCCACTCTCAAGATCCAGTCTGCAAAGCAGGGCGACACAGCCACCTATCTCTGTGCCAGCAGCAGGGACAGGGGGTATGAACAGTAC
	0.0312374	14	TCRBV12-01*01		TCRBJ02-01*01	CASSPGQYAEQFF	TCTGAAATGAACATGAGTGCCTTGGAACTGGAGGACTCTGCTATGTACTTCTGTGCCAGCTCCCCCGGCCAATATGCTGAGCAGTTC
	0.0312374	14	TCRBV24-01*01	TCRBD01-01*01	TCRBJ02-07*01	CASSPAGGYEQYF	TGCATCCTGGAAATCCTATCCTCTGAAGAAGACGACTCAGCACTGTAGCTCTGTGCCAGCAGTCCCGCAGGGGGCTATGAACAGTAC
	0.0312374	14	TCRBV03-01*01	TCRBD02-01*01	TCRBJ02-07*01	CASSSRGGYEQYF	TTCACTCTGAAAATCCAACCCACAGCACTGGAGGACTCAGCTGTGTACTTCTGTGCCAGCAGCTCTAGGGGGGGTTATGAACAGTAC
	0.0312374	14	TCRBV13-01*01	TCRBD02-01*01	TCRBJ02-07*01	CASSDALSYEQYF	TTCTTCCTCCTGCTGGAATTGGCTTCTCCCTCTCAGACATCTTTGTACTTCTGTGCCAGCAGTGATGCACTCTCCTATGAACAGTAC
	0.0290062	13	TCRBV13-02*01	TCRBD01-01*01	TCRBJ02-07*01	CASGDAIYEQYF	AACTTCTCCCTCATTCTGGAGTTGGCTACCCCCTCTCAGACATCAGTGTACTTCTGTGCCAGCGGTGATGCCATCTATGAACAGTAC
	0.0290062	13	TCRBV04-01*01	TCRBD01-01*01	TCRBJ02-07*01	CASSPSDNSYEQYF	AATCTTCGAATCAAGTCTGTAGAGCCGGAGGACTCTGCTGTGTATCTCTGTGCCAGCAGCCCCTCAGACAACTCCTATGAACAGTAC
	0.0290062	13	TCRBV04-01*01		TCRBJ01-03*01	CASSYKDSGNTLYF	AATCTTCGAATCAAGTCTGTAGAGCCGGAGGACTCTGCTGTGTATCTCTGTGCCAGCAGCTACAAAGATTCTGGAAATACGCTCTAT
	0.0290062	13	TCRBV14-01*01	TCRBD01-01*01	TCRBJ01-02*01	CASSFHNANSDYTF	ACTCTCAAGATCCAGTCTGCAAAGCAGGGCGACACAGCCACCTATCTCTGTGCCAGCAGTTTTCACAATGCAAACTCCGACTACACC
	0.0290062	13	TCRBV16-01*01	TCRBD02-01*01	TCRBJ02-07*01	CASSSGLGGGEQYF	ACTCTGAAGATCCAGAGCACGCAACCCCAGGACTCAGCGGTGTATCTTTGTGCAAGCAGCTCGGGACTGGGGGGAGGGGAACAGTAC
	0.0290062	13	TCRBV15-01*01	TCRBD01-01*01	TCRBJ02-07*01	CASSPGTGVYEQYF	ACTCTGAAGATTCAACCTACAGAACCCAAGGACTCAGCTGTGTATCTGTGTGCCAGCAGCCCCGGGACAGGGGTGTATGAACAGTAC
	0.0290062	13	TCRBV23-01*01	TCRBD01-01*01	TCRBJ02-07*01	CSSSQRTGDREQYF	AGCCTGGGAATCAGAACGTGCGAAGCAGAAGACTCAGCACTGTACTTGTGCTCCAGCAGTCAACGCACAGGGGATAGGGAACAGTAC
	0.0290062	13	TCRBV05-01*01	TCRBD02-01*01	TCRBJ02-07*01	CASSPRTGGRSSYEQYF	ATATCTGCCGTGGATCCAGAAGACTCAGCTGTCTATTTTTGTGCCAGCAGCCCCCGAACTGGGGGGAGGAGCTCCTATGAACAGTAC
	0.0290062	13	TCRBV16-01*01	TCRBD01-01*01	TCRBJ01-03*01	CASSLPGTGEYGNTLYF	ATCCAGAGCACGCAACCCCAGGACTCAGCGGTGTATCTTTGTGCAAGCAGCTTACCTGGGACAGGGGAATATGGAAATACGCTCTAT
	0.0290062	13	TCRBV12-02*01	TCRBD02-01*01	TCRBJ02-07*01	CASSLGLGGRYEQYF	ATGAACATGAGTGCCTTGGAGCTAGAGGACTCTGCCGTGTACTTCTGTGCCAGCTCTCTCGGACTGGGGGGGCGGTATGAACAGTAC
	0.0290062	13	TCRBV29-01*01	TCRBD02-01*01	TCRBJ01-04*01	CASSLGGRANERLFF	CTGATTCTGGATTCTGCTAAAACAAACCAGACATCTGTGTACTTCTGTGCTAGCAGTTTAGGGGGGAGGGCCAACGAAAGATTATTT
	0.0290062	13	TCRBV02-01*01	TCRBD01-01*01	TCRBJ01-05*01	CASSQESDNNQAPLF	CTTCAGATCACAGCTCTAAAGCCTGATGACTCGGCCACATACTTCTGTGCCAGCAGCCAAGAATCAGATAACAACCAGGCTCCGCTT
	0.0290062	13	TCRBV29-01*01	TCRBD01-01*01	TCRBJ02-07*01	CASDRGDEQYF	GAGCATTTCTCCCTGATTCTGGATTCTGCTAAAACAAACCAGACATCTGTGTACTTCTGTGCTAGCGACAGGGGGGATGAACAGTAC
	0.0290062	13	TCRBV01-01*01		TCRBJ02-07*01	CTCSGDEQYF	GTCACTGATACGGAGCTGAGGCTGCAAGTGGCCAACATGAGCCAGGGCAGAACCTTGTACTGCACCTGCAGTGGGGATGAACAGTAC
	0.0290062	13	TCRBV13-02*01	TCRBD01-01*01	TCRBJ01-03*01	CASGDATGGDTLYF	TCCCTCATTCTGGAGTTGGCTACCCCCTCTCAGACATCAGTGTACTTCTGTGCCAGCGGTGATGCTACAGGGGGGGATACGCTCTAT
	0.0290062	13	TCRBV20-01*01	TCRBD01-01*01	TCRBJ01-05*01	CGASPGGAGQAPLF	TCTATGACAGTTTTAAATGCATATCTTGAAGACAGAGGCTTATATCTCTGTGGTGCTAGCCCAGGGGGCGCGGGCCAGGCTCCGCTT
	0.0290062	13	TCRBV19-01*01	TCRBD01-01*01	TCRBJ01-02*01	CASSYRGRGSDYTF	TCTCTCACTGTGACATCTGCCCAGAAGAACGAGATGGCCGTTTTTCTCTGTGCCAGCAGTTACAGGGGGCGCGGCTCCGACTACACC
	0.0290062	13	TCRBV19-01*01	TCRBD01-01*01	TCRBJ02-07*01	CASSITRYEQYF	TCTTTTTCTCTCACTGTGACATCTGCCCAGAAGAACGAGATGGCCGTTTTTCTCTGTGCCAGCAGTATCACCAGATATGAACAGTAC
	0.0290062	13	TCRBV19-01*01		TCRBJ02-07*01	CASSIRGYEQYF	TCTTTTTCTCTCACTGTGACATCTGCCCAGAAGAACGAGATGGCCGTTTTTCTCTGTGCCAGCAGTATTCGGGGCTATGAACAGTAC
	0.0290062	13	TCRBV03-01*01	TCRBD02-01*01	TCRBJ02-07*01	CASSLGWGNEQYF	TTCACTCTGAAAATCCAACCCACAGCACTGGAGGACTCAGCTGTGTACTTCTGTGCCAGCAGCTTAGGATGGGGGAATGAACAGTAC
	0.0290062	13	TCRBV13-02*01	TCRBD01-01*01	TCRBJ01-05*01	CASGDNNNQAPLF	TTCTCCCTCATTCTGGAGTTGGCTACCCCCTCTCAGACATCAGTGTACTTCTGTGCCAGCGGTGACAATAACAACCAGGCTCCGCTT
	0.026775	12	TCRBV13-03*01	TCRBD02-01*01	TCRBJ02	CASSDAGDEQYF	AATTTCTCTCTCATTCTGGAGTTGGCTTCCCTTTCTCAGACAGCTGTATATTTCTGTGCCAGCAGTGATGCTGGGGACGAGCAGTAC
	0.026775	12	TCRBV14-01*01	TCRBD02-01*01	TCRBJ02-01*01	CASSPSAEQFF	ACTAACTCCACTCTCAAGATCCAGTCTGCAAAGCAGGGCGACACAGCCACCTATCTCTGTGCCAGCAGTCCCTCTGCTGAGCAGTTC
	0.026775	12	TCRBV31-01*01	TCRBD02-01*01	TCRBJ02-07*01	CAWSLVDWAYEQYF	ATCCTAAGCACGGAGAAGCTGCTTCTCAGCCACTCTGGCTTCTACCTCTGTGCCTGGAGTCTAGTGGACTGGGCCTATGAACAGTAC
	0.026775	12	TCRBV12-02*01	TCRBD02-01*01	TCRBJ02-02*01	CASSPDWVNTGQLYF	ATGAACATGAGTGCCTTGGAGCTAGAGGACTCTGCCGTGTACTTCTGTGCCAGCTCTCCCGACTGGGTGAACACCGGGCAGCTCTAC
	0.026775	12	TCRBV12-01*01		TCRBJ02-02*01	CASSLVPGQLYF	CACTCTGAAATGAACATGAGTGCCTTGGAACTGGAGGACTCTGCTATGTACTTCTGTGCCAGCTCTCTCGTGCCCGGGCAGCTCTAC
	0.026775	12	TCRBV26-01*01	TCRBD01-01*01	TCRBJ02-01*01	LCQQSTGGYAEQFF	CAGCCTAGAAATTCAGTCCTCTGAGGCAGGAGACTCAGCACTGTACCTCTGTGCCAGCAGTCGACAGGGGGGTATGCTGAGCAGTTC
	0.026775	12	TCRBV04-01*01	TCRBD01-01*01	TCRBJ02-07*01	CASSYAGREQYF	CATTTGAATCTTCGAATCAAGTCTGTAGAGCCGGAGGACTCTGCTGTGTATCTCTGTGCCAGCAGCTATGCAGGGCGGGAACAGTAC
	0.026775	12	TCRBV04-01*01	TCRBD01-01*01	TCRBJ02-07*01	CASSFSSYEQYF	CATTTGAATCTTCGAATCAAGTCTGTAGAGCCGGAGGACTCTGCTGTGTATCTCTGTGCCAGCAGCTTTAGCTCCTATGAACAGTAC
	0.026775	12	TCRBV19-01*01	TCRBD01-01*01	TCRBJ01-01*01	CASTAGTGGRTEVFF	CTCACTGTGACATCTGCCCAGAAGAACGAGATGGCCGTTTTTCTCTGTGCCAGCACCGCCGGGACAGGGGGTCGCACAGAAGTCTTC
	0.026775	12	TCRBV19-01*01	TCRBD02-01*01	TCRBJ02-07*01	CASSIKWTGGYEQYF	CTCACTGTGACATCTGCCCAGAAGAACGAGATGGCCGTTTTTCTCTGTGCCAGCAGTATAAAGTGGACTGGGGGTTATGAACAGTAC
	0.026775	12	TCRBV19-01*01	TCRBD01-01*01	TCRBJ02-07*01	CASSISGTSSYEQYF	CTCACTGTGACATCTGCCCAGAAGAACGAGATGGCCGTTTTTCTCTGTGCCAGCAGTATATCCGGGACAAGCTCCTATGAACAGTAC
	0.026775	12	TCRBV13-02*01	TCRBD02-01*01	TCRBJ02-07*01	CASGVNWGDSYEQYF	CTCATTCTGGAGTTGGCTACCCCCTCTCAGACATCAGTGTACTTCTGTGCCAGCGGTGTAAACTGGGGGGACTCCTATGAACAGTAC
	0.026775	12	TCRBV01-01*01	TCRBD02-01*01	TCRBJ02-07*01	CTCSAGLGSSYEQYF	CTGAGGCTGCAAGTGGCCAACATGAGCCAGGGCAGAACCTTGTACTGCACCTGCAGTGCAGGACTGGGGAGCTCCTATGAACAGTAC
	0.026775	12	TCRBV01-01*01	TCRBD01-01*01	TCRBJ01-03*01	CTCSGRDRGGNTLYF	CTGAGGCTGCAAGTGGCCAACATGAGCCAGGGCAGAACCTTGTACTGCACCTGCAGTGGCCGGGACAGGGGGGGAAATACGCTCTAT
	0.026775	12	TCRBV12-02*01		TCRBJ01-03*01	CASSLSGEGNTLYF	GAGATGAACATGAGTGCCTTGGAGCTAGAGGACTCTGCCGTGTACTTCTGTGCCAGCTCTCTATCGGGGGAGGGAAATACGCTCTAT
	0.026775	12	TCRBV29-01*01		TCRBJ02-02*01	CASRGAGQLYF	GAGCATTTCTCCCTGATTCTGGATTCTGCTAAAACAAACCAGACATCTGTGTACTTCTGTGCTAGCAGGGGGGCCGGGCAGCTCTAC
	0.026775	12	TCRBV01-01*01	TCRBD01-01*01	TCRBJ01-05*01	CTCSPRDRAQAPLF	GAGCTGAGGCTGCAAGTGGCCAACATGAGCCAGGGCAGAACCTTGTACTGCACCTGCAGTCCCCGGGACAGGGCTCAGGCTCCGCTT
	0.026775	12	TCRBV01-01*01	TCRBD01-01*01	TCRBJ02-07*01	CTCSAQGYEQYF	GATACGGAGCTGAGGCTGCAAGTGGCCAACATGAGCCAGGGCAGAACCTTGTACTGCACCTGCAGTGCCCAGGGCTATGAACAGTAC
	0.026775	12	TCRBV03-01*01	TCRBD02-01*01	TCRBJ02-07*01	CASSFWGVEQYF	TATTTCACTCTGAAAATCCAACCCACAGCACTGGAGGACTCAGCTGTGTACTTCTGTGCCAGCAGCTTCTGGGGGGTGGAACAGTAC
	0.026775	12	TCRBV16-01*01	TCRBD02-01*01	TCRBJ02-07*01	CASSLVGGGEQYF	TCAACTCTGAAGATCCAGAGCACGCAACCCCAGGACTCAGCGGTGTATCTTTGTGCAAGCAGCTTAGTGGGGGGTGGCGAACAGTAC
	0.026775	12	TCRBV14-01*01		TCRBJ02-05*01	CASSWGRADTQYF	TCCACTCTCAAGATCCAGTCTGCAAAGCAGGGCGACACAGCCACCTATCTCTGTGCCAGCAGTTGGGGCAGGGCGGACACCCAGTAC
	0.026775	12	TCRBV13-02*01	TCRBD02-01*01	TCRBJ02-07*01	CASGERTGAYEQYF	TCCCTCATTCTGGAGTTGGCTACCCCCTCTCAGACATCAGTGTACTTCTGTGCCAGCGGTGAGAGGACTGGGGCCTATGAACAGTAC
	0.026775	12	TCRBV13-02*01	TCRBD02-01*01	TCRBJ02-07*01	CASGDAPGGYEQYF	TCCCTCATTCTGGAGTTGGCTACCCCCTCTCAGACATCAGTGTACTTCTGTGCCAGCGGTGATGCGCCTGGGGGGTATGAACAGTAC
	0.026775	12	TCRBV19-01*01	TCRBD01-01*01	TCRBJ02-07*01	CASSTRDRGYEQYF	TCTCTCACTGTGACATCTGCCCAGAAGAACGAGATGGCCGTTTTTCTCTGTGCCAGCAGTACCCGGGACAGGGGTTATGAACAGTAC
	0.026775	12	TCRBV19-01*01	TCRBD02-01*01	TCRBJ02-07*01	CASSPPGGRDEQYF	TCTCTCACTGTGACATCTGCCCAGAAGAACGAGATGGCCGTTTTTCTCTGTGCCAGCAGTCCCCCGGGGGGGCGCGATGAACAGTAC
	0.026775	12	TCRBV19-01*01	TCRBD01-01*01	TCRBJ02-07*01	CASKMVGYEQYF	TCTTTTTCTCTCACTGTGACATCTGCCCAGAAGAACGAGATGGCCGTTTTTCTCTGTGCCAGCAAGATGGTAGGGTATGAACAGTAC
	0.026775	12	TCRBV13-01*01		TCRBJ01-03*01	CASSGGTTGNTLYF	TTCCTCCTGCTGGAATTGGCTTCTCCCTCTCAGACATCTTTGTACTTCTGTGCCAGCAGTGGCGGGACGACGGGAAATACGCTCTAT
	0.026775	12	TCRBV19-01*01		TCRBJ02-07*01	CASTPGQNYEQYF	TTTTCTCTCACTGTGACATCTGCCCAGAAGAACGAGATGGCCGTTTTTCTCTGTGCCAGCACCCCCGGGCAAAATTATGAACAGTAC
	0.0245437	11	TCRBV12-01*01	TCRBD01-01*01	TCRBJ01-02*01	CASSLGTGGNSDYTF	ATGAACATGAGTGCCTTGGAACTGGAGGACTCTGCTATGTACTTCTGTGCCAGCTCTCTTGGGACAGGGGGCAACTCCGACTACACC
	0.0245437	11	TCRBV13-03*01	TCRBD01-01*01	TCRBJ01-03*01	CASSGGTGGSGNTLYF	ATTCTGGAGTTGGCTTCCCTTTCTCAGACAGCTGTATATTTCTGTGCCAGCAGTGGCGGGACAGGGGGTTCTGGAAATACGCTCTAT
	0.0245437	11	TCRBV31-01*01		TCRBJ02-07*01	CAWSRVGGEQYF	CAATTCATCCTAAGCACGGAGAAGCTGCTTCTCAGCCACTCTGGCTTCTACCTCTGTGCCTGGAGTCGGGTGGGAGGTGAACAGTAC
	0.0245437	11	TCRBV29-01*01	TCRBD01-01*01	TCRBJ02-07*01	CASTQYEQYF	CGGGAGCATTTCTCCCTGATTCTGGATTCTGCTAAAACAAACCAGACATCTGTGTACTTCTGTGCTAGCACCCAATATGAACAGTAC
	0.0245437	11	TCRBV29-01*01		TCRBJ02-07*01	CASSLREQYF	CGGGAGCATTTCTCCCTGATTCTGGATTCTGCTAAAACAAACCAGACATCTGTGTACTTCTGTGCTAGCAGTTTGAGAGAACAGTAC
	0.0245437	11	TCRBV13-01*01	TCRBD02-01*01	TCRBJ02-07*01	CASSGAGGSLWKQYF	CTCCTGCTGGAATTGGCTTCTCCCTCTCAGACATCTTTGTACTTCTGTGCCAGCAGTGGGGCCGGGGGGTCCCTCTGGAAACAGTAC
	0.0245437	11	TCRBV17-01*01	TCRBD02-01*01	TCRBJ02-07*01	CASSRGTGGAFEQYF	CTCTACATTGGCTCTGCAGGCCTAGAGTATTCTGCCATGTACCTCTGTGCTAGCAGTAGAGGGACTGGGGGGGCTTTTGAACAGTAC
	0.0245437	11	TCRBV03-01*01	TCRBD02-01*01	TCRBJ02-07*01	CASRSGTGEPYEQYF	CTGAAAATCCAACCCACAGCACTGGAGGACTCAGCTGTGTACTTCTGTGCCAGCAGATCCGGGACTGGGGAACCCTATGAACAGTAC
	0.0245437	11	TCRBV16-01*01	TCRBD02-01*01	TCRBJ02-07*01	CASSLDGTGRYEQYF	CTGAAGATCCAGAGCACGCAACCCCAGGACTCAGCGGTGTATCTTTGTGCAAGCAGCTTAGATGGGACTGGGCGCTATGAACAGTAC
	0.0245437	11	TCRBV01-01*01	TCRBD01-01*01	TCRBJ01-03*01	CTCSGGTNSGNTLYF	CTGAGGCTGCAAGTGGCCAACATGAGCCAGGGCAGAACCTTGTACTGCACCTGCAGTGGAGGGACAAATTCTGGAAATACGCTCTAT
	0.0245437	11	TCRBV02-01*01	TCRBD02-01*01	TCRBJ02-07*01	CASSQTGGSSYEQYF	CTTCAGATCACAGCTCTAAAGCCTGATGACTCGGCCACATACTTCTGTGCCAGCAGCCAAACTGGGGGAAGCTCCTATGAACAGTAC
	0.0245437	11	TCRBV02-01*01	TCRBD02-01*01	TCRBJ02-07*01	CASSHRDWGSYEQYF	CTTCAGATCACAGCTCTAAAGCCTGATGACTCGGCCACATACTTCTGTGCCAGCAGCCACCGGGACTGGGGGTCCTATGAACAGTAC
	0.0245437	11	TCRBV05-01*01		TCRBJ02-07*01	CASSPGRSSYEQYF	CTTTTACATATATCTGCCGTGGATCCAGAAGACTCAGCTGTCTATTTTTGTGCCAGCAGCCCCGGACGGAGCTCCTATGAACAGTAC
	0.0245437	11	TCRBV12-02*01		TCRBJ02-07*01	CASSLEEQYF	GACTATCACTCTGAGATGAACATGAGTGCCTTGGAGCTAGAGGACTCTGCCGTGTACTTCTGTGCCAGCTCTCTCGAGGAACAGTAC
	0.0245437	11	TCRBV13-02*01	TCRBD02-01*01	TCRBJ02-07*01	CASGDPYEQYF	GAGAACTTCTCCCTCATTCTGGAGTTGGCTACCCCCTCTCAGACATCAGTGTACTTCTGTGCCAGCGGTGATCCTTATGAACAGTAC
	0.0245437	11	TCRBV01-01*01	TCRBD01-01*01	TCRBJ02-07*01	CTCSADRTDYEQYF	GAGCTGAGGCTGCAAGTGGCCAACATGAGCCAGGGCAGAACCTTGTACTGCACCTGCAGTGCAGATAGGACAGACTATGAACAGTAC
	0.0245437	11	TCRBV01-01*01	TCRBD01-01*01	TCRBJ02-05*01	CTCSARQGKDTQYF	GAGCTGAGGCTGCAAGTGGCCAACATGAGCCAGGGCAGAACCTTGTACTGCACCTGCAGTGCGAGACAGGGGAAAGACACCCAGTAC
	0.0245437	11	TCRBV03-01*01		TCRBJ02-07*01	CASSPPGYEQYF	TATTTCACTCTGAAAATCCAACCCACAGCACTGGAGGACTCAGCTGTGTACTTCTGTGCCAGCAGCCCGCCGGGGTATGAACAGTAC
	0.0245437	11	TCRBV03-01*01	TCRBD01-01*01	TCRBJ01-02*01	CASSSGNSDYTF	TATTTCACTCTGAAAATCCAACCCACAGCACTGGAGGACTCAGCTGTGTACTTCTGTGCCAGCAGCTCAGGGAACTCCGACTACACC
	0.0245437	11	TCRBV16-01*01	TCRBD01-01*01	TCRBJ02-07*01	CASSLETGDEQYF	TCAACTCTGAAGATCCAGAGCACGCAACCCCAGGACTCAGCGGTGTATCTTTGTGCAAGCAGCTTAGAGACAGGGGATGAACAGTAC
	0.0245437	11	TCRBV20-01*01	TCRBD01-01*01	TCRBJ01-05*01	CGANRGNNQAPLF	TCATCTATGACAGTTTTAAATGCATATCTTGAAGACAGAGGCTTATATCTCTGTGGTGCTAACAGGGGGAACAACCAGGCTCCGCTT
	0.0245437	11	TCRBV19-01*01		TCRBJ02-07*01	CASSTGGEQYF	TCATCTTTTTCTCTCACTGTGACATCTGCCCAGAAGAACGAGATGGCCGTTTTTCTCTGTGCCAGCAGTACCGGGGGTGAACAGTAC
	0.0245437	11	TCRBV13-02*01	TCRBD02-01*01	TCRBJ02-07*01	CASGERTGGYEQYF	TCCCTCATTCTGGAGTTGGCTACCCCCTCTCAGACATCAGTGTACTTCTGTGCCAGCGGTGAACGGACTGGGGGGTATGAACAGTAC
	0.0245437	11	TCRBV29-01*01	TCRBD01-01*01	TCRBJ02-07*01	CASSLGTPSYEQYF	TCCCTGATTCTGGATTCTGCTAAAACAAACCAGACATCTGTGTACTTCTGTGCTAGCAGTTTAGGGACACCCTCCTATGAACAGTAC
	0.0245437	11	TCRBV17-01*01		TCRBJ02-05*01	CASSPGFQDTQYF	TGCTCTCTCTACATTGGCTCTGCAGGCCTAGAGTATTCTGCCATGTACCTCTGTGCTAGCAGTCCCGGGTTTCAAGACACCCAGTAC
	0.0245437	11	TCRBV05-01*01	TCRBD01-01*01	TCRBJ02-07*01	CASSQGTGGAYEQYF	TTACATATATCTGCCGTGGATCCAGAAGACTCAGCTGTCTATTTTTGTGCCAGCAGCCAAGGGACAGGGGGCGCCTATGAACAGTAC
	0.0245437	11	TCRBV02-01*01	TCRBD01-01*01	TCRBJ01-04*01	CASSGTDNERLFF	TTAGACCTTCAGATCACAGCTCTAAAGCCTGATGACTCGGCCACATACTTCTGTGCCAGCAGCGGGACAGACAACGAAAGATTATTT
	0.0245437	11	TCRBV03-01*01	TCRBD02-01*01	TCRBJ02-07*01	CASSLRGGREQYF	TTCACTCTGAAAATCCAACCCACAGCACTGGAGGACTCAGCTGTGTACTTCTGTGCCAGCAGCTTACGGGGGGGGCGAGAACAGTAC
	0.0245437	11	TCRBV13-01*01	TCRBD01-01*01	TCRBJ02-07*01	CASSDAGRGYEQYF	TTCCTCCTGCTGGAATTGGCTTCTCCCTCTCAGACATCTTTGTACTTCTGTGCCAGCAGTGATGCAGGCAGGGGTTATGAACAGTAC
	0.0245437	11	TCRBV13-02*01	TCRBD02-01*01	TCRBJ02-05*01	CASGGGLRDTQYF	TTCTCCCTCATTCTGGAGTTGGCTACCCCCTCTCAGACATCAGTGTACTTCTGTGCCAGCGGTGGAGGACTGCGGGACACCCAGTAC
	0.0245437	11	TCRBV29-01*01	TCRBD02-01*01	TCRBJ02-07*01	CASSFTGAYEQYF	TTCTCCCTGATTCTGGATTCTGCTAAAACAAACCAGACATCTGTGTACTTCTGTGCTAGCAGTTTTACTGGGGCTTATGAACAGTAC
	0.0245437	11	TCRBV17-01*01	TCRBD01-01*01	TCRBJ02-07*01	CASSRDSYEQYF	TTCTGCTCTCTCTACATTGGCTCTGCAGGCCTAGAGTATTCTGCCATGTACCTCTGTGCTAGCAGCAGGGACAGCTATGAACAGTAC
	0.0223125	10	TCRBV14-01*01	TCRBD01-01*01	TCRBJ02-07*01	CASSFNSFEQYF	AACTCCACTCTCAAGATCCAGTCTGCAAAGCAGGGCGACACAGCCACCTATCTCTGTGCCAGCAGTTTCAACAGCTTCGAACAGTAC
	0.0223125	10	TCRBV13-02*01	TCRBD01-01*01	TCRBJ02-07*01	CASGGSGKEQYF	AACTTCTCCCTCATTCTGGAGTTGGCTACCCCCTCTCAGACATCAGTGTACTTCTGTGCCAGCGGTGGCTCAGGGAAAGAACAGTAC
	0.0223125	10	TCRBV04-01*01		TCRBJ02-07*01	CASSSNGGTYEQYF	AATCTTCGAATCAAGTCTGTAGAGCCGGAGGACTCTGCTGTGTATCTCTGTGCCAGCAGCTCCAATGGGGGCACCTATGAACAGTAC
	0.0223125	10	TCRBV03-01*01	TCRBD01-01*01	TCRBJ02-07*01	CASSLGGQGYEQYF	ACTCTGAAAATCCAACCCACAGCACTGGAGGACTCAGCTGTGTACTTCTGTGCCAGCAGCTTAGGGGGACAGGGGTATGAACAGTAC
	0.0223125	10	TCRBV01-01*01	TCRBD02-01*01	TCRBJ02-07*01	CTCSADSPWGAYEQYF	AGGCTGCAAGTGGCCAACATGAGCCAGGGCAGAACCTTGTACTGCACCTGCAGTGCAGATTCCCCCTGGGGGGCGTATGAACAGTAC
	0.0223125	10	TCRBV31-01*01	TCRBD02-01*01	TCRBJ02-01*01	CAWSLGGARAEQFF	ATCCTAAGCACGGAGAAGCTGCTTCTCAGCCACTCTGGCTTCTACCTCTGTGCCTGGAGTCTCGGGGGGGCGCGAGCTGAGCAGTTC
	0.0223125	10	TCRBV24-01*01	TCRBD01-01*01	TCRBJ02-07*01	CASSLTGGNYEQYF	ATCCTGGAAATCCTATCCTCTGAAGAAGACGACTCAGCACTGTAGCTCTGTGCCAGCAGTCTGACAGGGGGGAACTATGAACAGTAC
	0.0223125	10	TCRBV13-02*01		TCRBJ02-07*01	CASGDYEQYF	CAAGAGAACTTCTCCCTCATTCTGGAGTTGGCTACCCCCTCTCAGACATCAGTGTACTTCTGTGCCAGCGGTGATTATGAACAGTAC
	0.0223125	10	TCRBV12-01*01		TCRBJ02-07*01	CASSPGIYEQYF	CACTCTGAAATGAACATGAGTGCCTTGGAACTGGAGGACTCTGCTATGTACTTCTGTGCCAGCTCCCCGGGCATCTATGAACAGTAC
	0.0223125	10	TCRBV12-01*01		TCRBJ02-07*01	CASSLGSYEQYF	CACTCTGAAATGAACATGAGTGCCTTGGAACTGGAGGACTCTGCTATGTACTTCTGTGCCAGCTCTCTCGGCTCCTATGAACAGTAC
	0.0223125	10	TCRBV16-01*01		TCRBJ02-05*01	CASSLDTQYF	CAGTCGCACTCAACTCTGAAGATCCAGAGCACGCAACCCCAGGACTCAGCGGTGTATCTTTGTGCAAGCAGCTTAGACACCCAGTAC
	0.0223125	10	TCRBV29-01*01	TCRBD02-01*01	TCRBJ02-07*01	CASSSTGGEQYF	CATTTCTCCCTGATTCTGGATTCTGCTAAAACAAACCAGACATCTGTGTACTTCTGTGCTAGCAGTTCTACTGGGGGAGAACAGTAC
	0.0223125	10	TCRBV29-01*01	TCRBD01-01*01	TCRBJ02-07*01	CARGTGGFEQYF	CATTTCTCCCTGATTCTGGATTCTGCTAAAACAAACCAGACATCTGTGTACTTCTGTGCTAGGGGGACAGGGGGCTTTGAACAGTAC
	0.0223125	10	TCRBV13-02*01	TCRBD01-01*01	TCRBJ01-04*01	CASGDGGQSNERLFF	CTCATTCTGGAGTTGGCTACCCCCTCTCAGACATCAGTGTACTTCTGTGCCAGCGGTGATGGGGGACAGTCCAACGAAAGATTATTT
	0.0223125	10	TCRBV13-03*01	TCRBD02-01*01	TCRBJ02-03*01	CASSDPGGNAETLYF	CTCATTCTGGAGTTGGCTTCCCTTTCTCAGACAGCTGTATATTTCTGTGCCAGCAGTGACCCTGGGGGGAATGCAGAAACGCTGTAT
	0.0223125	10	TCRBV03-01*01	TCRBD01-01*01	TCRBJ01-01*01	CASSFGQGGNTEVFF	CTGAAAATCCAACCCACAGCACTGGAGGACTCAGCTGTGTACTTCTGTGCCAGCAGCTTTGGACAGGGAGGGAACACAGAAGTCTTC
	0.0223125	10	TCRBV01-01*01	TCRBD01-01*01	TCRBJ01-05*01	CTCSVTGGNNQAPLF	CTGAGGCTGCAAGTGGCCAACATGAGCCAGGGCAGAACCTTGTACTGCACCTGCAGTGTCACAGGGGGTAACAACCAGGCTCCGCTT
	0.0223125	10	TCRBV29-01*01	TCRBD01-01*01	TCRBJ01-02*01	CASSPGTGGNSDYTF	CTGATTCTGGATTCTGCTAAAACAAACCAGACATCTGTGTACTTCTGTGCTAGCAGTCCCGGGACAGGGGGGAACTCCGACTACACC
	0.0223125	10	TCRBV29-01*01		TCRBJ01-05*01	CASSLSRGNNQAPLF	CTGATTCTGGATTCTGCTAAAACAAACCAGACATCTGTGTACTTCTGTGCTAGCAGTTTATCTCGAGGAAACAACCAGGCTCCGCTT
	0.0223125	10	TCRBV02-01*01	TCRBD02-01*01	TCRBJ02-07*01	CASSQDWGSSYEQYF	CTTCAGATCACAGCTCTAAAGCCTGATGACTCGGCCACATACTTCTGTGCCAGCAGCCAAGACTGGGGGAGCTCCTATGAACAGTAC
	0.0223125	10	TCRBV12-01*01	TCRBD02-01*01	TCRBJ02-07*01	CASSLDWGAYEQYF	GAAATGAACATGAGTGCCTTGGAACTGGAGGACTCTGCTATGTACTTCTGTGCCAGCTCTCTCGACTGGGGGGCGTATGAACAGTAC
	0.0223125	10	TCRBV13-02*01	TCRBD01-01*01	TCRBJ02-07*01	CASGASYEQYF	GAGAACTTCTCCCTCATTCTGGAGTTGGCTACCCCCTCTCAGACATCAGTGTACTTCTGTGCCAGCGGTGCCAGTTATGAACAGTAC
	0.0223125	10	TCRBV16-01*01	TCRBD02-01*01	TCRBJ02-07*01	CASSLGDFYEQYF	TCAACTCTGAAGATCCAGAGCACGCAACCCCAGGACTCAGCGGTGTATCTTTGTGCAAGCAGCCTAGGGGACTTTTATGAACAGTAC
	0.0223125	10	TCRBV16-01*01	TCRBD01-01*01	TCRBJ02-07*01	CASSLATGDEQYF	TCAACTCTGAAGATCCAGAGCACGCAACCCCAGGACTCAGCGGTGTATCTTTGTGCAAGCAGCTTAGCCACAGGGGATGAACAGTAC
	0.0223125	10	TCRBV16-01*01	TCRBD02-01*01	TCRBJ02-07*01	CASSLVWEYEQYF	TCAACTCTGAAGATCCAGAGCACGCAACCCCAGGACTCAGCGGTGTATCTTTGTGCAAGCAGCTTAGTCTGGGAGTATGAACAGTAC
	0.0223125	10	TCRBV14-01*01		TCRBJ01-05*01	CASSSNGEQAPLF	TCCACTCTCAAGATCCAGTCTGCAAAGCAGGGCGACACAGCCACCTATCTCTGTGCCAGCAGTTCCAACGGGGAACAGGCTCCGCTT
	0.0223125	10	TCRBV13-02*01		TCRBJ01-05*01	CASGDAREKRAPLF	TCCCTCATTCTGGAGTTGGCTACCCCCTCTCAGACATCAGTGTACTTCTGTGCCAGCGGTGATGCACGGGAAAAGAGGGCTCCGCTT
	0.0223125	10	TCRBV13-02*01	TCRBD02-01*01	TCRBJ02-07*01	CASGDAGGGDEQYF	TCCCTCATTCTGGAGTTGGCTACCCCCTCTCAGACATCAGTGTACTTCTGTGCCAGCGGTGATGCAGGTGGGGGGGATGAACAGTAC
	0.0223125	10	TCRBV13-02*01	TCRBD02-01*01	TCRBJ02-07*01	CASGDSGGSYEQYF	TCCCTCATTCTGGAGTTGGCTACCCCCTCTCAGACATCAGTGTACTTCTGTGCCAGCGGTGATTCTGGGGGGTCCTATGAACAGTAC
	0.0223125	10	TCRBV29-01*01	TCRBD01-01*01	TCRBJ01-03*01	CASSQGYSGNTLYF	TCCCTGATTCTGGATTCTGCTAAAACAAACCAGACATCTGTGTACTTCTGTGCTAGCAGCCAAGGTTATTCTGGAAATACGCTCTAT
	0.0223125	10	TCRBV19-01*01	TCRBD01-01*01	TCRBJ01-04*01	CASTLTGTNERLFF	TCTCTCACTGTGACATCTGCCCAGAAGAACGAGATGGCCGTTTTTCTCTGTGCCAGCACCCTGACAGGGACCAACGAAAGATTATTT
	0.0223125	10	TCRBV19-01*01		TCRBJ01-04*01	CASSPGLSNERLFF	TCTCTCACTGTGACATCTGCCCAGAAGAACGAGATGGCCGTTTTTCTCTGTGCCAGCAGTCCGGGACTTTCCAACGAAAGATTATTT
	0.0223125	10	TCRBV19-01*01		TCRBJ02-07*01	CASSIVGHEQYF	TCTTTTTCTCTCACTGTGACATCTGCCCAGAAGAACGAGATGGCCGTTTTTCTCTGTGCCAGCAGTATAGTGGGCCATGAACAGTAC
	0.0223125	10	TCRBV17-01*01	TCRBD02-01*01	TCRBJ02-01*01	CASSRTGGAEQFF	TGCTCTCTCTACATTGGCTCTGCAGGCCTAGAGTATTCTGCCATGTACCTCTGTGCTAGCAGTAGAACTGGGGGTGCTGAGCAGTTC
	0.0223125	10	TCRBV03-01*01	TCRBD01-01*01	TCRBJ01-05*01	CASSFAGDQAPLF	TTCACTCTGAAAATCCAACCCACAGCACTGGAGGACTCAGCTGTGTACTTCTGTGCCAGCAGCTTTGCAGGGGACCAGGCTCCGCTT
	0.0223125	10	TCRBV13-01*01	TCRBD01-01*01	TCRBJ02-07*01	CASSRQGSSYEQYF	TTCCTCCTGCTGGAATTGGCTTCTCCCTCTCAGACATCTTTGTACTTCTGTGCCAGCAGTAGACAGGGAAGCTCCTATGAACAGTAC
	0.0223125	10	TCRBV29-01*01	TCRBD01-01*01	TCRBJ01-04*01	CASSLTGHERLFF	TTCTCCCTGATTCTGGATTCTGCTAAAACAAACCAGACATCTGTGTACTTCTGTGCTAGCAGTTTAACAGGGCACGAAAGATTATTT
	0.0223125	10	TCRBV17-01*01	TCRBD02-01*01	TCRBJ02-02*01	CASSPGEGQLYF	TTCTGCTCTCTCTACATTGGCTCTGCAGGCCTAGAGTATTCTGCCATGTACCTCTGTGCTAGCAGTCCTGGGGAGGGGCAGCTCTAC
	0.0223125	10	TCRBV04-01*01	TCRBD01-01*01	TCRBJ02-07*01	CASSRDISYEQYF	TTGAATCTTCGAATCAAGTCTGTAGAGCCGGAGGACTCTGCTGTGTATCTCTGTGCCAGCAGCCGGGACATCTCCTATGAACAGTAC
	0.0223125	10	TCRBV19-01*01	TCRBD02-01*01	TCRBJ02-07*01	CASSMGGAHEQYF	TTTTCTCTCACTGTGACATCTGCCCAGAAGAACGAGATGGCCGTTTTTCTCTGTGCCAGCAGTATGGGGGGGGCGCATGAACAGTAC
	0.0200812	9	TCRBV12-01*01	TCRBD01-01*01	TCRBJ02-02*01	CASSHRQGVNTGQLYF	AACATGAGTGCCTTGGAACTGGAGGACTCTGCTATGTACTTCTGTGCCAGCTCTCACCGACAGGGGGTGAACACCGGGCAGCTCTAC
	0.0200812	9	TCRBV13-02*01	TCRBD01-01*01	TCRBJ02-07*01	CASGEQGYEQYF	AACTTCTCCCTCATTCTGGAGTTGGCTACCCCCTCTCAGACATCAGTGTACTTCTGTGCCAGCGGTGAACAGGGTTATGAACAGTAC
	0.0200812	9	TCRBV16-01*01	TCRBD02-01*01	TCRBJ02-07*01	CASSLGNWGSSYEQYF	AAGATCCAGAGCACGCAACCCCAGGACTCAGCGGTGTATCTTTGTGCAAGCAGCTTAGGAAACTGGGGGAGCTCCTATGAACAGTAC
	0.0200812	9	TCRBV05-01*01		TCRBJ02-07*01	CASSQDGYEQYF	AAGCTACTTTTACATATATCTGCCGTGGATCCAGAAGACTCAGCTGTCTATTTTTGTGCCAGCAGCCAAGACGGATATGAACAGTAC
	0.0200812	9	TCRBV04-01*01	TCRBD02-01*01	TCRBJ02-07*01	CASSPGLGGYEQYF	AATCTTCGAATCAAGTCTGTAGAGCCGGAGGACTCTGCTGTGTATCTCTGTGCCAGCAGCCCGGGACTGGGGGGTTATGAACAGTAC
	0.0200812	9	TCRBV14-01*01	TCRBD01-01*01	TCRBJ02-07*01	CASSFQYEQYF	ACTAACTCCACTCTCAAGATCCAGTCTGCAAAGCAGGGCGACACAGCCACCTATCTCTGTGCCAGCAGTTTCCAATATGAACAGTAC
	0.0200812	9	TCRBV16-01*01	TCRBD01-01*01	TCRBJ01-03*01	CASSFTGPGNTLYF	ACTCTGAAGATCCAGAGCACGCAACCCCAGGACTCAGCGGTGTATCTTTGTGCAAGCAGCTTCACAGGGCCTGGAAATACGCTCTAT
	0.0200812	9	TCRBV31-01*01	TCRBD01-01*01	TCRBJ01-03*01	CAWRRDNSGNTLYF	ATCCTAAGCACGGAGAAGCTGCTTCTCAGCCACTCTGGCTTCTACCTCTGTGCCTGGAGACGGGACAATTCTGGAAATACGCTCTAT
	0.0200812	9	TCRBV12-02*01	TCRBD02-01*01	TCRBJ02-07*01	CASSLAWGGAYEQYF	ATGAACATGAGTGCCTTGGAGCTAGAGGACTCTGCCGTGTACTTCTGTGCCAGCTCTCTCGCCTGGGGGGGCGCGTATGAACAGTAC
	0.0200812	9	TCRBV31-01*01	TCRBD01-01*01	TCRBJ02-07*01	CAWSPGQYEQYF	CAATTCATCCTAAGCACGGAGAAGCTGCTTCTCAGCCACTCTGGCTTCTACCTCTGTGCCTGGAGTCCCGGACAGTATGAACAGTAC
	0.0200812	9	TCRBV12-01*01	TCRBD02-01*01	TCRBJ02-07*01	CASSLGGLEQYF	CACTCTGAAATGAACATGAGTGCCTTGGAACTGGAGGACTCTGCTATGTACTTCTGTGCCAGCTCTCTGGGGGGGCTTGAACAGTAC
	0.0200812	9	TCRBV02-01*01	TCRBD01-01*01	TCRBJ02-07*01	CASSQELTGTDYEQYF	CAGATCACAGCTCTAAAGCCTGATGACTCGGCCACATACTTCTGTGCCAGCAGCCAAGAACTCACCGGGACAGACTATGAACAGTAC
	0.0200812	9	TCRBV04-01*01	TCRBD01-01*01	TCRBJ01-05*01	CASSLDRQAPLF	CATTTGAATCTTCGAATCAAGTCTGTAGAGCCGGAGGACTCTGCTGTGTATCTCTGTGCCAGCAGTCTCGACAGGCAGGCTCCGCTT
	0.0200812	9	TCRBV14-01*01	TCRBD02-01*01	TCRBJ02-07*01	CASSSRLGGSYEQYF	CTCAAGATCCAGTCTGCAAAGCAGGGCGACACAGCCACCTATCTCTGTGCCAGCAGCTCCCGACTGGGGGGCTCCTATGAACAGTAC
	0.0200812	9	TCRBV19-01*01	TCRBD01-01*01	TCRBJ01-05*01	CASSHRDWNNQAPLF	CTCACTGTGACATCTGCCCAGAAGAACGAGATGGCCGTTTTTCTCTGTGCCAGCAGTCACAGGGATTGGAACAACCAGGCTCCGCTT
	0.0200812	9	TCRBV13-02*01	TCRBD02-01*01	TCRBJ02-07*01	CASGDVLGGSYEQYF	CTCATTCTGGAGTTGGCTACCCCCTCTCAGACATCAGTGTACTTCTGTGCCAGCGGTGATGTTCTGGGGGGCTCCTATGAACAGTAC
	0.0200812	9	TCRBV13-03*01	TCRBD02-01*01	TCRBJ02-07*01	CASRSTGASSYEQYF	CTCATTCTGGAGTTGGCTTCCCTTTCTCAGACAGCTGTATATTTCTGTGCCAGCAGATCGACTGGGGCTAGCTCCTATGAACAGTAC
	0.0200812	9	TCRBV13-01*01	TCRBD01-01*01	TCRBJ01-03*01	CASSDGTDSGNTLYF	CTCCTGCTGGAATTGGCTTCTCCCTCTCAGACATCTTTGTACTTCTGTGCCAGCAGTGATGGGACAGATTCTGGAAATACGCTCTAT
	0.0200812	9	TCRBV16-01*01	TCRBD02-01*01	TCRBJ02-01*01	CASSFTGGYYAEQFF	CTGAAGATCCAGAGCACGCAACCCCAGGACTCAGCGGTGTATCTTTGTGCAAGCAGCTTCACTGGGGGCTACTATGCTGAGCAGTTC
	0.0200812	9	TCRBV29-01*01	TCRBD01-01*01	TCRBJ01-02*01	CASSLSPDANSDYTF	CTGATTCTGGATTCTGCTAAAACAAACCAGACATCTGTGTACTTCTGTGCTAGCAGTTTATCGCCAGATGCAAACTCCGACTACACC
	0.0200812	9	TCRBV01-01*01	TCRBD01-01*01	TCRBJ02-01*01	CTCSADRGPYNYAEQFF	CTGCAAGTGGCCAACATGAGCCAGGGCAGAACCTTGTACTGCACCTGCAGTGCAGACAGGGGACCTTATAACTATGCTGAGCAGTTC
	0.0200812	9	TCRBV04-01*01	TCRBD02-01*01	TCRBJ02-07*01	CASRPGLGISYEQYF	CTTCGAATCAAGTCTGTAGAGCCGGAGGACTCTGCTGTGTATCTCTGTGCCAGCAGACCGGGACTGGGGATCTCCTATGAACAGTAC
	0.0200812	9	TCRBV04-01*01	TCRBD02-01*01	TCRBJ02-07*01	CASSSRDWGGYEQYF	CTTCGAATCAAGTCTGTAGAGCCGGAGGACTCTGCTGTGTATCTCTGTGCCAGCAGCTCCCGGGACTGGGGGGGCTATGAACAGTAC
	0.0200812	9	TCRBV24-01*01	TCRBD01-01*01	TCRBJ02-02*01	CASSLRQGSNTGQLYF	GAAATCCTATCCTCTGAAGAAGACGACTCAGCACTGTAGCTCTGTGCCAGCAGTCTGCGACAGGGTTCAAACACCGGGCAGCTCTAC
	0.0200812	9	TCRBV12-01*01	TCRBD02-01*01	TCRBJ02-07*01	CASSLDGGAREQYF	GAAATGAACATGAGTGCCTTGGAACTGGAGGACTCTGCTATGTACTTCTGTGCCAGCTCTCTCGATGGGGGGGCGCGGGAACAGTAC
	0.0200812	9	TCRBV12-01*01		TCRBJ02-07*01	CASSLWESSYEQYF	GAAATGAACATGAGTGCCTTGGAACTGGAGGACTCTGCTATGTACTTCTGTGCCAGCTCTCTCTGGGAGAGCTCCTATGAACAGTAC
	0.0200812	9	TCRBV12-01*01	TCRBD02-01*01	TCRBJ02-07*01	CASSSGLSSYEQYF	GAAATGAACATGAGTGCCTTGGAACTGGAGGACTCTGCTATGTACTTCTGTGCCAGCTCTTCCGGACTTAGCTCCTATGAACAGTAC
	0.0200812	9	TCRBV13-01*01	TCRBD02-01*01	TCRBJ02-07*01	CASSGGTGEQYF	GACTTCTTCCTCCTGCTGGAATTGGCTTCTCCCTCTCAGACATCTTTGTACTTCTGTGCCAGCAGTGGCGGGACTGGGGAACAGTAC
	0.0200812	9	TCRBV13-02*01		TCRBJ01-05*01	CASGDRQAPLF	GAGAACTTCTCCCTCATTCTGGAGTTGGCTACCCCCTCTCAGACATCAGTGTACTTCTGTGCCAGCGGTGACCGGCAGGCTCCGCTT
	0.0200812	9	TCRBV29-01*01		TCRBJ02-07*01	CASSLGYEQYF	GAGCATTTCTCCCTGATTCTGGATTCTGCTAAAACAAACCAGACATCTGTGTACTTCTGTGCTAGCAGTTTGGGGTATGAACAGTAC
	0.0200812	9	TCRBV03-01*01	TCRBD01-01*01	TCRBJ02-07*01	CASSLRQYEQYF	TATTTCACTCTGAAAATCCAACCCACAGCACTGGAGGACTCAGCTGTGTACTTCTGTGCCAGCAGCTTAAGACAATATGAACAGTAC
	0.0200812	9	TCRBV03-01*01		TCRBJ01-03*01	CASSLDGNTLYF	TATTTCACTCTGAAAATCCAACCCACAGCACTGGAGGACTCAGCTGTGTACTTCTGTGCCAGCAGCTTAGATGGAAATACGCTCTAT
	0.0200812	9	TCRBV03-01*01	TCRBD01-01*01	TCRBJ02-07*01	CASSLSQYEQYF	TATTTCACTCTGAAAATCCAACCCACAGCACTGGAGGACTCAGCTGTGTACTTCTGTGCCAGCAGCTTATCACAGTATGAACAGTAC
	0.0200812	9	TCRBV16-01*01		TCRBJ02-07*01	CASSTRETYEQYF	TCAACTCTGAAGATCCAGAGCACGCAACCCCAGGACTCAGCGGTGTATCTTTGTGCAAGCAGCACCCGGGAAACCTATGAACAGTAC
	0.0200812	9	TCRBV16-01*01	TCRBD02-01*01	TCRBJ02-07*01	CASSPGGRDEQYF	TCAACTCTGAAGATCCAGAGCACGCAACCCCAGGACTCAGCGGTGTATCTTTGTGCAAGCAGCCCCGGGGGGCGCGATGAACAGTAC
	0.0200812	9	TCRBV16-01*01	TCRBD02-01*01	TCRBJ02-07*01	CASSLDWGYEQYF	TCAACTCTGAAGATCCAGAGCACGCAACCCCAGGACTCAGCGGTGTATCTTTGTGCAAGCAGCTTGGACTGGGGGTATGAACAGTAC
	0.0200812	9	TCRBV04-01*01		TCRBJ02-04*01	TLYF	TCACCTCAGTCTTCAGATAAAGCTCATTTGAATCTTCGAATCAAGTCTGTAGAGCCGGAGGACTCTGCTGTGTAGAACACCTTGTAC
	0.0200812	9	TCRBV20-01*01		TCRBJ02-07*01	CGARDGSSYEQYF	TCATCTATGACAGTTTTAAATGCATATCTTGAAGACAGAGGCTTATATCTCTGTGGTGCTAGGGATGGGAGCTCCTATGAACAGTAC
	0.0200812	9	TCRBV15-01*01	TCRBD02-01*01	TCRBJ02-07*01	CASSLGGRGEQYF	TCCACTCTGAAGATTCAACCTACAGAACCCAAGGACTCAGCTGTGTATCTGTGTGCCAGCAGTCTGGGGGGGCGGGGAGAACAGTAC
	0.0200812	9	TCRBV13-02*01	TCRBD01-01*01	TCRBJ01-03*01	CASGDQGSGNTLYF	TCCCTCATTCTGGAGTTGGCTACCCCCTCTCAGACATCAGTGTACTTCTGTGCCAGCGGTGATCAGGGGTCTGGAAATACGCTCTAT
	0.0200812	9	TCRBV29-01*01	TCRBD01-01*01	TCRBJ01-04*01	CASSQQGGNERLFF	TCCCTGATTCTGGATTCTGCTAAAACAAACCAGACATCTGTGTACTTCTGTGCTAGCAGTCAACAGGGAGGCAACGAAAGATTATTT
	0.0200812	9	TCRBV29-01*01		TCRBJ02-07*01	CASSLAGRGYEQYF	TCCCTGATTCTGGATTCTGCTAAAACAAACCAGACATCTGTGTACTTCTGTGCTAGCAGTTTAGCCGGACGGGGGTATGAACAGTAC
	0.0200812	9	TCRBV19-01*01	TCRBD01-01*01	TCRBJ02-07*01	CASSIGTASYEQYF	TCTCTCACTGTGACATCTGCCCAGAAGAACGAGATGGCCGTTTTTCTCTGTGCCAGCAGTATTGGGACAGCCTCCTATGAACAGTAC
	0.0200812	9	TCRBV13-03*01	TCRBD01-01*01	TCRBJ02-01*01	CASRTQGAYAEQFF	TCTCTCATTCTGGAGTTGGCTTCCCTTTCTCAGACAGCTGTATATTTCTGTGCCAGCAGGACACAGGGGGCCTATGCTGAGCAGTTC
	0.0200812	9	TCRBV17-01*01	TCRBD02-01*01	TCRBJ02-07*01	CASSSTGGKDEQYF	TCTCTCTACATTGGCTCTGCAGGCCTAGAGTATTCTGCCATGTACCTCTGTGCTAGCAGTAGCACTGGGGGGAAGGATGAACAGTAC
	0.0200812	9	TCRBV19-01*01		TCRBJ01-02*01	CASSIGNSDYTF	TCTTTTTCTCTCACTGTGACATCTGCCCAGAAGAACGAGATGGCCGTTTTTCTCTGTGCCAGCAGTATAGGGAACTCCGACTACACC
	0.0200812	9	TCRBV05-01*01	TCRBD02-01*01	TCRBJ02-01*01	CASSQDAGNYAEQFF	TTACATATATCTGCCGTGGATCCAGAAGACTCAGCTGTCTATTTTTGTGCCAGCAGCCAAGATGCTGGGAACTATGCTGAGCAGTTC
	0.0200812	9	TCRBV05-01*01	TCRBD02-01*01	TCRBJ01-03*01	CASSQDGSSGNTLYF	TTACATATATCTGCCGTGGATCCAGAAGACTCAGCTGTCTATTTTTGTGCCAGCAGCCAAGATGGGTCTTCTGGAAATACGCTCTAT
	0.0200812	9	TCRBV02-01*01	TCRBD01-01*01	TCRBJ01-02*01	CASSQSSNSDYTF	TTAGACCTTCAGATCACAGCTCTAAAGCCTGATGACTCGGCCACATACTTCTGTGCCAGCAGCCAATCATCAAACTCCGACTACACC
	0.0200812	9	TCRBV03-01*01	TCRBD01-01*01	TCRBJ01-05*01	CASSFRDNQAPLF	TTCACTCTGAAAATCCAACCCACAGCACTGGAGGACTCAGCTGTGTACTTCTGTGCCAGCAGCTTCAGGGACAACCAGGCTCCGCTT
	0.0200812	9	TCRBV13-02*01	TCRBD01-01*01	TCRBJ01-03*01	CASEGNSGNTLYF	TTCTCCCTCATTCTGGAGTTGGCTACCCCCTCTCAGACATCAGTGTACTTCTGTGCCAGCGAGGGGAATTCTGGAAATACGCTCTAT
	0.0200812	9	TCRBV13-03*01	TCRBD02-01*01	TCRBJ02-07*01	CASSGTGGYEQYF	TTCTCTCTCATTCTGGAGTTGGCTTCCCTTTCTCAGACAGCTGTATATTTCTGTGCCAGCAGTGGGACTGGGGGATATGAACAGTAC
	0.0200812	9	TCRBV13-01*01	TCRBD01-01*01	TCRBJ01-05*01	CASSDTGDQAPLF	TTCTTCCTCCTGCTGGAATTGGCTTCTCCCTCTCAGACATCTTTGTACTTCTGTGCCAGCAGTGATACAGGGGACCAGGCTCCGCTT
	0.01785	8	TCRBV02-01*01		TCRBJ02-07*01	CASSLSEQYF	AAAAACCATTTAGACCTTCAGATCACAGCTCTAAAGCCTGATGACTCGGCCACATACTTCTGTGCCAGCAGCCTATCCGAACAGTAC
	0.01785	8	TCRBV05-01*01	TCRBD01-01*01	TCRBJ02-07*01	CASSQDKYEQYF	AAGCTACTTTTACATATATCTGCCGTGGATCCAGAAGACTCAGCTGTCTATTTTTGTGCCAGCAGCCAAGACAAATATGAACAGTAC
	0.01785	8	TCRBV05-01*01	TCRBD01-01*01	TCRBJ02-07*01	CASSQDRVEQYF	AAGCTACTTTTACATATATCTGCCGTGGATCCAGAAGACTCAGCTGTCTATTTTTGTGCCAGCAGCCAGGACAGGGTTGAACAGTAC
	0.01785	8	TCRBV05-01*01		TCRBJ02-07*01	CASSPTGLEQYF	AAGCTACTTTTACATATATCTGCCGTGGATCCAGAAGACTCAGCTGTCTATTTTTGTGCCAGCAGCCCCACGGGGTTGGAACAGTAC
	0.01785	8	TCRBV04-01*01	TCRBD01-01*01	TCRBJ02-01*01	CASSWQGAYAEQFF	AATCTTCGAATCAAGTCTGTAGAGCCGGAGGACTCTGCTGTGTATCTCTGTGCCAGCAGCTGGCAGGGGGCTTATGCTGAGCAGTTC
	0.01785	8	TCRBV04-01*01	TCRBD01-01*01	TCRBJ02-01*01	CASSLQGNYAEQFF	AATCTTCGAATCAAGTCTGTAGAGCCGGAGGACTCTGCTGTGTATCTCTGTGCCAGCAGCTTACAGGGGAACTATGCTGAGCAGTTC
	0.01785	8	TCRBV13-03*01	TCRBD02-01*01	TCRBJ02-07*01	CASSGGGREQYF	AATTTCTCTCTCATTCTGGAGTTGGCTTCCCTTTCTCAGACAGCTGTATATTTCTGTGCCAGCAGTGGTGGGGGGCGGGAACAGTAC
	0.01785	8	TCRBV01-01*01	TCRBD02-01*01	TCRBJ02-01*01	CTCSAGVYAEQFF	ACGGAGCTGAGGCTGCAAGTGGCCAACATGAGCCAGGGCAGAACCTTGTACTGCACCTGCAGTGCTGGGGTCTATGCTGAGCAGTTC
	0.01785	8	TCRBV03-01*01		TCRBJ02-01*01	CASSRGTNYAEQFF	ACTCTGAAAATCCAACCCACAGCACTGGAGGACTCAGCTGTGTACTTCTGTGCCAGCAGCCGGGGAACTAACTATGCTGAGCAGTTC
	0.01785	8	TCRBV03-01*01	TCRBD02-01*01	TCRBJ02-07*01	CASSSGTGDYEQYF	ACTCTGAAAATCCAACCCACAGCACTGGAGGACTCAGCTGTGTACTTCTGTGCCAGCAGCTCGGGGACTGGGGATTATGAACAGTAC
	0.01785	8	TCRBV16-01*01	TCRBD01-01*01	TCRBJ01-02*01	CASSKGQTNSDYTF	ACTCTGAAGATCCAGAGCACGCAACCCCAGGACTCAGCGGTGTATCTTTGTGCAAGCAGCAAGGGACAGACAAACTCCGACTACACC
	0.01785	8	TCRBV16-01*01	TCRBD02-01*01	TCRBJ02-07*01	CASSTGLGGYEQYF	ACTCTGAAGATCCAGAGCACGCAACCCCAGGACTCAGCGGTGTATCTTTGTGCAAGCAGCACGGGACTGGGGGGGTATGAACAGTAC
	0.01785	8	TCRBV16-01*01	TCRBD02-01*01	TCRBJ02-07*01	CASSVGLGAYEQYF	ACTCTGAAGATCCAGAGCACGCAACCCCAGGACTCAGCGGTGTATCTTTGTGCAAGCAGCGTGGGACTGGGGGCCTATGAACAGTAC
	0.01785	8	TCRBV16-01*01	TCRBD01-01*01	TCRBJ01-01*01	CASSLGTSNTEVFF	ACTCTGAAGATCCAGAGCACGCAACCCCAGGACTCAGCGGTGTATCTTTGTGCAAGCAGCTTAGGGACATCAAACACAGAAGTCTTC
	0.01785	8	TCRBV15-01*01	TCRBD02-01*01	TCRBJ02-07*01	CASSTDWGSYEQYF	ACTCTGAAGATTCAACCTACAGAACCCAAGGACTCAGCTGTGTATCTGTGTGCCAGCAGTACAGACTGGGGCTCCTATGAACAGTAC
	0.01785	8	TCRBV12-01*01	TCRBD02-01*01	TCRBJ02-07*01	CASSLALESSYEQYF	ATGAACATGAGTGCCTTGGAACTGGAGGACTCTGCTATGTACTTCTGTGCCAGCTCTCTCGCACTGGAGAGCTCCTATGAACAGTAC
	0.01785	8	TCRBV12-02*01		TCRBJ01-04*01	CASSLGQVSNERLFF	ATGAACATGAGTGCCTTGGAGCTAGAGGACTCTGCCGTGTACTTCTGTGCCAGCTCTCTGGGGCAGGTTTCCAACGAAAGATTATTT
	0.01785	8	TCRBV31-01*01		TCRBJ02-07*01	CAWRVGRYEQYF	CAATTCATCCTAAGCACGGAGAAGCTGCTTCTCAGCCACTCTGGCTTCTACCTCTGTGCCTGGAGGGTGGGGCGGTATGAACAGTAC
	0.01785	8	TCRBV31-01*01	TCRBD02-01*01	TCRBJ02-07*01	CAWMGGAREQYF	CAATTCATCCTAAGCACGGAGAAGCTGCTTCTCAGCCACTCTGGCTTCTACCTCTGTGCCTGGATGGGGGGGGCGCGGGAACAGTAC
	0.01785	8	TCRBV12-01*01		TCRBJ02-01*01	CASSLESAEQFF	CACTCTGAAATGAACATGAGTGCCTTGGAACTGGAGGACTCTGCTATGTACTTCTGTGCCAGCTCTCTCGAGAGCGCTGAGCAGTTC
	0.01785	8	TCRBV26-01*01		TCRBJ02-01*01	LCQQSPGRYAEQFF	CAGCCTAGAAATTCAGTCCTCTGAGGCAGGAGACTCAGCACTGTACCTCTGTGCCAGCAGTCCCCGGGACGGTATGCTGAGCAGTTC
	0.01785	8	TCRBV05-01*01	TCRBD01-01*01	TCRBJ02-07*01	CASSQDDNYEQYF	CTACTTTTACATATATCTGCCGTGGATCCAGAAGACTCAGCTGTCTATTTTTGTGCCAGCAGCCAAGATGACAACTATGAACAGTAC
	0.01785	8	TCRBV14-01*01	TCRBD01-01*01	TCRBJ02-07*01	CASSFYGTGGEEQYF	CTCAAGATCCAGTCTGCAAAGCAGGGCGACACAGCCACCTATCTCTGTGCCAGCAGTTTCTACGGGACAGGGGGGGAGGAACAGTAC
	0.01785	8	TCRBV19-01*01	TCRBD01-01*01	TCRBJ01-03*01	CASSINRGSGNTLYF	CTCACTGTGACATCTGCCCAGAAGAACGAGATGGCCGTTTTTCTCTGTGCCAGCAGTATAAACAGGGGTTCTGGAAATACGCTCTAT
	0.01785	8	TCRBV13-02*01	TCRBD01-01*01	TCRBJ01-04*01	CASGDRSFSNERLFF	CTCATTCTGGAGTTGGCTACCCCCTCTCAGACATCAGTGTACTTCTGTGCCAGCGGGGACAGGTCTTTTTCCAACGAAAGATTATTT
	0.01785	8	TCRBV13-02*01	TCRBD01-01*01	TCRBJ01-02*01	CASGDSGGGNSDYTF	CTCATTCTGGAGTTGGCTACCCCCTCTCAGACATCAGTGTACTTCTGTGCCAGCGGTGATTCAGGGGGCGGGAACTCCGACTACACC
	0.01785	8	TCRBV03-01*01	TCRBD01-01*01	TCRBJ02-02*01	CASSLGHPNTGQLYF	CTGAAAATCCAACCCACAGCACTGGAGGACTCAGCTGTGTACTTCTGTGCCAGCAGCTTGGGACATCCAAACACCGGGCAGCTCTAC
	0.01785	8	TCRBV16-01*01	TCRBD01-01*01	TCRBJ01-01*01	CASSSPGQGNTEVFF	CTGAAGATCCAGAGCACGCAACCCCAGGACTCAGCGGTGTATCTTTGTGCAAGCAGCTCCCCGGGACAGGGGAACACAGAAGTCTTC
	0.01785	8	TCRBV16-01*01	TCRBD01-01*01	TCRBJ02-04*01	CASSLDQDIQNTLYF	CTGAAGATCCAGAGCACGCAACCCCAGGACTCAGCGGTGTATCTTTGTGCAAGCAGCTTAGATCAGGACATTCAAAACACCTTGTAC
	0.01785	8	TCRBV01-01*01	TCRBD01-01*01	TCRBJ01-04*01	CTCSAPGQGNERLFF	CTGAGGCTGCAAGTGGCCAACATGAGCCAGGGCAGAACCTTGTACTGCACCTGCAGTGCGCCGGGACAGGGTAACGAAAGATTATTT
	0.01785	8	TCRBV24-01*01	TCRBD01-01*01	TCRBJ01-03*01	CASSLMDRAGNTLYF	CTGGAAATCCTATCCTCTGAAGAAGACGACTCAGCACTGTAGCTCTGTGCCAGCAGTCTGATGGACAGGGCTGGAAATACGCTCTAT
	0.01785	8	TCRBV23-01*01	TCRBD01-01*01	TCRBJ01-02*01	CSSSQSRQANSDYTF	CTGGGAATCAGAACGTGCGAAGCAGAAGACTCAGCACTGTACTTGTGCTCCAGCAGTCAATCGCGACAGGCAAACTCCGACTACACC
	0.01785	8	TCRBV02-01*01	TCRBD01-01*01	TCRBJ01-03*01	CASSQDPNSGNTLYF	CTTCAGATCACAGCTCTAAAGCCTGATGACTCGGCCACATACTTCTGTGCCAGCAGCCAAGACCCCAATTCTGGAAATACGCTCTAT
	0.01785	8	TCRBV02-01*01		TCRBJ02-07*01	CASSQDGDSSYEQYF	CTTCAGATCACAGCTCTAAAGCCTGATGACTCGGCCACATACTTCTGTGCCAGCAGCCAAGACGGGGATAGCTCCTATGAACAGTAC
	0.01785	8	TCRBV05-01*01	TCRBD02-01*01	TCRBJ01-04*01	CASSQDLGGERLFF	CTTTTACATATATCTGCCGTGGATCCAGAAGACTCAGCTGTCTATTTTTGTGCCAGCAGCCAAGATCTGGGAGGCGAAAGATTATTT
	0.01785	8	TCRBV12-01*01	TCRBD02-01*01	TCRBJ02-01*01	CASSPTGGVAEQFF	GAAATGAACATGAGTGCCTTGGAACTGGAGGACTCTGCTATGTACTTCTGTGCCAGCTCTCCGACTGGGGGGGTTGCTGAGCAGTTC
	0.01785	8	TCRBV12-01*01	TCRBD01-01*01	TCRBJ02-07*01	CASSLATELYEQYF	GAAATGAACATGAGTGCCTTGGAACTGGAGGACTCTGCTATGTACTTCTGTGCCAGCTCTCTCGCGACAGAACTCTATGAACAGTAC
	0.01785	8	TCRBV12-01*01	TCRBD01-01*01	TCRBJ02-07*01	CASSLGTGGYEQYF	GAAATGAACATGAGTGCCTTGGAACTGGAGGACTCTGCTATGTACTTCTGTGCCAGCTCTCTCGGGACAGGGGGCTATGAACAGTAC
	0.01785	8	TCRBV12-01*01	TCRBD02-01*01	TCRBJ02-03*01	CASSLVLGPETLYF	GAAATGAACATGAGTGCCTTGGAACTGGAGGACTCTGCTATGTACTTCTGTGCCAGCTCTCTCGTACTGGGGCCAGAAACGCTGTAT
	0.01785	8	TCRBV31-01*01	TCRBD01-01*01	TCRBJ02-07*01	CAWRQGGEQYF	GACCAATTCATCCTAAGCACGGAGAAGCTGCTTCTCAGCCACTCTGGCTTCTACCTCTGTGCCTGGAGACAGGGAGGAGAACAGTAC
	0.01785	8	TCRBV02-01*01	TCRBD02-01*01	TCRBJ02-07*01	CASSLWGGSYEQYF	GACCTTCAGATCACAGCTCTAAAGCCTGATGACTCGGCCACATACTTCTGTGCCAGCAGCCTCTGGGGGGGCTCCTATGAACAGTAC
	0.01785	8	TCRBV12-02*01	TCRBD01-01*01	TCRBJ02-07*01	CASSLAGFGDEQYF	GAGATGAACATGAGTGCCTTGGAGCTAGAGGACTCTGCCGTGTACTTCTGTGCCAGCTCTCTCGCAGGGTTCGGCGATGAACAGTAC
	0.01785	8	TCRBV12-02*01	TCRBD01-01*01	TCRBJ01-04*01	CASSLGTKDERLFF	GAGATGAACATGAGTGCCTTGGAGCTAGAGGACTCTGCCGTGTACTTCTGTGCCAGCTCTCTCGGGACAAAGGACGAAAGATTATTT
	0.01785	8	TCRBV01-01*01	TCRBD01-01*01	TCRBJ02-07*01	CTCSPGQGSYEQYF	GAGCTGAGGCTGCAAGTGGCCAACATGAGCCAGGGCAGAACCTTGTACTGCACCTGCAGTCCGGGACAGGGTTCCTATGAACAGTAC
	0.01785	8	TCRBV01-01*01	TCRBD01-01*01	TCRBJ01-03*01	CTCSADNSGNTLYF	GAGCTGAGGCTGCAAGTGGCCAACATGAGCCAGGGCAGAACCTTGTACTGCACCTGCAGTGCAGACAATTCTGGAAATACGCTCTAT
	0.01785	8	TCRBV01-01*01	TCRBD02-01*01	TCRBJ02-05*01	CTCSAGLGEDTQYF	GAGCTGAGGCTGCAAGTGGCCAACATGAGCCAGGGCAGAACCTTGTACTGCACCTGCAGTGCAGGACTGGGGGAAGACACCCAGTAC
	0.01785	8	TCRBV01-01*01	TCRBD01-01*01	TCRBJ01-04*01	CTCSAPGGNERLFF	GAGCTGAGGCTGCAAGTGGCCAACATGAGCCAGGGCAGAACCTTGTACTGCACCTGCAGTGCCCCAGGGGGCAACGAAAGATTATTT
	0.01785	8	TCRBV01-01*01	TCRBD01-01*01	TCRBJ01-05*01	CTCSADRGNQAPLF	GAGCTGAGGCTGCAAGTGGCCAACATGAGCCAGGGCAGAACCTTGTACTGCACCTGCAGTGCGGACAGGGGGAACCAGGCTCCGCTT
	0.01785	8	TCRBV01-01*01	TCRBD01-01*01	TCRBJ02-07*01	CTCSGGQGALEQYF	GAGCTGAGGCTGCAAGTGGCCAACATGAGCCAGGGCAGAACCTTGTACTGCACCTGCAGTGGGGGACAGGGGGCGCTTGAACAGTAC
	0.01785	8	TCRBV16-01*01		TCRBJ01-05*01	CASSLARTQAPLF	TCAACTCTGAAGATCCAGAGCACGCAACCCCAGGACTCAGCGGTGTATCTTTGTGCAAGCAGCTTAGCCAGGACCCAGGCTCCGCTT
	0.01785	8	TCRBV03-01*01	TCRBD01-01*01	TCRBJ02-07*01	CASSLKGEQYF	TCATATTTCACTCTGAAAATCCAACCCACAGCACTGGAGGACTCAGCTGTGTACTTCTGTGCCAGCAGCTTAAAGGGTGAACAGTAC
	0.01785	8	TCRBV20-01*01	TCRBD01-01*01	TCRBJ01-04*01	CGARQGKNERLFF	TCATCTATGACAGTTTTAAATGCATATCTTGAAGACAGAGGCTTATATCTCTGTGGTGCTAGACAGGGAAAGAACGAAAGATTATTT
	0.01785	8	TCRBV20-01*01	TCRBD02-01*01	TCRBJ02-07*01	CGARMGGRDEQYF	TCATCTATGACAGTTTTAAATGCATATCTTGAAGACAGAGGCTTATATCTCTGTGGTGCTAGGATGGGGGGGCGCGATGAACAGTAC
	0.01785	8	TCRBV14-01*01	TCRBD01-01*01	TCRBJ02-07*01	CASSRDSSYEQYF	TCCACTCTCAAGATCCAGTCTGCAAAGCAGGGCGACACAGCCACCTATCTCTGTGCCAGCAGTCGGGACAGCTCCTATGAACAGTAC
	0.01785	8	TCRBV29-01*01	TCRBD02-01*01	TCRBJ02-07*01	CASSRDWGGDEQYF	TCCCTGATTCTGGATTCTGCTAAAACAAACCAGACATCTGTGTACTTCTGTGCTAGCAGTCGGGACTGGGGGGGCGACGAACAGTAC
	0.01785	8	TCRBV29-01*01	TCRBD01-01*01	TCRBJ01-03*01	CASSWTGSGNTLYF	TCCCTGATTCTGGATTCTGCTAAAACAAACCAGACATCTGTGTACTTCTGTGCTAGCAGTTGGACAGGGTCTGGAAATACGCTCTAT
	0.01785	8	TCRBV20-01*01	TCRBD01-01*01	TCRBJ02-02*01	CGARDRANTGQLYF	TCTATGACAGTTTTAAATGCATATCTTGAAGACAGAGGCTTATATCTCTGTGGTGCTAGGGACAGGGCAAACACCGGGCAGCTCTAC
	0.01785	8	TCRBV19-01*01	TCRBD01-01*01	TCRBJ01-03*01	CASSLTGDGNTLYF	TCTCTCACTGTGACATCTGCCCAGAAGAACGAGATGGCCGTTTTTCTCTGTGCCAGCAGCCTGACAGGGGATGGAAATACGCTCTAT
	0.01785	8	TCRBV19-01*01	TCRBD01-01*01	TCRBJ02-07*01	CASSTRRQKYEQYF	TCTCTCACTGTGACATCTGCCCAGAAGAACGAGATGGCCGTTTTTCTCTGTGCCAGCAGTACTCGGCGACAGAAATATGAACAGTAC
	0.01785	8	TCRBV19-01*01	TCRBD02-01*01	TCRBJ02-01*01	CASSTGGNYAEQFF	TCTCTCACTGTGACATCTGCCCAGAAGAACGAGATGGCCGTTTTTCTCTGTGCCAGCAGTACTGGGGGGAACTATGCTGAGCAGTTC
	0.01785	8	TCRBV19-01*01	TCRBD01-01*01	TCRBJ02-01*01	CASSMGTGIAEQFF	TCTCTCACTGTGACATCTGCCCAGAAGAACGAGATGGCCGTTTTTCTCTGTGCCAGCAGTATGGGGACAGGGATTGCTGAGCAGTTC
	0.01785	8	TCRBV19-01*01	TCRBD01-01*01	TCRBJ02-01*01	CASSAGQGYAEQFF	TCTCTCACTGTGACATCTGCCCAGAAGAACGAGATGGCCGTTTTTCTCTGTGCCAGCAGTGCGGGACAGGGATATGCTGAGCAGTTC
	0.01785	8	TCRBV19-01*01	TCRBD01-01*01	TCRBJ01-03*01	CASRDRDSGNTLYF	TCTCTCACTGTGACATCTGCCCAGAAGAACGAGATGGCCGTTTTTCTCTGTGCCAGCCGGGACAGGGATTCTGGAAATACGCTCTAT
	0.01785	8	TCRBV17-01*01	TCRBD02-01*01	TCRBJ02-01*01	CASSRAGGGAEQFF	TCTCTCTACATTGGCTCTGCAGGCCTAGAGTATTCTGCCATGTACCTCTGTGCTAGCAGTAGAGCTGGGGGAGGGGCTGAGCAGTTC
	0.01785	8	TCRBV12-01*01	TCRBD01-01*01	TCRBJ02-02*01	CASSLTATGQLYF	TCTGAAATGAACATGAGTGCCTTGGAACTGGAGGACTCTGCTATGTACTTCTGTGCCAGCTCCCTGACAGCCACCGGGCAGCTCTAC
	0.01785	8	TCRBV12-01*01	TCRBD01-01*01	TCRBJ01-05*01	CASSPGTNQAPLF	TCTGAAATGAACATGAGTGCCTTGGAACTGGAGGACTCTGCTATGTACTTCTGTGCCAGCTCTCCAGGGACAAACCAGGCTCCGCTT
	0.01785	8	TCRBV12-02*01	TCRBD01-01*01	TCRBJ01-02*01	CASSTGSNSDYTF	TCTGAGATGAACATGAGTGCCTTGGAGCTAGAGGACTCTGCCGTGTACTTCTGTGCCAGCTCCACAGGGTCAAACTCCGACTACACC
	0.01785	8	TCRBV12-02*01	TCRBD02-01*01	TCRBJ02-07*01	CASSLSGGYEQYF	TCTGAGATGAACATGAGTGCCTTGGAGCTAGAGGACTCTGCCGTGTACTTCTGTGCCAGCTCTCTCTCTGGGGGCTATGAACAGTAC
	0.01785	8	TCRBV12-02*01	TCRBD02-01*01	TCRBJ02-05*01	CASSLVGQDTQYF	TCTGAGATGAACATGAGTGCCTTGGAGCTAGAGGACTCTGCCGTGTACTTCTGTGCCAGCTCTCTGGTGGGGCAAGACACCCAGTAC
	0.01785	8	TCRBV17-01*01		TCRBJ02-07*01	CASSSTSSYEQYF	TGCTCTCTCTACATTGGCTCTGCAGGCCTAGAGTATTCTGCCATGTACCTCTGTGCTAGCAGTAGTACGAGCTCCTATGAACAGTAC
	0.01785	8	TCRBV02-01*01		TCRBJ02-07*01	CASSQEGAYEQYF	TTAGACCTTCAGATCACAGCTCTAAAGCCTGATGACTCGGCCACATACTTCTGTGCCAGCAGCCAAGAGGGCGCCTATGAACAGTAC
	0.01785	8	TCRBV20-01*01	TCRBD01-01*01	TCRBJ02-07*01	CGATGDEQYF	TTATCCTTTTCATCTATGACAGTTTTAAATGCATATCTTGAAGACAGAGGCTTATATCTCTGTGGTGCAACAGGGGATGAACAGTAC
	0.01785	8	TCRBV03-01*01	TCRBD01-01*01	TCRBJ01-01*01	CASSLAGNTEVFF	TTCACTCTGAAAATCCAACCCACAGCACTGGAGGACTCAGCTGTGTACTTCTGTGCCAGCAGCTTAGCAGGGAACACAGAAGTCTTC
	0.01785	8	TCRBV13-01*01	TCRBD01-01*01	TCRBJ02-05*01	CASSDGTLQDTQYF	TTCCTCCTGCTGGAATTGGCTTCTCCCTCTCAGACATCTTTGTACTTCTGTGCCAGCAGTGATGGGACACTCCAAGACACCCAGTAC
	0.01785	8	TCRBV13-01*01	TCRBD01-01*01	TCRBJ02-07*01	CASSDGTGGYEQYF	TTCCTCCTGCTGGAATTGGCTTCTCCCTCTCAGACATCTTTGTACTTCTGTGCCAGCAGTGATGGGACAGGGGGGTATGAACAGTAC
	0.01785	8	TCRBV13-02*01	TCRBD01-01*01	TCRBJ01-05*01	CASGDAGNQAPLF	TTCTCCCTCATTCTGGAGTTGGCTACCCCCTCTCAGACATCAGTGTACTTCTGTGCCAGCGGTGATGCAGGGAACCAGGCTCCGCTT
	0.01785	8	TCRBV13-02*01	TCRBD01-01*01	TCRBJ02-07*01	CASGDARGQEQYF	TTCTCCCTCATTCTGGAGTTGGCTACCCCCTCTCAGACATCAGTGTACTTCTGTGCCAGCGGTGATGCCAGGGGGCAGGAACAGTAC
	0.01785	8	TCRBV13-03*01	TCRBD01-01*01	TCRBJ02-07*01	CASSPDISYEQYF	TTCTCTCTCATTCTGGAGTTGGCTTCCCTTTCTCAGACAGCTGTATATTTCTGTGCCAGCAGCCCGGACATCTCCTATGAACAGTAC
	0.01785	8	TCRBV04-01*01		TCRBJ01-03*01	CASSYNSGNTLYF	TTGAATCTTCGAATCAAGTCTGTAGAGCCGGAGGACTCTGCTGTGTATCTCTGTGCCAGCAGCTATAATTCTGGAAATACGCTCTAT
	0.0156187	7	TCRBV04-01*01		TCRBJ02-07*01	CASSSYEQYF	AAAGCTCATTTGAATCTTCGAATCAAGTCTGTAGAGCCGGAGGACTCTGCTGTGTATCTCTGTGCCAGCAGCTCCTATGAACAGTAC
	0.0156187	7	TCRBV14-01*01	TCRBD01-01*01	TCRBJ02-07*01	CASRGDRREQYF	AACTCCACTCTCAAGATCCAGTCTGCAAAGCAGGGCGACACAGCCACCTATCTCTGTGCCAGCAGAGGGGACAGGCGTGAACAGTAC
	0.0156187	7	TCRBV13-02*01	TCRBD01-01*01	TCRBJ02-07*01	CASGTGGYEQYF	AACTTCTCCCTCATTCTGGAGTTGGCTACCCCCTCTCAGACATCAGTGTACTTCTGTGCCAGCGGGACAGGGGGCTATGAACAGTAC
	0.0156187	7	TCRBV13-02*01	TCRBD02-01*01	TCRBJ02-07*01	CASGDWGYEQYF	AACTTCTCCCTCATTCTGGAGTTGGCTACCCCCTCTCAGACATCAGTGTACTTCTGTGCCAGCGGTGACTGGGGCTATGAACAGTAC
	0.0156187	7	TCRBV13-02*01		TCRBJ02-07*01	CASGASSYEQYF	AACTTCTCCCTCATTCTGGAGTTGGCTACCCCCTCTCAGACATCAGTGTACTTCTGTGCCAGCGGTGCGAGCTCCTATGAACAGTAC
	0.0156187	7	TCRBV04-01*01	TCRBD02-01*01	TCRBJ02-01*01	CASSYLGGYAEQFF	AATCTTCGAATCAAGTCTGTAGAGCCGGAGGACTCTGCTGTGTATCTCTGTGCCAGCAGCTATCTGGGGGGATATGCTGAGCAGTTC
	0.0156187	7	TCRBV04-01*01	TCRBD01-01*01	TCRBJ02-07*01	CASRTDRGSYEQYF	AATCTTCGAATCAAGTCTGTAGAGCCGGAGGACTCTGCTGTGTATCTCTGTGCCAGCAGGACGGACAGGGGATCCTATGAACAGTAC
	0.0156187	7	TCRBV13-03*01	TCRBD01-01*01	TCRBJ02-07*01	CASTDRVNEQYF	AATTTCTCTCTCATTCTGGAGTTGGCTTCCCTTTCTCAGACAGCTGTATATTTCTGTGCCAGCACGGACAGGGTGAATGAACAGTAC
	0.0156187	7	TCRBV13-03*01	TCRBD01-01*01	TCRBJ02-07*01	CASSRDRVEQYF	AATTTCTCTCTCATTCTGGAGTTGGCTTCCCTTTCTCAGACAGCTGTATATTTCTGTGCCAGCAGCCGGGACAGGGTTGAACAGTAC
	0.0156187	7	TCRBV01-01*01	TCRBD01-01*01	TCRBJ02-07*01	CTWGPGGSYEQYF	ACGGAGCTGAGGCTGCAAGTGGCCAACATGAGCCAGGGCAGAACCTTGTACTGCACCTGGGGGCCAGGGGGCTCCTATGAACAGTAC
	0.0156187	7	TCRBV14-01*01		TCRBJ02-07*01	CASSFIYEQYF	ACTAACTCCACTCTCAAGATCCAGTCTGCAAAGCAGGGCGACACAGCCACCTATCTCTGTGCCAGCAGTTTCATCTATGAACAGTAC
	0.0156187	7	TCRBV14-01*01	TCRBD01-01*01	TCRBJ02-07*01	CASSPGTGAYEQYF	ACTCTCAAGATCCAGTCTGCAAAGCAGGGCGACACAGCCACCTATCTCTGTGCCAGCAGTCCCGGGACAGGGGCCTATGAACAGTAC
	0.0156187	7	TCRBV14-01*01	TCRBD01-01*01	TCRBJ01-04*01	CASSPGQGGERLFF	ACTCTCAAGATCCAGTCTGCAAAGCAGGGCGACACAGCCACCTATCTCTGTGCCAGCAGTCCGGGACAGGGTGGCGAAAGATTATTT
	0.0156187	7	TCRBV14-01*01		TCRBJ02-02*01	CASSFGQNTGQLYF	ACTCTCAAGATCCAGTCTGCAAAGCAGGGCGACACAGCCACCTATCTCTGTGCCAGCAGTTTCGGGCAGAACACCGGGCAGCTCTAC
	0.0156187	7	TCRBV16-01*01	TCRBD01-01*01	TCRBJ01-04*01	CASSSTFSNERLFF	ACTCTGAAGATCCAGAGCACGCAACCCCAGGACTCAGCGGTGTATCTTTGTGCAAGCAGCTCGACATTTTCCAACGAAAGATTATTT
	0.0156187	7	TCRBV15-01*01	TCRBD02-01*01	TCRBJ02-07*01	CASSLKTGGYEQYF	ACTCTGAAGATTCAACCTACAGAACCCAAGGACTCAGCTGTGTATCTGTGTGCCAGCAGTTTAAAGACTGGGGGGTATGAACAGTAC
	0.0156187	7	TCRBV19-01*01	TCRBD01-01*01	TCRBJ01-03*01	CASSIALKHSGNTLYF	ACTGTGACATCTGCCCAGAAGAACGAGATGGCCGTTTTTCTCTGTGCCAGCAGTATCGCGCTCAAACATTCTGGAAATACGCTCTAT
	0.0156187	7	TCRBV01-01*01	TCRBD01-01*01	TCRBJ02-02*01	CTCSADGGGGTGQLYF	AGGCTGCAAGTGGCCAACATGAGCCAGGGCAGAACCTTGTACTGCACCTGCAGTGCAGATGGAGGGGGCGGCACCGGGCAGCTCTAC
	0.0156187	7	TCRBV01-01*01	TCRBD01-01*01	TCRBJ01-04*01	CTCSASGTYSNERLFF	AGGCTGCAAGTGGCCAACATGAGCCAGGGCAGAACCTTGTACTGCACCTGCAGTGCGTCCGGGACATATTCCAACGAAAGATTATTT
	0.0156187	7	TCRBV02-01*01	TCRBD01-01*01	TCRBJ01-04*01	CASSQDEPGHSNERLFF	ATCACAGCTCTAAAGCCTGATGACTCGGCCACATACTTCTGTGCCAGCAGCCAAGATGAGCCAGGGCATTCCAACGAAAGATTATTT
	0.0156187	7	TCRBV31-01*01	TCRBD01-01*01	TCRBJ02-05*01	CAWSQDSGQDTQYF	ATCCTAAGCACGGAGAAGCTGCTTCTCAGCCACTCTGGCTTCTACCTCTGTGCCTGGAGTCAGGACAGTGGCCAAGACACCCAGTAC
	0.0156187	7	TCRBV12-01*01	TCRBD02-01*01	TCRBJ02-07*01	CASSRDWGGAYEQYF	ATGAACATGAGTGCCTTGGAACTGGAGGACTCTGCTATGTACTTCTGTGCCAGCTCTCGGGACTGGGGGGGCGCCTATGAACAGTAC
	0.0156187	7	TCRBV12-01*01	TCRBD01-01*01	TCRBJ01-04*01	CASSLDRGEDERLFF	ATGAACATGAGTGCCTTGGAACTGGAGGACTCTGCTATGTACTTCTGTGCCAGCTCTCTCGACAGGGGAGAGGACGAAAGATTATTT
	0.0156187	7	TCRBV12-02*01	TCRBD02-01*01	TCRBJ02-02*01	CASSLAGANTGQLYF	ATGAACATGAGTGCCTTGGAGCTAGAGGACTCTGCCGTGTACTTCTGTGCCAGCTCTCTCGCTGGTGCAAACACCGGGCAGCTCTAC
	0.0156187	7	TCRBV12-01*01	TCRBD02-01*01	TCRBJ02-04*01	CASSLSTGGASQNTLYF	ATGAGTGCCTTGGAACTGGAGGACTCTGCTATGTACTTCTGTGCCAGCTCTCTTTCGACTGGGGGGGCCAGTCAAAACACCTTGTAC
	0.0156187	7	TCRBV13-02*01	TCRBD01-01*01	TCRBJ01-03*01	CASGEMPTGYGNTLYF	ATTCTGGAGTTGGCTACCCCCTCTCAGACATCAGTGTACTTCTGTGCCAGCGGTGAGATGCCCACAGGGTACGGAAATACGCTCTAT
	0.0156187	7	TCRBV13-03*01	TCRBD01-01*01	TCRBJ01-04*01	CASSDAGQGSNERLFF	ATTCTGGAGTTGGCTTCCCTTTCTCAGACAGCTGTATATTTCTGTGCCAGCAGTGATGCAGGACAGGGGTCCAACGAAAGATTATTT
	0.0156187	7	TCRBV29-01*01	TCRBD01-01*01	TCRBJ01-04*01	CASSHPGQISNERLFF	ATTCTGGATTCTGCTAAAACAAACCAGACATCTGTGTACTTCTGTGCTAGCAGTCATCCGGGACAGATTTCCAACGAAAGATTATTT
	0.0156187	7	TCRBV31-01*01	TCRBD01-01*01	TCRBJ02-07*01	CAWSQQGYEQYF	CAATTCATCCTAAGCACGGAGAAGCTGCTTCTCAGCCACTCTGGCTTCTACCTCTGTGCCTGGAGTCAACAGGGATATGAACAGTAC
	0.0156187	7	TCRBV16-01*01	TCRBD01-01*01	TCRBJ02-07*01	CASSLDRYEQYF	CACTCAACTCTGAAGATCCAGAGCACGCAACCCCAGGACTCAGCGGTGTATCTTTGTGCAAGCAGCTTAGACAGATATGAACAGTAC
	0.0156187	7	TCRBV16-01*01		TCRBJ01-03*01	CASSLSGNTLYF	CACTCAACTCTGAAGATCCAGAGCACGCAACCCCAGGACTCAGCGGTGTATCTTTGTGCAAGCAGCTTATCCGGAAATACGCTCTAT
	0.0156187	7	TCRBV16-01*01		TCRBJ01-02*01	CASSFGGPDYTF	CACTCAACTCTGAAGATCCAGAGCACGCAACCCCAGGACTCAGCGGTGTATCTTTGTGCAAGCAGCTTCGGGGGCCCCGACTACACC
	0.0156187	7	TCRBV12-01*01		TCRBJ02-07*01	CASSLDGYEQYF	CACTCTGAAATGAACATGAGTGCCTTGGAACTGGAGGACTCTGCTATGTACTTCTGTGCCAGCTCTCTCGACGGTTATGAACAGTAC
	0.0156187	7	TCRBV02-01*01	TCRBD01-01*01	TCRBJ02-07*01	CASSQAGDEQYF	CATTTAGACCTTCAGATCACAGCTCTAAAGCCTGATGACTCGGCCACATACTTCTGTGCCAGCAGCCAGGCAGGGGATGAACAGTAC
	0.0156187	7	TCRBV02-01*01	TCRBD01-01*01	TCRBJ02-07*01	CASSPDRYEQYF	CATTTAGACCTTCAGATCACAGCTCTAAAGCCTGATGACTCGGCCACATACTTCTGTGCCAGCAGCCCAGACAGGTATGAACAGTAC
	0.0156187	7	TCRBV29-01*01	TCRBD02-01*01	TCRBJ02-07*01	CASSLGGGEQYF	CATTTCTCCCTGATTCTGGATTCTGCTAAAACAAACCAGACATCTGTGTACTTCTGTGCTAGCAGTTTAGGGGGGGGCGAACAGTAC
	0.0156187	7	TCRBV04-01*01	TCRBD01-01*01	TCRBJ01-02*01	CASSTGNSDYTF	CATTTGAATCTTCGAATCAAGTCTGTAGAGCCGGAGGACTCTGCTGTGTATCTCTGTGCCAGCAGCACAGGGAACTCCGACTACACC
	0.0156187	7	TCRBV04-01*01	TCRBD01-01*01	TCRBJ01-02*01	CASSFKNSDYTF	CATTTGAATCTTCGAATCAAGTCTGTAGAGCCGGAGGACTCTGCTGTGTATCTCTGTGCCAGCAGCTTCAAAAACTCCGACTACACC
	0.0156187	7	TCRBV31-01*01	TCRBD01-01*01	TCRBJ01-02*01	CAWSPPRDSGSDYTF	CTAAGCACGGAGAAGCTGCTTCTCAGCCACTCTGGCTTCTACCTCTGTGCCTGGAGTCCCCCCCGGGACAGCGGGTCCGACTACACC
	0.0156187	7	TCRBV05-01*01		TCRBJ02-07*01	CASSQEEIYEQYF	CTACTTTTACATATATCTGCCGTGGATCCAGAAGACTCAGCTGTCTATTTTTGTGCCAGCAGCCAAGAAGAAATTTATGAACAGTAC
	0.0156187	7	TCRBV05-01*01		TCRBJ02-07*01	CASSQGGTYEQYF	CTACTTTTACATATATCTGCCGTGGATCCAGAAGACTCAGCTGTCTATTTTTGTGCCAGCAGCCAAGGGGGCACTTATGAACAGTAC
	0.0156187	7	TCRBV14-01*01	TCRBD02-01*01	TCRBJ02-07*01	CASSPGRGAGYEQYF	CTCAAGATCCAGTCTGCAAAGCAGGGCGACACAGCCACCTATCTCTGTGCCAGCAGCCCCGGACGGGGGGCCGGTTATGAACAGTAC
	0.0156187	7	TCRBV14-01*01	TCRBD02-01*01	TCRBJ02-05*01	CASSWTGGPQDTQYF	CTCAAGATCCAGTCTGCAAAGCAGGGCGACACAGCCACCTATCTCTGTGCCAGCAGTTGGACTGGGGGGCCCCAAGACACCCAGTAC
	0.0156187	7	TCRBV14-01*01	TCRBD01-01*01	TCRBJ02-03*01	CASSLRGRGAETLYF	CTCAAGATCCAGTCTGCAAAGCAGGGCGACACAGCCACCTATCTCTGTGCCAGCAGTTTAAGGGGAAGAGGGGCAGAAACGCTGTAT
	0.0156187	7	TCRBV19-01*01	TCRBD02-01*01	TCRBJ02-07*01	CASTPDGTGGYEQYF	CTCACTGTGACATCTGCCCAGAAGAACGAGATGGCCGTTTTTCTCTGTGCCAGCACCCCAGACGGGACTGGGGGCTATGAACAGTAC
	0.0156187	7	TCRBV19-01*01	TCRBD02-01*01	TCRBJ02-07*01	CASSIRDWGGYEQYF	CTCACTGTGACATCTGCCCAGAAGAACGAGATGGCCGTTTTTCTCTGTGCCAGCAGTATAAGGGACTGGGGGGGGTATGAACAGTAC
	0.0156187	7	TCRBV19-01*01		TCRBJ01-04*01	CASSARNFSNERLFF	CTCACTGTGACATCTGCCCAGAAGAACGAGATGGCCGTTTTTCTCTGTGCCAGCAGTGCACGGAATTTTTCCAACGAAAGATTATTT
	0.0156187	7	TCRBV13-02*01	TCRBD02-01*01	TCRBJ02-01*01	CASGPSTGLYAEQFF	CTCATTCTGGAGTTGGCTACCCCCTCTCAGACATCAGTGTACTTCTGTGCCAGCGGTCCATCGACTGGGCTCTATGCTGAGCAGTTC
	0.0156187	7	TCRBV13-02*01	TCRBD01-01*01	TCRBJ01-02*01	CASGDAGQGNSDYTF	CTCATTCTGGAGTTGGCTACCCCCTCTCAGACATCAGTGTACTTCTGTGCCAGCGGTGATGCGGGACAGGGGAACTCCGACTACACC
	0.0156187	7	TCRBV13-01*01	TCRBD02-01*01	TCRBJ02-02*01	CASSDWSANTGQLYF	CTCCTGCTGGAATTGGCTTCTCCCTCTCAGACATCTTTGTACTTCTGTGCCAGCAGTGACTGGTCCGCAAACACCGGGCAGCTCTAC
	0.0156187	7	TCRBV17-01*01	TCRBD01-01*01	TCRBJ02-07*01	CASSRDRTGTYEQYF	CTCTACATTGGCTCTGCAGGCCTAGAGTATTCTGCCATGTACCTCTGTGCTAGCAGTAGAGACCGGACAGGAACCTATGAACAGTAC
	0.0156187	7	TCRBV17-01*01	TCRBD02-01*01	TCRBJ02-07*01	CASSRDSTGGYEQYF	CTCTACATTGGCTCTGCAGGCCTAGAGTATTCTGCCATGTACCTCTGTGCTAGCAGTAGAGATAGCACTGGGGGGTATGAACAGTAC
	0.0156187	7	TCRBV17-01*01	TCRBD02-01*01	TCRBJ02-07*01	CASSRPGLGGREQYF	CTCTACATTGGCTCTGCAGGCCTAGAGTATTCTGCCATGTACCTCTGTGCTAGCAGTAGGCCGGGACTGGGGGGACGTGAACAGTAC
	0.0156187	7	TCRBV16-01*01	TCRBD01-01*01	TCRBJ01-04*01	CASSPGGVSNERLFF	CTGAAGATCCAGAGCACGCAACCCCAGGACTCAGCGGTGTATCTTTGTGCAAGCAGCCCAGGAGGGGTTTCCAACGAAAGATTATTT
	0.0156187	7	TCRBV16-01*01	TCRBD02-01*01	TCRBJ02-07*01	CASSPPDWGLYEQYF	CTGAAGATCCAGAGCACGCAACCCCAGGACTCAGCGGTGTATCTTTGTGCAAGCAGCCCCCCGGACTGGGGGCTCTATGAACAGTAC
	0.0156187	7	TCRBV16-01*01	TCRBD01-01*01	TCRBJ01-03*01	CASSRDRGSGNTLYF	CTGAAGATCCAGAGCACGCAACCCCAGGACTCAGCGGTGTATCTTTGTGCAAGCAGCCGGGACAGGGGTTCTGGAAATACGCTCTAT
	0.0156187	7	TCRBV16-01*01		TCRBJ02-07*01	CASSLEGASSYEQYF	CTGAAGATCCAGAGCACGCAACCCCAGGACTCAGCGGTGTATCTTTGTGCAAGCAGCTTAGAGGGGGCCAGCTCCTATGAACAGTAC
	0.0156187	7	TCRBV15-01*01	TCRBD02-01*01	TCRBJ02-07*01	CASSLELGGREEQYF	CTGAAGATTCAACCTACAGAACCCAAGGACTCAGCTGTGTATCTGTGTGCCAGCAGTTTGGAGCTGGGGGGGAGAGAGGAACAGTAC
	0.0156187	7	TCRBV01-01*01	TCRBD01-01*01	TCRBJ01-02*01	CTCSADGQGYSDYTF	CTGAGGCTGCAAGTGGCCAACATGAGCCAGGGCAGAACCTTGTACTGCACCTGCAGTGCAGACGGACAGGGGTACTCCGACTACACC
	0.0156187	7	TCRBV01-01*01	TCRBD02-01*01	TCRBJ02-01*01	CTCSADTNNYAEQFF	CTGAGGCTGCAAGTGGCCAACATGAGCCAGGGCAGAACCTTGTACTGCACCTGCAGTGCAGATACTAATAACTATGCTGAGCAGTTC
	0.0156187	7	TCRBV29-01*01	TCRBD01-01*01	TCRBJ01-03*01	CASSFDRAGGNTLYF	CTGATTCTGGATTCTGCTAAAACAAACCAGACATCTGTGTACTTCTGTGCTAGCAGCTTTGACAGGGCTGGTGGAAATACGCTCTAT
	0.0156187	7	TCRBV29-01*01	TCRBD01-01*01	TCRBJ02-07*01	CASSLPTGGSYEQYF	CTGATTCTGGATTCTGCTAAAACAAACCAGACATCTGTGTACTTCTGTGCTAGCAGTTTACCCACAGGGGGATCCTATGAACAGTAC
	0.0156187	7	TCRBV23-01*01	TCRBD01-01*01	TCRBJ01-02*01	CSSSQSGTTNSDYTF	CTGGGAATCAGAACGTGCGAAGCAGAAGACTCAGCACTGTACTTGTGCTCCAGCAGTCAATCGGGGACAACAAACTCCGACTACACC
	0.0156187	7	TCRBV02-01*01		TCRBJ01-04*01	CASSQDTVSNERLFF	CTTCAGATCACAGCTCTAAAGCCTGATGACTCGGCCACATACTTCTGTGCCAGCAGCCAAGACACGGTTTCCAACGAAAGATTATTT
	0.0156187	7	TCRBV02-01*01	TCRBD02-01*01	TCRBJ02-07*01	CASSQEGDWAYEQYF	CTTCAGATCACAGCTCTAAAGCCTGATGACTCGGCCACATACTTCTGTGCCAGCAGCCAAGAGGGGGACTGGGCCTATGAACAGTAC
	0.0156187	7	TCRBV12-01*01	TCRBD01-01*01	TCRBJ02-03*01	CASSLGQGRETLYF	GAAATGAACATGAGTGCCTTGGAACTGGAGGACTCTGCTATGTACTTCTGTGCCAGCTCTCTGGGACAGGGGCGGGAAACGCTGTAT
	0.0156187	7	TCRBV02-01*01	TCRBD01-01*01	TCRBJ02-07*01	CASSQETGAREQYF	GACCTTCAGATCACAGCTCTAAAGCCTGATGACTCGGCCACATACTTCTGTGCCAGCAGCCAAGAAACAGGGGCGCGAGAACAGTAC
	0.0156187	7	TCRBV02-01*01		TCRBJ02-07*01	CASSQDRGKYEQYF	GACCTTCAGATCACAGCTCTAAAGCCTGATGACTCGGCCACATACTTCTGTGCCAGCAGCCAAGATCGAGGCAAATATGAACAGTAC
	0.0156187	7	TCRBV02-01*01	TCRBD02-01*01	TCRBJ02-07*01	CASSQAGGDYEQYF	GACCTTCAGATCACAGCTCTAAAGCCTGATGACTCGGCCACATACTTCTGTGCCAGCAGCCAAGCCGGGGGGGACTATGAACAGTAC
	0.0156187	7	TCRBV13-01*01	TCRBD01-01*01	TCRBJ02-07*01	CASSDAGGEQYF	GACTTCTTCCTCCTGCTGGAATTGGCTTCTCCCTCTCAGACATCTTTGTACTTCTGTGCCAGCAGTGATGCAGGGGGTGAACAGTAC
	0.0156187	7	TCRBV13-02*01	TCRBD01-01*01	TCRBJ02-07*01	CASGPDREQYF	GAGAACTTCTCCCTCATTCTGGAGTTGGCTACCCCCTCTCAGACATCAGTGTACTTCTGTGCCAGCGGCCCCGACAGAGAACAGTAC
	0.0156187	7	TCRBV13-02*01	TCRBD01-01*01	TCRBJ02-07*01	CASGDKYEQYF	GAGAACTTCTCCCTCATTCTGGAGTTGGCTACCCCCTCTCAGACATCAGTGTACTTCTGTGCCAGCGGGGACAAGTATGAACAGTAC
	0.0156187	7	TCRBV12-02*01	TCRBD02-01*01	TCRBJ02-01*01	CASSQDWGAAEQFF	GAGATGAACATGAGTGCCTTGGAGCTAGAGGACTCTGCCGTGTACTTCTGTGCCAGCTCTCAGGACTGGGGGGCTGCTGAGCAGTTC
	0.0156187	7	TCRBV01-01*01		TCRBJ02-07*01	CTCSADARGYEQYF	GAGCTGAGGCTGCAAGTGGCCAACATGAGCCAGGGCAGAACCTTGTACTGCACCTGCAGTGCAGACGCGCGGGGATATGAACAGTAC
	0.0156187	7	TCRBV01-01*01		TCRBJ01-04*01	CTCSADWRNERLFF	GAGCTGAGGCTGCAAGTGGCCAACATGAGCCAGGGCAGAACCTTGTACTGCACCTGCAGTGCAGATTGGCGCAACGAAAGATTATTT
	0.0156187	7	TCRBV01-01*01	TCRBD02-01*01	TCRBJ02-07*01	CTCSVGLGGREQYF	GAGCTGAGGCTGCAAGTGGCCAACATGAGCCAGGGCAGAACCTTGTACTGCACCTGCAGTGTGGGACTGGGGGGGCGTGAACAGTAC
	0.0156187	7	TCRBV01-01*01	TCRBD01-01*01	TCRBJ02-07*01	CTCSEDSYEQYF	GATACGGAGCTGAGGCTGCAAGTGGCCAACATGAGCCAGGGCAGAACCTTGTACTGCACCTGCAGTGAGGACAGCTATGAACAGTAC
	0.0156187	7	TCRBV04-01*01		TCRBJ02-05*01	CASSYQDTQYF	GCTCATTTGAATCTTCGAATCAAGTCTGTAGAGCCGGAGGACTCTGCTGTGTATCTCTGTGCCAGCAGCTACCAAGACACCCAGTAC
	0.0156187	7	TCRBV03-01*01	TCRBD01-01*01	TCRBJ02-07*01	CASTGTDYEQYF	TATTTCACTCTGAAAATCCAACCCACAGCACTGGAGGACTCAGCTGTGTACTTCTGTGCCAGCACGGGGACAGACTATGAACAGTAC
	0.0156187	7	TCRBV03-01*01	TCRBD01-01*01	TCRBJ02-07*01	CASSLRRGEQYF	TATTTCACTCTGAAAATCCAACCCACAGCACTGGAGGACTCAGCTGTGTACTTCTGTGCCAGCAGCTTACGCAGGGGTGAACAGTAC
	0.0156187	7	TCRBV20-01*01	TCRBD02-01*01	TCRBJ02-07*01	CGARGTGGYEQYF	TCATCTATGACAGTTTTAAATGCATATCTTGAAGACAGAGGCTTATATCTCTGTGGTGCTAGGGGGACTGGGGGTTATGAACAGTAC
	0.0156187	7	TCRBV20-01*01		TCRBJ01-03*01	CGAIGDSGNTLYF	TCATCTATGACAGTTTTAAATGCATATCTTGAAGACAGAGGCTTATATCTCTGTGGTGCTATTGGAGATTCTGGAAATACGCTCTAT
	0.0156187	7	TCRBV19-01*01	TCRBD02-01*01	TCRBJ01-01*01	CASSIGGEVFF	TCATCTTTTTCTCTCACTGTGACATCTGCCCAGAAGAACGAGATGGCCGTTTTTCTCTGTGCCAGCAGTATTGGGGGAGAAGTCTTC
	0.0156187	7	TCRBV19-01*01		TCRBJ01-01*01	CASSPNTEVFF	TCATCTTTTTCTCTCACTGTGACATCTGCCCAGAAGAACGAGATGGCCGTTTTTCTCTGTGCCAGCAGTCCAAACACAGAAGTCTTC
	0.0156187	7	TCRBV14-01*01	TCRBD01-01*01	TCRBJ02-05*01	CASSQGEEDTQYF	TCCACTCTCAAGATCCAGTCTGCAAAGCAGGGCGACACAGCCACCTATCTCTGTGCCAGCAGTCAGGGCGAGGAAGACACCCAGTAC
	0.0156187	7	TCRBV14-01*01		TCRBJ01-02*01	CASSFGPNSDYTF	TCCACTCTCAAGATCCAGTCTGCAAAGCAGGGCGACACAGCCACCTATCTCTGTGCCAGCAGTTTCGGTCCAAACTCCGACTACACC
	0.0156187	7	TCRBV15-01*01	TCRBD02-01*01	TCRBJ02-07*01	CASSLGTGGAQYF	TCCACTCTGAAGATTCAACCTACAGAACCCAAGGACTCAGCTGTGTATCTGTGTGCCAGCAGTTTAGGGACTGGGGGGGCACAGTAC
	0.0156187	7	TCRBV13-02*01	TCRBD01-01*01	TCRBJ01-05*01	CASGDSYNNQAPLF	TCCCTCATTCTGGAGTTGGCTACCCCCTCTCAGACATCAGTGTACTTCTGTGCCAGCGGGGACAGTTATAACAACCAGGCTCCGCTT
	0.0156187	7	TCRBV13-02*01	TCRBD01-01*01	TCRBJ02-07*01	CASGDARQVDEQYF	TCCCTCATTCTGGAGTTGGCTACCCCCTCTCAGACATCAGTGTACTTCTGTGCCAGCGGTGATGCAAGGCAGGTGGATGAACAGTAC
	0.0156187	7	TCRBV13-02*01	TCRBD02-01*01	TCRBJ02-07*01	CASGDGTGGYEQYF	TCCCTCATTCTGGAGTTGGCTACCCCCTCTCAGACATCAGTGTACTTCTGTGCCAGCGGTGATGGGACTGGGGGGTATGAACAGTAC
	0.0156187	7	TCRBV13-02*01	TCRBD02-01*01	TCRBJ02-07*01	CASGDLGGSYEQYF	TCCCTCATTCTGGAGTTGGCTACCCCCTCTCAGACATCAGTGTACTTCTGTGCCAGCGGTGATTTGGGGGGCTCCTATGAACAGTAC
	0.0156187	7	TCRBV29-01*01	TCRBD01-01*01	TCRBJ01-02*01	CASSTGTANSDYTF	TCCCTGATTCTGGATTCTGCTAAAACAAACCAGACATCTGTGTACTTCTGTGCTAGCAGTACTGGGACAGCAAACTCCGACTACACC
	0.0156187	7	TCRBV29-01*01		TCRBJ01-04*01	CASSLEFSNERLFF	TCCCTGATTCTGGATTCTGCTAAAACAAACCAGACATCTGTGTACTTCTGTGCTAGCAGTTTAGAATTTTCCAACGAAAGATTATTT
	0.0156187	7	TCRBV29-01*01	TCRBD02-01*01	TCRBJ02-01*01	CASSLGGGYAEQFF	TCCCTGATTCTGGATTCTGCTAAAACAAACCAGACATCTGTGTACTTCTGTGCTAGCAGTTTAGGGGGGGGTTATGCTGAGCAGTTC
	0.0156187	7	TCRBV29-01*01	TCRBD02-01*01	TCRBJ02-07*01	CASSLLGGPYEQYF	TCCCTGATTCTGGATTCTGCTAAAACAAACCAGACATCTGTGTACTTCTGTGCTAGCAGTTTATTGGGGGGGCCCTATGAACAGTAC
	0.0156187	7	TCRBV29-01*01	TCRBD02-01*01	TCRBJ02-07*01	CASSLMGSSYEQYF	TCCCTGATTCTGGATTCTGCTAAAACAAACCAGACATCTGTGTACTTCTGTGCTAGCAGTTTGATGGGGAGCTCCTATGAACAGTAC
	0.0156187	7	TCRBV16-01*01	TCRBD02-01*01	TCRBJ02-07*01	CASSSPYEQYF	TCGCACTCAACTCTGAAGATCCAGAGCACGCAACCCCAGGACTCAGCGGTGTATCTTTGTGCAAGCAGCTCCCCTTATGAACAGTAC
	0.0156187	7	TCRBV20-01*01	TCRBD02-01*01	TCRBJ02-07*01	CGARDWGSSYEQYF	TCTATGACAGTTTTAAATGCATATCTTGAAGACAGAGGCTTATATCTCTGTGGTGCTAGGGACTGGGGGAGCTCCTATGAACAGTAC
	0.0156187	7	TCRBV19-01*01	TCRBD02-01*01	TCRBJ02-07*01	CASNPGTGGVEQYF	TCTCTCACTGTGACATCTGCCCAGAAGAACGAGATGGCCGTTTTTCTCTGTGCCAGCAACCCCGGGACTGGGGGGGTCGAACAGTAC
	0.0156187	7	TCRBV19-01*01	TCRBD01-01*01	TCRBJ01-02*01	CASNPGQGNSDYTF	TCTCTCACTGTGACATCTGCCCAGAAGAACGAGATGGCCGTTTTTCTCTGTGCCAGCAATCCGGGACAGGGCAACTCCGACTACACC
	0.0156187	7	TCRBV19-01*01	TCRBD01-01*01	TCRBJ02-05*01	CASSLDILQDTQYF	TCTCTCACTGTGACATCTGCCCAGAAGAACGAGATGGCCGTTTTTCTCTGTGCCAGCAGCCTAGACATACTCCAAGACACCCAGTAC
	0.0156187	7	TCRBV19-01*01		TCRBJ02-01*01	CASRAGPNYAEQFF	TCTCTCACTGTGACATCTGCCCAGAAGAACGAGATGGCCGTTTTTCTCTGTGCCAGCAGGGCCGGGCCGAACTATGCTGAGCAGTTC
	0.0156187	7	TCRBV19-01*01	TCRBD01-01*01	TCRBJ01-03*01	CASSPTGFGNTLYF	TCTCTCACTGTGACATCTGCCCAGAAGAACGAGATGGCCGTTTTTCTCTGTGCCAGCAGTCCTACAGGGTTTGGAAATACGCTCTAT
	0.0156187	7	TCRBV13-03*01	TCRBD01-01*01	TCRBJ01-05*01	CASSPRDNYQAPLF	TCTCTCATTCTGGAGTTGGCTTCCCTTTCTCAGACAGCTGTATATTTCTGTGCCAGCAGCCCCCGGGACAACTACCAGGCTCCGCTT
	0.0156187	7	TCRBV13-03*01	TCRBD01-01*01	TCRBJ02-07*01	CASSDGTGPYEQYF	TCTCTCATTCTGGAGTTGGCTTCCCTTTCTCAGACAGCTGTATATTTCTGTGCCAGCAGTGATGGGACAGGGCCATATGAACAGTAC
	0.0156187	7	TCRBV17-01*01		TCRBJ02-07*01	CASSRDRDGYEQYF	TCTCTCTACATTGGCTCTGCAGGCCTAGAGTATTCTGCCATGTACCTCTGTGCTAGCAGTAGAGATAGAGACGGATATGAACAGTAC
	0.0156187	7	TCRBV17-01*01	TCRBD02-01*01	TCRBJ02-07*01	CASSEVGGDYEQYF	TCTCTCTACATTGGCTCTGCAGGCCTAGAGTATTCTGCCATGTACCTCTGTGCTAGCAGTGAGGTGGGGGGGGACTATGAACAGTAC
	0.0156187	7	TCRBV12-01*01	TCRBD02-01*01	TCRBJ02-07*01	CASSLETVFEQYF	TCTGAAATGAACATGAGTGCCTTGGAACTGGAGGACTCTGCTATGTACTTCTGTGCCAGCTCTCTCGAGACTGTTTTTGAACAGTAC
	0.0156187	7	TCRBV12-02*01	TCRBD01-01*01	TCRBJ02-07*01	CASSRTGGYEQYF	TCTGAGATGAACATGAGTGCCTTGGAGCTAGAGGACTCTGCCGTGTACTTCTGTGCCAGCTCTCGAACAGGGGGCTATGAACAGTAC
	0.0156187	7	TCRBV19-01*01	TCRBD01-01*01	TCRBJ02-07*01	CASSTGTWEQYF	TCTTTTTCTCTCACTGTGACATCTGCCCAGAAGAACGAGATGGCCGTTTTTCTCTGTGCCAGCAGTACCGGGACATGGGAACAGTAC
	0.0156187	7	TCRBV19-01*01		TCRBJ02-07*01	CASSIRVYEQYF	TCTTTTTCTCTCACTGTGACATCTGCCCAGAAGAACGAGATGGCCGTTTTTCTCTGTGCCAGCAGTATAAGAGTCTATGAACAGTAC
	0.0156187	7	TCRBV19-01*01	TCRBD01-01*01	TCRBJ02-07*01	CASSIGRGEQYF	TCTTTTTCTCTCACTGTGACATCTGCCCAGAAGAACGAGATGGCCGTTTTTCTCTGTGCCAGCAGTATAGGCAGGGGTGAACAGTAC
	0.0156187	7	TCRBV17-01*01	TCRBD01-01*01	TCRBJ02-07*01	CASSRHSNYEQYF	TGCTCTCTCTACATTGGCTCTGCAGGCCTAGAGTATTCTGCCATGTACCTCTGTGCTAGCAGTAGACACAGCAACTATGAACAGTAC
	0.0156187	7	TCRBV17-01*01	TCRBD02-01*01	TCRBJ02-07*01	CASSRAGGYEQYF	TGCTCTCTCTACATTGGCTCTGCAGGCCTAGAGTATTCTGCCATGTACCTCTGTGCTAGCAGTAGAGCTGGGGGTTATGAACAGTAC
	0.0156187	7	TCRBV05-01*01	TCRBD01-01*01	TCRBJ02-07*01	CASSQDATGGYEQYF	TTACATATATCTGCCGTGGATCCAGAAGACTCAGCTGTCTATTTTTGTGCCAGCAGCCAAGATGCGACAGGGGGCTATGAACAGTAC
	0.0156187	7	TCRBV02-01*01	TCRBD02-01*01	TCRBJ02-07*01	CASSQTGDYEQYF	TTAGACCTTCAGATCACAGCTCTAAAGCCTGATGACTCGGCCACATACTTCTGTGCCAGCAGCCAAACTGGGGACTATGAACAGTAC
	0.0156187	7	TCRBV03-01*01	TCRBD02-01*01	TCRBJ01-02*01	CASSLVGNSDYTF	TTCACTCTGAAAATCCAACCCACAGCACTGGAGGACTCAGCTGTGTACTTCTGTGCCAGCAGCTTAGTGGGGAACTCCGACTACACC
	0.0156187	7	TCRBV03-01*01	TCRBD01-01*01	TCRBJ02-05*01	CASSLYKQDTQYF	TTCACTCTGAAAATCCAACCCACAGCACTGGAGGACTCAGCTGTGTACTTCTGTGCCAGCAGCTTATACAAACAAGACACCCAGTAC
	0.0156187	7	TCRBV13-01*01	TCRBD02-01*01	TCRBJ02-07*01	CASSDAGTGYEQYF	TTCCTCCTGCTGGAATTGGCTTCTCCCTCTCAGACATCTTTGTACTTCTGTGCCAGCAGTGATGCAGGGACTGGGTATGAACAGTAC
	0.0156187	7	TCRBV15-01*01	TCRBD01-01*01	TCRBJ02-07*01	CASSLEGYEQYF	TTCTCCACTCTGAAGATTCAACCTACAGAACCCAAGGACTCAGCTGTGTATCTGTGTGCCAGCAGTTTAGAGGGTTATGAACAGTAC
	0.0156187	7	TCRBV13-02*01	TCRBD01-01*01	TCRBJ02-07*01	CASGDNRFYEQYF	TTCTCCCTCATTCTGGAGTTGGCTACCCCCTCTCAGACATCAGTGTACTTCTGTGCCAGCGGTGATAACAGGTTCTATGAACAGTAC
	0.0156187	7	TCRBV13-03*01	TCRBD01-01*01	TCRBJ02-07*01	CASSDGTGVEQYF	TTCTCTCTCATTCTGGAGTTGGCTTCCCTTTCTCAGACAGCTGTATATTTCTGTGCCAGCAGTGATGGGACAGGGGTCGAACAGTAC
	0.0156187	7	TCRBV13-03*01	TCRBD01-01*01	TCRBJ01-03*01	CASQGISGNTLYF	TTCTCTCTCATTCTGGAGTTGGCTTCCCTTTCTCAGACAGCTGTATATTTCTGTGCCAGCCAGGGCATTTCTGGAAATACGCTCTAT
	0.0156187	7	TCRBV04-01*01	TCRBD01-01*01	TCRBJ02-07*01	CASSPRQFYEQYF	TTGAATCTTCGAATCAAGTCTGTAGAGCCGGAGGACTCTGCTGTGTATCTCTGTGCCAGCAGCCCTCGACAGTTCTATGAACAGTAC
	0.0133875	6	TCRBV03-01*01	TCRBD01-01*01	TCRBJ02-04*01	CASSLAGTASQNTLYF	AAAATCCAACCCACAGCACTGGAGGACTCAGCTGTGTACTTCTGTGCCAGCAGCTTAGCAGGGACAGCTAGTCAAAACACCTTGTAC
	0.0133875	6	TCRBV13-02*01	TCRBD01-01*01	TCRBJ01-05*01	CASGEQGWAPLF	AACTTCTCCCTCATTCTGGAGTTGGCTACCCCCTCTCAGACATCAGTGTACTTCTGTGCCAGCGGTGAACAGGGGTGGGCTCCGCTT
	0.0133875	6	TCRBV13-02*01		TCRBJ02-07*01	CASGDAGVEQYF	AACTTCTCCCTCATTCTGGAGTTGGCTACCCCCTCTCAGACATCAGTGTACTTCTGTGCCAGCGGTGATGCGGGGGTTGAACAGTAC
	0.0133875	6	TCRBV13-02*01	TCRBD01-01*01	TCRBJ02-07*01	CASGDVSYEQYF	AACTTCTCCCTCATTCTGGAGTTGGCTACCCCCTCTCAGACATCAGTGTACTTCTGTGCCAGCGGTGATGTCAGTTATGAACAGTAC
	0.0133875	6	TCRBV05-01*01	TCRBD01-01*01	TCRBJ02-07*01	CASSQDTYEQYF	AAGCTACTTTTACATATATCTGCCGTGGATCCAGAAGACTCAGCTGTCTATTTTTGTGCCAGCAGCCAAGACACCTATGAACAGTAC
	0.0133875	6	TCRBV05-01*01	TCRBD02-01*01	TCRBJ02-07*01	CASSPGGYEQYF	AAGCTACTTTTACATATATCTGCCGTGGATCCAGAAGACTCAGCTGTCTATTTTTGTGCCAGCAGCCCGGGGGGTTATGAACAGTAC
	0.0133875	6	TCRBV05-01*01	TCRBD01-01*01	TCRBJ02	CASSRRDRVQYF	AAGCTACTTTTACATATATCTGCCGTGGATCCAGAAGACTCAGCTGTCTATTTTTGTGCCAGCAGCCGCCGGGACAGGGTGCAGTAC
	0.0133875	6	TCRBV04-01*01	TCRBD02-01*01	TCRBJ02-07*01	CASSWGLGDYEQYF	AATCTTCGAATCAAGTCTGTAGAGCCGGAGGACTCTGCTGTGTATCTCTGTGCCAGCAGCTGGGGACTGGGGGACTATGAACAGTAC
	0.0133875	6	TCRBV04-01*01	TCRBD01-01*01	TCRBJ01-02*01	CASSFRDTNSDYTF	AATCTTCGAATCAAGTCTGTAGAGCCGGAGGACTCTGCTGTGTATCTCTGTGCCAGCAGCTTCCGGGACACAAACTCCGACTACACC
	0.0133875	6	TCRBV04-01*01	TCRBD02-01*01	TCRBJ02-01*01	CASGRDWGDAEQFF	AATCTTCGAATCAAGTCTGTAGAGCCGGAGGACTCTGCTGTGTATCTCTGTGCCAGCGGAAGGGACTGGGGGGACGCTGAGCAGTTC
	0.0133875	6	TCRBV13-03*01	TCRBD01-01*01	TCRBJ01-04*01	CASTTANERLFF	AATTTCTCTCTCATTCTGGAGTTGGCTTCCCTTTCTCAGACAGCTGTATATTTCTGTGCCAGCACGACAGCCAACGAAAGATTATTT
	0.0133875	6	TCRBV13-03*01	TCRBD01-01*01	TCRBJ02-07*01	CASRQGSYEQYF	AATTTCTCTCTCATTCTGGAGTTGGCTTCCCTTTCTCAGACAGCTGTATATTTCTGTGCCAGCAGACAGGGTTCCTATGAACAGTAC
	0.0133875	6	TCRBV13-03*01	TCRBD01-01*01	TCRBJ02-07*01	CASSEADYEQYF	AATTTCTCTCTCATTCTGGAGTTGGCTTCCCTTTCTCAGACAGCTGTATATTTCTGTGCCAGCAGTGAAGCAGACTATGAACAGTAC
	0.0133875	6	TCRBV13-03*01		TCRBJ02-01*01	CASSDAGTEQFF	AATTTCTCTCTCATTCTGGAGTTGGCTTCCCTTTCTCAGACAGCTGTATATTTCTGTGCCAGCAGTGATGCGGGGACTGAGCAGTTC
	0.0133875	6	TCRBV13-03*01	TCRBD01-01*01	TCRBJ02-07*01	CASIQNSYEQYF	AATTTCTCTCTCATTCTGGAGTTGGCTTCCCTTTCTCAGACAGCTGTATATTTCTGTGCCAGCATACAGAACTCCTATGAACAGTAC
	0.0133875	6	TCRBV26-01*01		TCRBJ02-07*01	LCQQVGAYEQYF	ACCTTGCAGCCTAGAAATTCAGTCCTCTGAGGCAGGAGACTCAGCACTGTACCTCTGTGCCAGCAAGTTGGGGCGTATGAACAGTAC
	0.0133875	6	TCRBV01-01*01	TCRBD01-01*01	TCRBJ01-05*01	CTCSAQGNQAPLF	ACGGAGCTGAGGCTGCAAGTGGCCAACATGAGCCAGGGCAGAACCTTGTACTGCACCTGCAGTGCACAAGGCAACCAGGCTCCGCTT
	0.0133875	6	TCRBV01-01*01		TCRBJ01-02*01	CTCSAAGDSDYTF	ACGGAGCTGAGGCTGCAAGTGGCCAACATGAGCCAGGGCAGAACCTTGTACTGCACCTGCAGTGCTGCGGGAGACTCCGACTACACC
	0.0133875	6	TCRBV14-01*01		TCRBJ02-07*01	CASSFRGSSYEQYF	ACTCTCAAGATCCAGTCTGCAAAGCAGGGCGACACAGCCACCTATCTCTGTGCCAGCAGTTTCCGGGGTAGCTCCTATGAACAGTAC
	0.0133875	6	TCRBV14-01*01		TCRBJ01-04*01	CASSLGISNERLFF	ACTCTCAAGATCCAGTCTGCAAAGCAGGGCGACACAGCCACCTATCTCTGTGCCAGCAGTTTGGGGATTTCCAACGAAAGATTATTT
	0.0133875	6	TCRBV03-01*01	TCRBD01-01*01	TCRBJ01-03*01	CASSTRDRGNTLYF	ACTCTGAAAATCCAACCCACAGCACTGGAGGACTCAGCTGTGTACTTCTGTGCCAGCAGCACCCGGGACAGGGGAAATACGCTCTAT
	0.0133875	6	TCRBV03-01*01		TCRBJ02-07*01	CASSPRGISYEQYF	ACTCTGAAAATCCAACCCACAGCACTGGAGGACTCAGCTGTGTACTTCTGTGCCAGCAGCCCCCGCGGGATCTCCTATGAACAGTAC
	0.0133875	6	TCRBV03-01*01	TCRBD02-01*01	TCRBJ02-07*01	CASSLRLGGQEQYF	ACTCTGAAAATCCAACCCACAGCACTGGAGGACTCAGCTGTGTACTTCTGTGCCAGCAGCCTACGACTGGGGGGGCAAGAACAGTAC
	0.0133875	6	TCRBV03-01*01	TCRBD01-01*01	TCRBJ01-01*01	CASSGQVANTEVFF	ACTCTGAAAATCCAACCCACAGCACTGGAGGACTCAGCTGTGTACTTCTGTGCCAGCAGCGGACAGGTAGCAAACACAGAAGTCTTC
	0.0133875	6	TCRBV03-01*01	TCRBD01-01*01	TCRBJ02-07*01	CASSSPGSSYEQYF	ACTCTGAAAATCCAACCCACAGCACTGGAGGACTCAGCTGTGTACTTCTGTGCCAGCAGCTCTCCAGGGAGCTCCTATGAACAGTAC
	0.0133875	6	TCRBV03-01*01	TCRBD01-01*01	TCRBJ02-07*01	CASSLRDRGLEQYF	ACTCTGAAAATCCAACCCACAGCACTGGAGGACTCAGCTGTGTACTTCTGTGCCAGCAGCTTAAGGGACAGGGGTCTGGAACAGTAC
	0.0133875	6	TCRBV03-01*01	TCRBD01-01*01	TCRBJ01-04*01	CASSLQGTNERLFF	ACTCTGAAAATCCAACCCACAGCACTGGAGGACTCAGCTGTGTACTTCTGTGCCAGCAGCTTACAGGGGACCAACGAAAGATTATTT
	0.0133875	6	TCRBV03-01*01		TCRBJ02-07*01	CASSLEAKLYEQYF	ACTCTGAAAATCCAACCCACAGCACTGGAGGACTCAGCTGTGTACTTCTGTGCCAGCAGCTTAGAGGCAAAACTCTATGAACAGTAC
	0.0133875	6	TCRBV03-01*01	TCRBD01-01*01	TCRBJ02-07*01	CASSLGGQSYEQYF	ACTCTGAAAATCCAACCCACAGCACTGGAGGACTCAGCTGTGTACTTCTGTGCCAGCAGCTTAGGGGGACAATCCTATGAACAGTAC
	0.0133875	6	TCRBV03-01*01	TCRBD01-01*01	TCRBJ02-07*01	CASSLVPGQYEQYF	ACTCTGAAAATCCAACCCACAGCACTGGAGGACTCAGCTGTGTACTTCTGTGCCAGCAGCTTAGTCCCGGGACAGTATGAACAGTAC
	0.0133875	6	TCRBV16-01*01	TCRBD02-01*01	TCRBJ02-07*01	CASSRLGGRSEQYF	ACTCTGAAGATCCAGAGCACGCAACCCCAGGACTCAGCGGTGTATCTTTGTGCAAGCAGCCGACTGGGGGGGCGTAGTGAACAGTAC
	0.0133875	6	TCRBV16-01*01	TCRBD01-01*01	TCRBJ01-04*01	CASSSRLSNERLFF	ACTCTGAAGATCCAGAGCACGCAACCCCAGGACTCAGCGGTGTATCTTTGTGCAAGCAGCTCCAGGCTTTCCAACGAAAGATTATTT
	0.0133875	6	TCRBV16-01*01	TCRBD01-01*01	TCRBJ02-07*01	CASSFRDNSYEQYF	ACTCTGAAGATCCAGAGCACGCAACCCCAGGACTCAGCGGTGTATCTTTGTGCAAGCAGCTTCCGGGACAACTCCTATGAACAGTAC
	0.0133875	6	TCRBV15-01*01	TCRBD02-01*01	TCRBJ02-07*01	CASSPGTGGYEQYF	ACTCTGAAGATTCAACCTACAGAACCCAAGGACTCAGCTGTGTATCTGTGTGCCAGCAGCCCCGGGACTGGGGGCTATGAACAGTAC
	0.0133875	6	TCRBV19-01*01		TCRBJ01-04*01	CASSVGRLGSNERLFF	ACTGTGACATCTGCCCAGAAGAACGAGATGGCCGTTTTTCTCTGTGCCAGCAGTGTAGGGCGGCTAGGATCCAACGAAAGATTATTT
	0.0133875	6	TCRBV26-01*01	TCRBD01-01*01	TCRBJ01-04*01	LCQQRGQGDSNERLFF	AGAAATTCAGTCCTCTGAGGCAGGAGACTCAGCACTGTACCTCTGTGCCAGCAGCGGGGACAGGGGGATTCCAACGAAAGATTATTT
	0.0133875	6	TCRBV31-01*01	TCRBD02-01*01	TCRBJ02-03*01	CAWSSGLGASAETLYF	AGCACGGAGAAGCTGCTTCTCAGCCACTCTGGCTTCTACCTCTGTGCCTGGAGTTCGGGACTGGGGGCTAGTGCAGAAACGCTGTAT
	0.0133875	6	TCRBV23-01*01		TCRBJ01-05*01	CSSRRQAPLF	AGCTCACTCTGCAGCCTGGGAATCAGAACGTGCGAAGCAGAAGACTCAGCACTGTACTTGTGCTCCAGCAGGAGACAGGCTCCGCTT
	0.0133875	6	TCRBV01-01*01	TCRBD01-01*01	TCRBJ01-03*01	CTCSAPGQNSGNTLYF	AGGCTGCAAGTGGCCAACATGAGCCAGGGCAGAACCTTGTACTGCACCTGCAGTGCTCCGGGACAAAATTCTGGAAATACGCTCTAT
	0.0133875	6	TCRBV31-01*01	TCRBD01-01*01	TCRBJ01-02*01	CAWSLRGRNSDYTF	ATCCTAAGCACGGAGAAGCTGCTTCTCAGCCACTCTGGCTTCTACCTCTGTGCCTGGAGTCTCAGGGGTAGGAACTCCGACTACACC
	0.0133875	6	TCRBV31-01*01	TCRBD01-01*01	TCRBJ02-07*01	CAWQHREGGYEQYF	ATCCTAAGCACGGAGAAGCTGCTTCTCAGCCACTCTGGCTTCTACCTCTGTGCCTGGCAGCACAGGGAAGGAGGATATGAACAGTAC
	0.0133875	6	TCRBV31-01*01	TCRBD01-01*01	TCRBJ01-02*01	CAWSRDRANSDYTF	ATCCTAAGCACGGAGAAGCTGCTTCTCAGCCACTCTGGCTTCTACCTCTGTGCCTGGTCCAGGGACAGGGCAAACTCCGACTACACC
	0.0133875	6	TCRBV24-01*01	TCRBD02-01*01	TCRBJ02-07*01	CASSPGTGGYEQYF	ATCCTGGAAATCCTATCCTCTGAAGAAGACGACTCAGCACTGTAGCTCTGTGCCAGCAGTCCCGGGACTGGGGGTTATGAACAGTAC
	0.0133875	6	TCRBV12-01*01		TCRBJ01-04*01	CASSLIEFSNERLFF	ATGAACATGAGTGCCTTGGAACTGGAGGACTCTGCTATGTACTTCTGTGCCAGCTCTCTCATCGAATTTTCCAACGAAAGATTATTT
	0.0133875	6	TCRBV12-01*01	TCRBD02-01*01	TCRBJ02-01*01	CASSLGLGVYAEQFF	ATGAACATGAGTGCCTTGGAACTGGAGGACTCTGCTATGTACTTCTGTGCCAGCTCTCTCGGACTGGGGGTGTATGCTGAGCAGTTC
	0.0133875	6	TCRBV12-02*01		TCRBJ01-04*01	CASSLEEGSNERLFF	ATGAACATGAGTGCCTTGGAGCTAGAGGACTCTGCCGTGTACTTCTGTGCCAGCTCTCTCGAGGAGGGATCCAACGAAAGATTATTT
	0.0133875	6	TCRBV12-02*01	TCRBD01-01*01	TCRBJ02-01*01	CASSLEGYNYAEQFF	ATGAACATGAGTGCCTTGGAGCTAGAGGACTCTGCCGTGTACTTCTGTGCCAGCTCTCTCGAGGGTTATAACTATGCTGAGCAGTTC
	0.0133875	6	TCRBV12-02*01	TCRBD01-01*01	TCRBJ01-04*01	CASSLVDISNERLFF	ATGAACATGAGTGCCTTGGAGCTAGAGGACTCTGCCGTGTACTTCTGTGCCAGCTCTCTCGTGGACATTTCCAACGAAAGATTATTT
	0.0133875	6	TCRBV13-03*01	TCRBD01-01*01	TCRBJ01-05*01	CASRTGRRIDNQAPLF	ATTCTGGAGTTGGCTTCCCTTTCTCAGACAGCTGTATATTTCTGTGCCAGCAGAACAGGGAGGAGAATAGACAACCAGGCTCCGCTT
	0.0133875	6	TCRBV29-01*01	TCRBD02-01*01	TCRBJ02-07*01	CASSLRGGPFSYEQYF	ATTCTGGATTCTGCTAAAACAAACCAGACATCTGTGTACTTCTGTGCTAGCAGTTTACGTGGGGGGCCCTTCTCCTATGAACAGTAC
	0.0133875	6	TCRBV31-01*01	TCRBD02-01*01	TCRBJ02-07*01	CAWRPGGAEQYF	CAATTCATCCTAAGCACGGAGAAGCTGCTTCTCAGCCACTCTGGCTTCTACCTCTGTGCCTGGAGGCCTGGGGGGGCTGAACAGTAC
	0.0133875	6	TCRBV31-01*01	TCRBD01-01*01	TCRBJ02-07*01	CAWSLGTAEQYF	CAATTCATCCTAAGCACGGAGAAGCTGCTTCTCAGCCACTCTGGCTTCTACCTCTGTGCCTGGAGTCTAGGGACAGCGGAACAGTAC
	0.0133875	6	TCRBV16-01*01	TCRBD02-01*01	TCRBJ01-01*01	CASSPANTEVFF	CACTCAACTCTGAAGATCCAGAGCACGCAACCCCAGGACTCAGCGGTGTATCTTTGTGCAAGCAGCCCTGCAAACACAGAAGTCTTC
	0.0133875	6	TCRBV12-01*01		TCRBJ02-07*01	CASSPGPYEQYF	CACTCTGAAATGAACATGAGTGCCTTGGAACTGGAGGACTCTGCTATGTACTTCTGTGCCAGCTCTCCGGGCCCCTATGAACAGTAC
	0.0133875	6	TCRBV12-01*01		TCRBJ02-07*01	CASSLEGYEQYF	CACTCTGAAATGAACATGAGTGCCTTGGAACTGGAGGACTCTGCTATGTACTTCTGTGCCAGCTCTCTCGAAGGATATGAACAGTAC
	0.0133875	6	TCRBV12-01*01		TCRBJ02-05*01	CASSLAGHTQYF	CACTCTGAAATGAACATGAGTGCCTTGGAACTGGAGGACTCTGCTATGTACTTCTGTGCCAGCTCTCTCGCGGGACACACCCAGTAC
	0.0133875	6	TCRBV12-01*01	TCRBD02-01*01	TCRBJ02-07*01	CASSLGGREQYF	CACTCTGAAATGAACATGAGTGCCTTGGAACTGGAGGACTCTGCTATGTACTTCTGTGCCAGCTCTCTTGGGGGGCGTGAACAGTAC
	0.0133875	6	TCRBV12-01*01	TCRBD01-01*01	TCRBJ02-07*01	CASCRDNYEQYF	CACTCTGAAATGAACATGAGTGCCTTGGAACTGGAGGACTCTGCTATGTACTTCTGTGCCAGCTGTCGGGACAACTATGAACAGTAC
	0.0133875	6	TCRBV12-02*01	TCRBD01-01*01	TCRBJ02-07*01	CASSPGQYEQYF	CACTCTGAGATGAACATGAGTGCCTTGGAGCTAGAGGACTCTGCCGTGTACTTCTGTGCCAGCTCCCCGGGACAGTATGAACAGTAC
	0.0133875	6	TCRBV12-02*01	TCRBD01-01*01	TCRBJ02-07*01	CASSLDSYEQYF	CACTCTGAGATGAACATGAGTGCCTTGGAGCTAGAGGACTCTGCCGTGTACTTCTGTGCCAGCTCTCTCGACAGCTATGAACAGTAC
	0.0133875	6	TCRBV24-01*01	TCRBD01-01*01	TCRBJ02-07*01	CASSPQGVEQYF	CAGTGCATCCTGGAAATCCTATCCTCTGAAGAAGACGACTCAGCACTGTAGCTCTGTGCCAGCAGTCCACAGGGAGTTGAACAGTAC
	0.0133875	6	TCRBV05-01*01	TCRBD01-01*01	TCRBJ01-03*01	CASSQEDRGSGNTLYF	CATATATCTGCCGTGGATCCAGAAGACTCAGCTGTCTATTTTTGTGCCAGCAGCCAAGAGGACAGGGGATCTGGAAATACGCTCTAT
	0.0133875	6	TCRBV05-01*01	TCRBD02-01*01	TCRBJ02-03*01	CASSPDWGVSAETLYF	CATATATCTGCCGTGGATCCAGAAGACTCAGCTGTCTATTTTTGTGCCAGCAGCCCCGACTGGGGGGTGAGTGCAGAAACGCTGTAT
	0.0133875	6	TCRBV29-01*01	TCRBD01-01*01	TCRBJ02-07*01	CASSPTGVEQYF	CATTTCTCCCTGATTCTGGATTCTGCTAAAACAAACCAGACATCTGTGTACTTCTGTGCTAGCAGCCCAACAGGGGTTGAACAGTAC
	0.0133875	6	TCRBV29-01*01	TCRBD01-01*01	TCRBJ02-07*01	CASSSAGGEQYF	CATTTCTCCCTGATTCTGGATTCTGCTAAAACAAACCAGACATCTGTGTACTTCTGTGCTAGCAGTTCCGCAGGGGGTGAACAGTAC
	0.0133875	6	TCRBV29-01*01	TCRBD02-01*01	TCRBJ02-07*01	CASSSWGGEQYF	CATTTCTCCCTGATTCTGGATTCTGCTAAAACAAACCAGACATCTGTGTACTTCTGTGCTAGCAGTTCTTGGGGGGGGGAACAGTAC
	0.0133875	6	TCRBV29-01*01	TCRBD01-01*01	TCRBJ02-04*01	CASSLRGNTLYF	CATTTCTCCCTGATTCTGGATTCTGCTAAAACAAACCAGACATCTGTGTACTTCTGTGCTAGCAGTTTGAGGGGGAACACCTTGTAC
	0.0133875	6	TCRBV04-01*01	TCRBD02-01*01	TCRBJ02-07*01	CASRGGRYEQYF	CATTTGAATCTTCGAATCAAGTCTGTAGAGCCGGAGGACTCTGCTGTGTATCTCTGTGCCAGCCGGGGGGGCCGATATGAACAGTAC
	0.0133875	6	TCRBV14-01*01	TCRBD02-01*01	TCRBJ02-01*01	CASSFGGAGYAEQFF	CTCAAGATCCAGTCTGCAAAGCAGGGCGACACAGCCACCTATCTCTGTGCCAGCAGTTTCGGGGGGGCAGGCTATGCTGAGCAGTTC
	0.0133875	6	TCRBV19-01*01	TCRBD01-01*01	TCRBJ02-07*01	CASSLRDRGPYEQYF	CTCACTGTGACATCTGCCCAGAAGAACGAGATGGCCGTTTTTCTCTGTGCCAGCAGCCTCCGGGACAGGGGACCCTATGAACAGTAC
	0.0133875	6	TCRBV19-01*01	TCRBD01-01*01	TCRBJ01-03*01	CASSTRDRGRNTLYF	CTCACTGTGACATCTGCCCAGAAGAACGAGATGGCCGTTTTTCTCTGTGCCAGCAGTACCCGGGACAGGGGGCGAAATACGCTCTAT
	0.0133875	6	TCRBV19-01*01	TCRBD02-01*01	TCRBJ02-07*01	CASSIGTGGSYEQYF	CTCACTGTGACATCTGCCCAGAAGAACGAGATGGCCGTTTTTCTCTGTGCCAGCAGTATAGGGACTGGGGGCTCCTATGAACAGTAC
	0.0133875	6	TCRBV19-01*01	TCRBD01-01*01	TCRBJ01-02*01	CASSPNRGRYSDYTF	CTCACTGTGACATCTGCCCAGAAGAACGAGATGGCCGTTTTTCTCTGTGCCAGCAGTCCAAACAGGGGGCGGTACTCCGACTACACC
	0.0133875	6	TCRBV13-02*01	TCRBD01-01*01	TCRBJ01-04*01	CASGEPGQGNERLFF	CTCATTCTGGAGTTGGCTACCCCCTCTCAGACATCAGTGTACTTCTGTGCCAGCGGGGAGCCGGGACAGGGCAACGAAAGATTATTT
	0.0133875	6	TCRBV13-02*01	TCRBD01-01*01	TCRBJ02-01*01	CASGDAGQGYAEQFF	CTCATTCTGGAGTTGGCTACCCCCTCTCAGACATCAGTGTACTTCTGTGCCAGCGGTGATGCCGGACAGGGCTATGCTGAGCAGTTC
	0.0133875	6	TCRBV13-02*01	TCRBD01-01*01	TCRBJ01-05*01	CASGGPDSNNQAPLF	CTCATTCTGGAGTTGGCTACCCCCTCTCAGACATCAGTGTACTTCTGTGCCAGCGGTGGGCCGGACAGTAACAACCAGGCTCCGCTT
	0.0133875	6	TCRBV13-03*01	TCRBD02-01*01	TCRBJ02-01*01	CASSPTGGNYAEQFF	CTCATTCTGGAGTTGGCTTCCCTTTCTCAGACAGCTGTATATTTCTGTGCCAGCAGTCCGACTGGGGGGAACTATGCTGAGCAGTTC
	0.0133875	6	TCRBV13-01*01	TCRBD01-01*01	TCRBJ01-03*01	CASSPGHLSGNTLYF	CTCCTGCTGGAATTGGCTTCTCCCTCTCAGACATCTTTGTACTTCTGTGCCAGCAGTCCGGGACACCTTTCTGGAAATACGCTCTAT
	0.0133875	6	TCRBV13-01*01		TCRBJ01-03*01	CASSEGANSGNTLYF	CTCCTGCTGGAATTGGCTTCTCCCTCTCAGACATCTTTGTACTTCTGTGCCAGCAGTGAGGGGGCAAATTCTGGAAATACGCTCTAT
	0.0133875	6	TCRBV13-01*01	TCRBD01-01*01	TCRBJ01-05*01	CASSGGTANNQAPLF	CTCCTGCTGGAATTGGCTTCTCCCTCTCAGACATCTTTGTACTTCTGTGCCAGCAGTGGGGGGACAGCTAACAACCAGGCTCCGCTT
	0.0133875	6	TCRBV13-01*01	TCRBD01-01*01	TCRBJ02-01*01	CASSVLGQPYAEQFF	CTCCTGCTGGAATTGGCTTCTCCCTCTCAGACATCTTTGTACTTCTGTGCCAGCAGTGTCCTGGGACAACCCTATGCTGAGCAGTTC
	0.0133875	6	TCRBV23-01*01	TCRBD02-01*01	TCRBJ02-07*01	CSSSQSLNEQYF	CTCTGCAGCCTGGGAATCAGAACGTGCGAAGCAGAAGACTCAGCACTGTACTTGTGCTCCAGCAGTCAATCGCTGAATGAACAGTAC
	0.0133875	6	TCRBV03-01*01		TCRBJ01-03*01	CASSLGRHSGNTLYF	CTGAAAATCCAACCCACAGCACTGGAGGACTCAGCTGTGTACTTCTGTGCCAGCAGCTTGGGACGGCATTCTGGAAATACGCTCTAT
	0.0133875	6	TCRBV16-01*01	TCRBD02-01*01	TCRBJ02-07*01	CASRPTGRSSYEQYF	CTGAAGATCCAGAGCACGCAACCCCAGGACTCAGCGGTGTATCTTTGTGCAAGCAGACCGACTGGGAGGAGCTCCTATGAACAGTAC
	0.0133875	6	TCRBV16-01*01	TCRBD01-01*01	TCRBJ02-07*01	CASSPRQGSSYEQYF	CTGAAGATCCAGAGCACGCAACCCCAGGACTCAGCGGTGTATCTTTGTGCAAGCAGCCCTCGACAGGGGAGCTCCTATGAACAGTAC
	0.0133875	6	TCRBV16-01*01	TCRBD02-01*01	TCRBJ02-07*01	CASSLDRGGGYEQYF	CTGAAGATCCAGAGCACGCAACCCCAGGACTCAGCGGTGTATCTTTGTGCAAGCAGCTTAGATCGGGGGGGAGGTTATGAACAGTAC
	0.0133875	6	TCRBV16-01*01	TCRBD01-01*01	TCRBJ02-02*01	CASSLTGVNTGQLYF	CTGAAGATCCAGAGCACGCAACCCCAGGACTCAGCGGTGTATCTTTGTGCAAGCAGCTTGACAGGGGTGAACACCGGGCAGCTCTAC
	0.0133875	6	TCRBV15-01*01	TCRBD02-01*01	TCRBJ02-03*01	CASSLLGTSAETLYF	CTGAAGATTCAACCTACAGAACCCAAGGACTCAGCTGTGTATCTGTGTGCCAGCAGTTTGCTGGGGACTAGTGCAGAAACGCTGTAT
	0.0133875	6	TCRBV01-01*01	TCRBD01-01*01	TCRBJ01-03*01	CTCSPGQISGNTLYF	CTGAGGCTGCAAGTGGCCAACATGAGCCAGGGCAGAACCTTGTACTGCACCTGCAGTCCGGGACAAATTTCTGGAAATACGCTCTAT
	0.0133875	6	TCRBV01-01*01	TCRBD02-01*01	TCRBJ02-07*01	CTCSADKDWFYEQYF	CTGAGGCTGCAAGTGGCCAACATGAGCCAGGGCAGAACCTTGTACTGCACCTGCAGTGCAGATAAGGACTGGTTCTATGAACAGTAC
	0.0133875	6	TCRBV01-01*01	TCRBD01-01*01	TCRBJ01-03*01	CTCSAGRDSGNTLYF	CTGAGGCTGCAAGTGGCCAACATGAGCCAGGGCAGAACCTTGTACTGCACCTGCAGTGCAGGCAGGGATTCTGGAAATACGCTCTAT
	0.0133875	6	TCRBV01-01*01	TCRBD02-01*01	TCRBJ02-07*01	CTCSASDWGNYEQYF	CTGAGGCTGCAAGTGGCCAACATGAGCCAGGGCAGAACCTTGTACTGCACCTGCAGTGCCTCGGACTGGGGGAACTATGAACAGTAC
	0.0133875	6	TCRBV01-01*01		TCRBJ02-07*01	CTCSGPSGIPYEQYF	CTGAGGCTGCAAGTGGCCAACATGAGCCAGGGCAGAACCTTGTACTGCACCTGCAGTGGACCCTCGGGAATTCCCTATGAACAGTAC
	0.0133875	6	TCRBV01-01*01	TCRBD01-01*01	TCRBJ01-03*01	CTCSVPDNSGNTLYF	CTGAGGCTGCAAGTGGCCAACATGAGCCAGGGCAGAACCTTGTACTGCACCTGCAGTGTTCCCGACAATTCTGGAAATACGCTCTAT
	0.0133875	6	TCRBV24-01*01	TCRBD01-01*01	TCRBJ01-03*01	CASSRDRGTGNTLYF	CTGGAAATCCTATCCTCTGAAGAAGACGACTCAGCACTGTAGCTCTGTGCCAGCAGCCGGGACAGGGGAACTGGAAATACGCTCTAT
	0.0133875	6	TCRBV02-01*01	TCRBD01-01*01	TCRBJ02-07*01	CASSQEAGSSYEQYF	CTTCAGATCACAGCTCTAAAGCCTGATGACTCGGCCACATACTTCTGTGCCAGCAGCCAAGAAGCAGGAAGCTCCTATGAACAGTAC
	0.0133875	6	TCRBV02-01*01		TCRBJ02-07*01	CASSQDAGVSYEQYF	CTTCAGATCACAGCTCTAAAGCCTGATGACTCGGCCACATACTTCTGTGCCAGCAGCCAAGATGCGGGGGTCTCCTATGAACAGTAC
	0.0133875	6	TCRBV02-01*01	TCRBD01-01*01	TCRBJ02-07*01	CASSQDGQGTYEQYF	CTTCAGATCACAGCTCTAAAGCCTGATGACTCGGCCACATACTTCTGTGCCAGCAGCCAAGATGGGCAGGGGACCTATGAACAGTAC
	0.0133875	6	TCRBV02-01*01	TCRBD02-01*01	TCRBJ02-07*01	CASSQGLGGAGEQYF	CTTCAGATCACAGCTCTAAAGCCTGATGACTCGGCCACATACTTCTGTGCCAGCAGCCAAGGACTGGGGGGGGCGGGGGAACAGTAC
	0.0133875	6	TCRBV04-01*01	TCRBD02-01*01	TCRBJ02-07*01	CASSSDWGSSYEQYF	CTTCGAATCAAGTCTGTAGAGCCGGAGGACTCTGCTGTGTATCTCTGTGCCAGCAGCTCCGACTGGGGGAGCTCCTATGAACAGTAC
	0.0133875	6	TCRBV12-01*01		TCRBJ02-02*01	CASSPGADTGQLYF	GAAATGAACATGAGTGCCTTGGAACTGGAGGACTCTGCTATGTACTTCTGTGCCAGCTCCCCGGGGGCTGACACCGGGCAGCTCTAC
	0.0133875	6	TCRBV12-01*01	TCRBD02-01*01	TCRBJ01-03*01	CASSPHSSGNTLYF	GAAATGAACATGAGTGCCTTGGAACTGGAGGACTCTGCTATGTACTTCTGTGCCAGCTCGCCGCACTCTTCTGGAAATACGCTCTAT
	0.0133875	6	TCRBV12-01*01	TCRBD02-01*01	TCRBJ02-07*01	CASSPGTGVYEQYF	GAAATGAACATGAGTGCCTTGGAACTGGAGGACTCTGCTATGTACTTCTGTGCCAGCTCTCCGGGGACTGGGGTCTATGAACAGTAC
	0.0133875	6	TCRBV12-01*01	TCRBD01-01*01	TCRBJ01-02*01	CASSRGQANSDYTF	GAAATGAACATGAGTGCCTTGGAACTGGAGGACTCTGCTATGTACTTCTGTGCCAGCTCTCGGGGACAGGCAAACTCCGACTACACC
	0.0133875	6	TCRBV12-01*01	TCRBD01-01*01	TCRBJ01-01*01	CASSLGTENTEVFF	GAAATGAACATGAGTGCCTTGGAACTGGAGGACTCTGCTATGTACTTCTGTGCCAGCTCTCTCGGGACAGAAAACACAGAAGTCTTC
	0.0133875	6	TCRBV13-01*01		TCRBJ02	CASSDGEGQYF	GAAGACTTCTTCCTCCTGCTGGAATTGGCTTCTCCCTCTCAGACATCTTTGTACTTCTGTGCCAGCAGTGATGGGGAAGGGCAGTAC
	0.0133875	6	TCRBV13-01*01	TCRBD02-01*01	TCRBJ02-03*01	CASSDGGLGDSSAETLYF	GAATTGGCTTCTCCCTCTCAGACATCTTTGTACTTCTGTGCCAGCAGTGATGGGGGACTGGGGGATTCTAGTGCAGAAACGCTGTAT
	0.0133875	6	TCRBV02-01*01	TCRBD01-01*01	TCRBJ01-03*01	CASSQDNSGNTLYF	GACCTTCAGATCACAGCTCTAAAGCCTGATGACTCGGCCACATACTTCTGTGCCAGCAGCCAAGACAATTCTGGAAATACGCTCTAT
	0.0133875	6	TCRBV02-01*01	TCRBD02-01*01	TCRBJ02-07*01	CASSQEDWGGEQYF	GACCTTCAGATCACAGCTCTAAAGCCTGATGACTCGGCCACATACTTCTGTGCCAGCAGCCAAGAGGACTGGGGAGGGGAACAGTAC
	0.0133875	6	TCRBV12-01*01		TCRBJ02-01*01	CASPYAEQFF	GACTATCACTCTGAAATGAACATGAGTGCCTTGGAACTGGAGGACTCTGCTATGTACTTCTGTGCCAGCCCCTATGCTGAGCAGTTC
[truncated: 28,422 more rows]

## Sheet: T17-10
T17-10	productive_frequency (%)	# of productive templates	v_resolved	d_resolved	j_resolved	amino_acid	rearrangement
[truncated: 3,795 more rows]

## Sheet: T17-11
T17-11	productive_frequency (%)	# of productive templates	v_resolved	d_resolved	j_resolved	amino_acid	rearrangement
[truncated: 3,720 more rows]

[truncated: 2 more sheets: T17-13, Shared T17-10, -11 and 13]
